# Supplementary material for: The rapid evolution of flagellar ion selectivity in experimental populations of E. coli
Source: Sci Adv. 2022 Nov 23;8(47):eabq2492. doi: 10.1126/sciadv.abq2492 (PMC9683732; doi:10.1126/sciadv.abq2492)
Supplement: Supplementary file 2 — Tables S1 and S2 [file sciadv.abq2492_tables_s1_and_s2.zip]

Archive with 2 entries (2 files):
- sciadv.abq2492_table_s1.xlsx
- sciadv.abq2492_table_s2.xlsx
