# Supplementary material for: The rapid evolution of flagellar ion selectivity in experimental populations of E. coli
Source: Sci Adv. 2022 Nov 23;8(47):eabq2492. doi: 10.1126/sciadv.abq2492 (PMC9683732; doi:10.1126/sciadv.abq2492)
Supplement: Supplementary file 2 — Tables S1 and S2 [file sciadv.abq2492_tables_s1_and_s2.zip › sciadv.abq2492_table_s1.xlsx]

## Sheet: RP437_S1_snps
CHROM	POS	TYPE	REF	ALT	EVIDENCE	FTYPE	STRAND	NT_POS	AA_POS	EFFECT	LOCUS_TAG	GENE	PRODUCT
U00096	3645	snp	G	A	A:47 G:0	CDS	+	845/933	282/310	stop_gained c.845G>A p.Trp282*	b0003	thrB	homoserine kinase
U00096	71170	snp	T	C	C:60 T:0	CDS	+	784/879	262/292	missense_variant c.784T>C p.Ser262Pro	b0064	araC	DNA-binding transcriptional dual regulator AraC
U00096	81044	snp	C	T	T:43 C:0	CDS	-	915/1092	305/363	synonymous_variant c.915G>A p.Leu305Leu	b0073	leuB	3-isopropylmalate dehydrogenase
U00096	81102	snp	G	A	A:49 G:0	CDS	-	857/1092	286/363	missense_variant c.857C>T p.Ser286Leu	b0073	leuB	3-isopropylmalate dehydrogenase
U00096	85203	snp	C	T	T:64 C:0	CDS	+	836/945	279/314	missense_variant c.836C>T p.Pro279Leu	b0076	leuO	DNA-binding transcriptional dual regulator LeuO
U00096	112067	snp	G	A	A:64 G:0	CDS	-	533/744	178/247	missense_variant c.533C>T p.Ser178Leu	b0102	zapD	cell division factor ZapD
U00096	154182	snp	C	T	T:61 C:0	CDS	-	1245/2598	415/865	synonymous_variant c.1245G>A p.Leu415Leu	b0139	htrE	putative fimbrial usher protein HtrE
U00096	156068	snp	A	G	G:59 A:0	CDS	-	134/741	45/246	missense_variant c.134T>C p.Val45Ala	b0140	yadV	putative fimbrial chaperone YadV
U00096	223560	snp	T	A	A:55 T:0
U00096	246985	snp	C	T	T:59 C:0	CDS	+	274/750	92/249	missense_variant c.274C>T p.Pro92Ser	b0227	yafL	NlpC/P60 family protein YafL
U00096	284535	snp	T	G	G:41 T:0	CDS	+	1335/1968	445/655	synonymous_variant c.1335T>G p.Ala445Ala	b0269	yagF	CP4-6 prophage; D-xylonate dehydratase
U00096	292019	snp	C	T	T:67 C:0	CDS	+	520/732	174/243	synonymous_variant c.520C>T p.Leu174Leu	b0276	yagJ	CP4-6 prophage; protein YagJ
U00096	309381	snp	C	T	T:56 C:0	CDS	-	646/669	216/222	missense_variant c.646G>A p.Asp216Asn	b0292	ecpB	putative fimbrial chaperone EcpB
U00096	309985	snp	T	A	A:57 T:0	CDS	-	42/669	14/222	synonymous_variant c.42A>T p.Gly14Gly	b0292	ecpB	putative fimbrial chaperone EcpB
U00096	410666	snp	C	T	T:51 C:0	CDS	+	523/909	175/302	missense_variant c.523C>T p.Pro175Ser	b0394	mak	manno(fructo)kinase
U00096	421027	snp	C	T	T:68 C:0	CDS	+	42/1374	14/457	synonymous_variant c.42C>T p.Arg14Arg	b0402	proY	putative transporter ProY
U00096	456711	snp	C	G	G:56 C:0	CDS	+	35/624	12/207	missense_variant c.35C>G p.Pro12Arg	b0437	clpP	ATP-dependent Clp protease proteolytic subunit
U00096	472849	snp	A	G	G:53 A:0	CDS	+	252/339	84/112	synonymous_variant c.252A>G p.Gly84Gly	b0450	glnK	nitrogen regulator GlnK
U00096	495622	snp	C	T	T:51 C:0	CDS	+	503/1875	168/624	missense_variant c.503C>T p.Thr168Ile	b0473	htpG	chaperone protein HtpG
U00096	534742	snp	G	A	A:53 G:0	CDS	+	827/1782	276/593	missense_variant c.827G>A p.Gly276Asp	b0507	gcl	glyoxylate carboligase
U00096	547891	snp	C	T	T:55 C:0	CDS	+	1212/1668	404/555	synonymous_variant c.1212C>T p.Leu404Leu	b0518	fdrA	putative acyl-CoA synthetase FdrA
U00096	582597	snp	C	T	T:62 C:0	CDS	-	210/655	70/217	stop_retained_variant c.210G>A p.Ter70Ter	b0562	ybcY	DLP12 prophage; putative SAM-dependent methyltransferase YbcY
U00096	690948	snp	G	A	A:52 G:0	CDS	-	837/879	279/292	synonymous_variant c.837C>T p.Val279Val	b0658	ybeX	CorC-HlyC family protein YbeX
U00096	696470	snp	C	T	T:71 C:0	tRNA	-			non_coding_transcript_variant	b0664	glnX	tRNA-Gln
U00096	700038	snp	G	A	A:61 G:0	CDS	-	289/753	97/250	missense_variant c.289C>T p.His97Tyr	b0675	umpH	UMP phosphatase
U00096	791470	snp	T	C	C:64 T:0	CDS	-	586/1017	196/338	missense_variant c.586A>G p.Ile196Val	b0759	galE	UDP-glucose 4-epimerase
U00096	791517	snp	G	A	A:66 G:0	CDS	-	539/1017	180/338	missense_variant c.539C>T p.Pro180Leu	b0759	galE	UDP-glucose 4-epimerase
U00096	822527	snp	C	T	T:48 C:0	CDS	-	1213/1242	405/413	missense_variant c.1213G>A p.Glu405Lys	b0789	clsB	cardiolipin synthase B
U00096	883396	snp	C	T	T:60 C:0
U00096	884892	snp	C	T	T:47 C:0	CDS	+	1220/1233	407/410	missense_variant c.1220C>T p.Ser407Phe	b0842	mdfA	multidrug efflux pump MdfA/Na(+):H(+) antiporter/K(+):H(+) antiporter
U00096	905283	snp	G	T	T:56 G:0	CDS	+	371/831	124/276	missense_variant c.371G>T p.Gly124Val	b0867	amiD	N-acetylmuramoyl-L-alanine amidase D
U00096	908169	snp	C	T	T:54 C:0	CDS	-	114/1431	38/476	synonymous_variant c.114G>A p.Arg38Arg	b0869	ybjT	putative NAD(P)-dependent oxidoreductase YbjT
U00096	909990	snp	C	T	T:69 C:0	CDS	-	1060/1719	354/572	missense_variant c.1060G>A p.Glu354Lys	b0871	poxB	pyruvate oxidase
U00096	922954	snp	G	T	T:56 G:0	CDS	+	42/321	14/106	synonymous_variant c.42G>T p.Ala14Ala	b0881	clpS	specificity factor for ClpA-ClpP chaperone-protease complex
U00096	924479	snp	G	A	A:63 G:0	CDS	+	1216/2277	406/758	missense_variant c.1216G>A p.Gly406Ser	b0882	clpA	ATP-dependent Clp protease ATP-binding subunit ClpA
U00096	963531	snp	C	T	T:54 C:0	CDS	+	1537/1674	513/557	missense_variant c.1537C>T p.Arg513Cys	b0911	rpsA	30S ribosomal subunit protein S1
U00096	1073610	snp	G	A	A:47 G:0	CDS	-	402/1149	134/382	synonymous_variant c.402C>T p.Asn134Asn	b1012	rutA	pyrimidine oxygenase
U00096	1077657	snp	C	T	T:53 C:0	CDS	-	1226/3963	409/1320	missense_variant c.1226G>A p.Arg409His	b1014	putA	fused DNA-binding transcriptional repressor/proline dehydrogenase/1-pyrroline-5-carboxylate dehydrogenase PutA
U00096	1105847	snp	G	A	A:52 G:0	CDS	+	28/534	10/177	missense_variant c.28G>A p.Gly10Ser	b1045	ymdB	2'-O-acetyl-ADP-ribose deacetylase, regulator of RNase III activity
U00096	1123823	complex	GT	AG	AG:45 GT:0	CDS	-	232/648	77/215	missense_variant c.231_232delACinsCT p.Leu77Phe	b1064	grxB	reduced glutaredoxin 2
U00096	1147792	snp	T	A	A:53 T:0	CDS	+	172/1071	58/356	missense_variant c.172T>A p.Ser58Thr	b1090	plsX	putative phosphate acyltransferase
U00096	1158298	snp	C	T	T:48 C:0	CDS	+	430/1434	144/477	missense_variant c.430C>T p.Leu144Phe	b1101	ptsG	glucose-specific PTS enzyme IIBC component
U00096	1169836	snp	A	G	G:41 A:0	CDS	-	539/963	180/320	missense_variant c.539T>C p.Leu180Pro	b1113	ldtC	L,D-transpeptidase YcfS
U00096	1176122	snp	C	T	T:54 C:0	CDS	+	696/1200	232/399	synonymous_variant c.696C>T p.Val232Val	b1116	lolC	lipoprotein release complex - inner membrane subunit
U00096	1189980	snp	A	G	G:57 A:0	CDS	-	468/672	156/223	synonymous_variant c.468T>C p.Thr156Thr	b1130	phoP	DNA-binding transcriptional dual regulator PhoP
U00096	1194922	snp	G	A	A:50 G:0	CDS	-	30/654	10/217	synonymous_variant c.30C>T p.Thr10Thr	b1135	rluE	23S rRNA pseudouridine(2457) synthase
U00096	1196220	snp	C	T	T:29 C:0	CDS	+	1098/1251	366/416	synonymous_variant c.1098C>T p.His366His	b1136	icd	isocitrate dehydrogenase
U00096	1196232	snp	C	T	T:21 C:0	CDS	+	1110/1251	370/416	synonymous_variant c.1110C>T p.Thr370Thr	b1136	icd	isocitrate dehydrogenase
U00096	1196245	complex	TTA	CTG	CTG:17 TTA:0	CDS	+	1123/1251	375/416	synonymous_variant c.1123_1125delTTAinsCTG p.376	b1136	icd	isocitrate dehydrogenase
U00096	1253002	snp	C	T	T:48 C:0
U00096	1301992	snp	A	T	T:63 A:0	CDS	+	811/1632	271/543	missense_variant c.811A>T p.Asn271Tyr	b1243	oppA	oligopeptide ABC transporter periplasmic binding protein
U00096	1302471	del	TCA	T	T:47 TCA:0	CDS	+	1292/1632	431/543	frameshift_variant c.1292_1293delAC p.His431fs	b1243	oppA	oligopeptide ABC transporter periplasmic binding protein
U00096	1306736	snp	T	G	G:41 T:0	CDS	+	973/1005	325/334	missense_variant c.973T>G p.Ser325Ala	b1247	oppF	murein tripeptide ABC transporter/oligopeptide ABC transporter ATP binding subunit OppF
U00096	1308684	snp	T	C	C:48 T:0
U00096	1331059	complex	TC	AT	AT:45 TC:0	CDS	+	2598-12-01	4/865	missense_variant c.12_13delTCinsAT p.Leu5Phe	b1274	topA	DNA topoisomerase 1
U00096	1337394	snp	A	G	G:53 A:0	CDS	+	1564/2676	522/891	missense_variant c.1564A>G p.Ser522Gly	b1276	acnA	aconitate hydratase 1
U00096	1358859	snp	T	C	C:40 T:0	CDS	-	329/1386	110/461	missense_variant c.329A>G p.Tyr110Cys	b1296	puuP	putrescine:H(+) symporter PuuP
U00096	1405758	snp	G	A	A:64 G:0
U00096	1428150	snp	G	A	A:20 G:0	CDS	-	577/981	193/326	synonymous_variant c.577C>T p.Leu193Leu	b1370	insH-5	Rac prophage; IS5 transposase and trans-activator
U00096	1489491	snp	G	A	A:43 G:0	CDS	+	1260/1440	420/479	synonymous_variant c.1260G>A p.Leu420Leu	b1415	aldA	aldehyde dehydrogenase A
U00096	1497385	complex	TTCT	CAA	CAA:34 TTCT:0	CDS	+	530/1656	177/551	frameshift_variant&missense_variant c.530_533delTTCTinsCAA p.Phe177fs	b1424	opgD	glucan biosynthesis protein D
U00096	1629247	snp	C	T	T:41 C:0	CDS	+	33/204	1967-11-01	synonymous_variant c.33C>T p.Ile11Ile	b1541	ydfZ	putative selenoprotein YdfZ
U00096	1643679	snp	A	T	T:57 A:0	CDS	-	626/1050	209/349	missense_variant c.626T>A p.Leu209Gln	b1560	ydfU	Qin prophage; protein YdfU
U00096	1652331	snp	T	C	C:39 T:0	CDS	+	820/1197	274/398	missense_variant c.820T>C p.Phe274Leu	b1579	intQ	Qin prophage; putative defective integrase
U00096	1667460	snp	G	A	A:51 G:0	CDS	-	1105/1221	369/406	stop_gained c.1105C>T p.Gln369*	b1594	mlc	DNA-binding transcriptional repressor Mlc
U00096	1748841	snp	C	T	T:40 C:0	CDS	-	719/813	240/270	missense_variant c.719G>A p.Arg240Lys	b1669	ydhT	conserved protein YdhT
U00096	1751024	snp	C	A	A:60 C:0
U00096	1764017	snp	C	T	T:51 C:0
U00096	1848300	mnp	CC	TT	TT:54 CC:0	CDS	-	377/552	126/183	missense_variant c.376_377delGGinsAA p.Gly126Lys	b1765	ydjA	putative oxidoreductase
U00096	1894839	snp	T	C	C:59 T:0	CDS	+	35/1362	12/453	missense_variant c.35T>C p.Leu12Pro	b1812	pabB	aminodeoxychorismate synthase subunit 1
U00096	1932745	snp	C	T	T:52 C:0	CDS	-	12/642	4/213	stop_gained c.12G>A p.Trp4*	b1850	eda	KHG/KDPG aldolase
U00096	1962172	snp	C	T	T:57 C:0	CDS	+	201/489	67/162	synonymous_variant c.201C>T p.Ala67Ala	b1877	yecT	protein YecT
U00096	1977207	del	CA	C	C:44 CA:0
U00096	1996093	snp	G	A	A:49 G:0
U00096	1998749	snp	C	T	T:48 C:0	CDS	-	732/987	244/328	synonymous_variant c.732G>A p.Leu244Leu	b1919	dcyD	D-cysteine desulfhydrase
U00096	2017268	snp	G	T	T:57 G:1	CDS	+	715/1374	239/457	missense_variant c.715G>T p.Ala239Ser	b1941	fliI	flagellum-specific ATP synthase FliI
U00096	2017589	snp	A	C	C:54 A:0	CDS	+	1036/1374	346/457	missense_variant c.1036A>C p.Ile346Leu	b1941	fliI	flagellum-specific ATP synthase FliI
U00096	2017979	snp	G	A	A:58 G:0	CDS	+	34/444	12/147	missense_variant c.34G>A p.Asp12Asn	b1942	fliJ	flagellar biosynthesis protein FliJ
U00096	2028651	snp	G	A	A:55 G:2	CDS	-	716/918	239/305	missense_variant c.716C>T p.Ala239Val	b1958	yedI	conserved inner membrane protein YedI
U00096	2040433	snp	C	A	A:58 C:0	CDS	+	956/1005	319/334	missense_variant c.956C>A p.Ala319Asp	b1971	msrP	periplasmic protein-L-methionine sulfoxide reductase catalytic subunit
U00096	2041278	snp	G	A	A:57 G:0
U00096	2052885	snp	G	A	A:69 G:0	CDS	-	444/1053	148/350	synonymous_variant c.444C>T p.Phe148Phe	b4497	yeeL	putative glycosyltransferase, N-terminal fragment
U00096	2104024	snp	G	T	T:54 G:0	CDS	-	486/1119	162/372	synonymous_variant c.486C>A p.Ile162Ile	b2032	wbbK	putative lipopolysaccharide biosynthesis protein
U00096	2111255	del	AG	A	A:60 AG:0	CDS	-	721/900	241/299	frameshift_variant c.721delC p.Ala242fs	b2040	rfbD	dTDP-4-dehydrorhamnose reductase
U00096	2142598	snp	G	A	A:55 G:0	CDS	-	351/642	117/213	synonymous_variant c.351C>T p.Leu117Leu	b2066	udk	uridine/cytidine kinase
U00096	2233609	snp	C	T	T:69 C:0	CDS	+	10/240	1979-04-01	stop_gained c.10C>T p.Gln4*	b2145	yeiS	DUF2542 domain-containing protein YeiS
U00096	2242247	snp	C	T	T:68 C:0	CDS	-	721/1158	241/385	missense_variant c.721G>A p.Gly241Arg	b2152	yeiB	DUF418 domain-containing protein YeiB
U00096	2247134	snp	A	C	C:54 A:0	CDS	-	1399/1470	467/489	missense_variant c.1399T>G p.Tyr467Asp	b2156	lysP	lysine:H(+) symporter
U00096	2281855	snp	T	C	C:46 T:0	CDS	+	1224/1761	408/586	synonymous_variant c.1224T>C p.Gly408Gly	b2184	radD	putative DNA repair helicase RadD
U00096	2281954	snp	C	A	A:54 C:0	CDS	+	1323/1761	441/586	missense_variant c.1323C>A p.Asn441Lys	b2184	radD	putative DNA repair helicase RadD
U00096	2404402	snp	G	A	A:41 G:0	CDS	-	212/663	71/220	missense_variant c.212C>T p.Ser71Leu	b2287	nuoB	NADH:quinone oxidoreductase subunit B
U00096	2534506	snp	C	T	T:55 C:0	CDS	+	441/1728	147/575	synonymous_variant c.441C>T p.Ile147Ile	b2416	ptsI	PTS enzyme I
U00096	2556984	snp	G	A	A:60 G:0	CDS	-	314/888	105/295	missense_variant c.314C>T p.Thr105Ile	b2440	eutC	ethanolamine ammonia-lyase subunit beta
U00096	2587112	snp	C	T	T:56 C:1	CDS	+	1382/1701	461/566	missense_variant c.1382C>T p.Ala461Val	b2469	narQ	sensory histidine kinase NarQ
U00096	2609473	snp	G	A	A:48 G:0	CDS	+	987/1668	329/555	synonymous_variant c.987G>A p.Leu329Leu	b2487	hyfG	hydrogenase 4 catalytic subunit HyfG
U00096	2744217	snp	C	T	T:50 C:0	CDS	-	314/348	105/115	missense_variant c.314G>A p.Gly105Asp	b2606	rplS	50S ribosomal subunit protein L19
U00096	2774947	snp	G	A	A:57 G:0	CDS	+	1630/1704	544/567	missense_variant c.1630G>A p.Gly544Ser	b2642	yfjW	CP4-57 prophage; uncharacterized protein YfjW
U00096	2867124	snp	G	A	A:63 G:0	CDS	-	428/993	143/330	missense_variant c.428C>T p.Ser143Leu	b2741	rpoS	RNA polymerase, sigma S (sigma 38) factor
U00096	2867455	snp	G	A	A:52 G:0	CDS	-	97/993	33/330	stop_gained c.97C>T p.Gln33*	b2741	rpoS	RNA polymerase, sigma S (sigma 38) factor
U00096	2880635	snp	T	C	C:52 T:1	CDS	-	414/675	138/224	synonymous_variant c.414A>G p.Leu138Leu	b2757	casD	type I-E CRISPR system Cascade subunit CasD
U00096	2926772	snp	C	A	A:55 C:1	CDS	+	465/1365	155/454	synonymous_variant c.465C>A p.Gly155Gly	b2795	ppnN	nucleotide 5'-monophosphate nucleosidase
U00096	3025596	del	AT	A	A:41 AT:0	CDS	+	1251/1401	417/466	frameshift_variant c.1251delT p.Phe417fs	b2882	xanQ	xanthine:H(+) symporter XanQ
U00096	3070858	snp	T	G	G:63 T:0	CDS	-	387/1080	129/359	missense_variant c.387A>C p.Lys129Asn	b2925	fbaA	fructose-bisphosphate aldolase class II
U00096	3087508	snp	C	T	T:52 C:0	CDS	+	803/1155	268/384	missense_variant c.803C>T p.Pro268Leu	b2942	metK	methionine adenosyltransferase
U00096	3167148	snp	G	A	A:73 G:0	CDS	-	571/1608	191/535	missense_variant c.571C>T p.His191Tyr	b3020	ygiS	putative deoxycholate binding periplasmic protein
U00096	3207547	del	TG	T	T:55 TG:0	CDS	+	179/606	60/201	frameshift_variant c.179delG p.Gly60fs	b3062	ttdB	L(+)-tartrate dehydratase subunit beta
U00096	3241106	snp	A	G	G:46 A:0	CDS	+	1163/1245	388/414	missense_variant c.1163A>G p.Asn388Ser	b3089	sstT	serine/threonine:Na(+) symporter
U00096	3279276	snp	C	G	G:71 C:0	CDS	+	363/1281	121/426	missense_variant c.363C>G p.Phe121Leu	b3132	kbaZ	tagatose-1,6-bisphosphate aldolase 1 subunit KbaZ
U00096	3296481	snp	G	A	A:63 G:0	CDS	+	73/576	25/191	missense_variant c.73G>A p.Val25Met	b3150	yraP	divisome-associated lipoprotein YraP
U00096	3309398	snp	C	T	T:45 C:0	CDS	-	1771/2136	591/711	missense_variant c.1771G>A p.Asp591Asn	b3164	pnp	polynucleotide phosphorylase
U00096	3329743	snp	G	T	T:54 G:0	CDS	+	781/1434	261/477	missense_variant c.781G>T p.Asp261Tyr	b3182	dacB	peptidoglycan DD-endopeptidase DacB
U00096	3388041	snp	T	G	G:65 T:0	CDS	-	148/1968	50/655	missense_variant c.148A>C p.Thr50Pro	b3240	aaeB	aromatic carboxylic acid efflux pump subunit AaeB
U00096	3411689	snp	G	T	T:44 G:0	CDS	+	37/885	13/294	stop_gained c.37G>T p.Glu13*	b3262	yhdJ	DNA adenine methyltransferase
U00096	3433900	snp	C	T	T:60 C:0	CDS	+	211/510	71/169	synonymous_variant c.211C>T p.Leu71Leu	b3287	def	peptide deformylase
U00096	3465502	snp	G	A	A:60 G:0	CDS	+	421/462	141/153	missense_variant c.421G>A p.Glu141Lys	b3334	gspM	Type II secretion system protein GspM
U00096	3474424	snp	T	G	G:54 T:0	CDS	-	129/375	43/124	missense_variant c.129A>C p.Lys43Asn	b3342	rpsL	30S ribosomal subunit protein S12
U00096	3486283	snp	A	G	G:53 A:0	CDS	+	164/633	55/210	missense_variant c.164A>G p.Glu55Gly	b3357	crp	DNA-binding transcriptional dual regulator CRP
U00096	3486502	snp	C	T	T:61 C:0	CDS	+	383/633	128/210	missense_variant c.383C>T p.Thr128Ile	b3357	crp	DNA-binding transcriptional dual regulator CRP
U00096	3511466	snp	C	T	T:64 C:0	CDS	-	879/906	293/301	synonymous_variant c.879G>A p.Val293Val	b3383	yhfZ	putative DNA-binding transcriptional regulator YhfZ
U00096	3524913	snp	C	T	T:52 C:0	CDS	+	2043/2553	681/850	synonymous_variant c.2043C>T p.Phe681Phe	b3396	mrcA	peptidoglycan glycosyltransferase/peptidoglycan DD-transpeptidase MrcA
U00096	3555047	complex	GT	TG	TG:59 GT:0	CDS	+	1963/2706	655/901	missense_variant c.1963_1964delGTinsTG p.Val655Cys	b3418	malT	DNA-binding transcriptional activator MalT
U00096	3560455	ins	C	CG	CG:54 C:0	CDS	-	150/758	50/251	frameshift_variant c.150_151insC p.Ala51fs	b3423	glpR	DNA-binding transcriptional repressor GlpR
U00096	3581222	snp	A	G	G:50 A:0	CDS	+	85/489	29/162	missense_variant c.85A>G p.Asn29Asp	b3441	yhhY	N-acetyltransferase YhhY
U00096	3647428	snp	C	T	T:67 C:0	CDS	+	1130/1353	377/450	missense_variant c.1130C>T p.Ala377Val	b3500	gor	glutathione reductase (NADPH)
U00096	3685480	snp	C	T	T:62 C:0	CDS	-	139/1989	47/662	missense_variant c.139G>A p.Glu47Lys	b3529	pdeK	putative c-di-GMP phosphodiesterase PdeK
U00096	3707947	snp	C	A	A:60 C:0
U00096	3719429	snp	G	A	A:71 G:0
U00096	3725176	snp	T	G	G:53 T:0	CDS	-	143/912	48/303	missense_variant c.143A>C p.Glu48Ala	b3560	glyQ	glycine--tRNA ligase subunit alpha
U00096	3729440	complex	CC	TT	TT:51 CC:0
U00096	3730560	snp	C	T	T:59 C:0	CDS	-	206/1323	69/440	stop_gained c.206G>A p.Trp69*	b3565	xylA	xylose isomerase
U00096	3770539	snp	C	T	T:61 C:0	CDS	-	841/1137	281/378	missense_variant c.841G>A p.Val281Met	b3597	yibH	inner membrane protein YibH
U00096	3773173	complex	GTTC	TTT	TTT:39 GTTC:0	CDS	+	893/1914	298/637	frameshift_variant&missense_variant c.893_896delGTTCinsTTT p.Gly298fs	b3599	mtlA	mannitol-specific PTS enzyme IICBA component
U00096	3815879	ins	T	TC	TC:52 T:0	CDS	-	670/687	224/228	frameshift_variant c.670dupG p.Glu224fs	b3643	rph	truncated RNase PH
U00096	3926991	snp	G	A	A:62 G:0	CDS	-	13/459	5/152	synonymous_variant c.13C>T p.Leu5Leu	b3743	asnC	DNA-binding transcriptional dual regulator AsnC
U00096	3966530	mnp	CC	TT	TT:36 CC:0	CDS	+	114/1260	38/419	synonymous_variant c.114_115delCCinsTT p.40	b3783	rho	transcription termination factor Rho
U00096	4081749	snp	G	A	A:64 G:0	CDS	-	112/636	38/211	missense_variant c.112C>T p.Pro38Ser	b3892	fdoI	formate dehydrogenase O subunit gamma
U00096	4132971	snp	G	T	T:56 G:0	CDS	+	356/891	119/296	missense_variant c.356G>T p.Gly119Val	b3941	metF	5,10-methylenetetrahydrofolate reductase
U00096	4182935	snp	C	T	T:48 C:0	CDS	+	1691/4029	564/1342	missense_variant c.1691C>T p.Pro564Leu	b3987	rpoB	RNA polymerase subunit beta
U00096	4223638	snp	T	C	C:56 T:0
U00096	4239706	snp	C	A	A:73 C:0	CDS	+	2073/2097	691/698	missense_variant c.2073C>A p.Ser691Arg	b4029	yjbH	YjbH family protein
U00096	4256705	snp	C	T	T:73 C:0	CDS	+	69/369	23/122	synonymous_variant c.69C>T p.Arg23Arg	b4042	dgkA	diacylglycerol kinase
U00096	4296380	ins	A	ACG	ACG:30 A:0	repeat_region	-			intergenic_region n.4296380_4296381insCG
U00096	4322288	snp	A	G	G:64 A:0	CDS	-	135/726	45/241	synonymous_variant c.135T>C p.Phe45Phe	b4102	phnF	putative transcriptional regulator PhnF
U00096	4325000	snp	C	T	T:49 C:0	CDS	-	166/789	56/262	missense_variant c.166G>A p.Gly56Ser	b4106	phnC	phosphonate ABC transporter ATP binding subunit
U00096	4325644	snp	C	T	T:50 C:0	CDS	-	98/444	33/147	missense_variant c.98G>A p.Ser33Asn	b4107	yjdN	conserved protein YjdN
U00096	4331890	snp	C	T	T:30 C:0	CDS	+	1389/1503	463/500	synonymous_variant c.1389C>T p.Leu463Leu	b4111	proP	osmolyte:H(+) symporter ProP
U00096	4437890	snp	C	T	T:67 C:0	CDS	+	184/939	62/312	stop_gained c.184C>T p.Gln62*	b4215	ytfI	protein YtfI
U00096	4473900	snp	C	T	T:78 C:0	CDS	-	154/714	52/237	missense_variant c.154G>A p.Gly52Arg	b4249	bdcA	c-di-GMP-binding biofilm dispersal mediator protein
U00096	4475493	snp	T	C	C:70 T:0	CDS	+	57/1815	19/604	synonymous_variant c.57T>C p.Phe19Phe	b4253	yjgL	protein YjgL
U00096	4476605	snp	G	A	A:75 G:0	CDS	+	1169/1815	390/604	missense_variant c.1169G>A p.Ser390Asn	b4253	yjgL	protein YjgL
U00096	4489016	snp	C	T	T:49 C:0	CDS	-	1048/1503	350/500	missense_variant c.1048G>A p.Glu350Lys	b4263	yjgR	DUF853 domain-containing protein YjgR
U00096	4510238	snp	T	G	G:71 T:0
U00096	4549043	snp	T	G	G:47 T:0	CDS	+	236/903	79/300	missense_variant c.236T>G p.Leu79Arg	b4320	fimH	type 1 fimbriae D-mannose specific adhesin

## Sheet: Pots_pCas9cr4_S5_snps
CHROM	POS	TYPE	REF	ALT	EVIDENCE	FTYPE	STRAND	NT_POS	AA_POS	EFFECT	LOCUS_TAG	GENE	PRODUCT
U00096	3645	snp	G	A	A:32 G:0	CDS	+	845/933	282/310	stop_gained c.845G>A p.Trp282*	b0003	thrB	homoserine kinase
U00096	70289	snp	G	T	T:1424 G:50
U00096	70371	snp	T	C	C:1473 T:51
U00096	70434	snp	C	T	T:1680 C:50	CDS	+	48/879	16/292	synonymous_variant c.48C>T p.Asn16Asn	b0064	araC	DNA-binding transcriptional dual regulator AraC
U00096	70581	snp	C	T	T:1966 C:43	CDS	+	195/879	65/292	synonymous_variant c.195C>T p.Val65Val	b0064	araC	DNA-binding transcriptional dual regulator AraC
U00096	70740	snp	T	G	G:2138 T:53	CDS	+	354/879	118/292	synonymous_variant c.354T>G p.Gly118Gly	b0064	araC	DNA-binding transcriptional dual regulator AraC
U00096	71079	complex	CATTAGT	TATCAGC	TATCAGC:1182 CATTAGT:48	CDS	+	693/879	231/292	synonymous_variant c.693_699delCATTAGTinsTATCAGC p.234	b0064	araC	DNA-binding transcriptional dual regulator AraC
U00096	71109	snp	T	C	C:1286 T:52	CDS	+	723/879	241/292	synonymous_variant c.723T>C p.Thr241Thr	b0064	araC	DNA-binding transcriptional dual regulator AraC
U00096	71166	snp	T	C	C:1006 T:55	CDS	+	780/879	260/292	synonymous_variant c.780T>C p.Tyr260Tyr	b0064	araC	DNA-binding transcriptional dual regulator AraC
U00096	71175	snp	A	G	G:876 A:49	CDS	+	789/879	263/292	synonymous_variant c.789A>G p.Arg263Arg	b0064	araC	DNA-binding transcriptional dual regulator AraC
U00096	71214	snp	T	C	C:612 T:48	CDS	+	828/879	276/292	synonymous_variant c.828T>C p.Phe276Phe	b0064	araC	DNA-binding transcriptional dual regulator AraC
U00096	81044	snp	C	T	T:53 C:0	CDS	-	915/1092	305/363	synonymous_variant c.915G>A p.Leu305Leu	b0073	leuB	3-isopropylmalate dehydrogenase
U00096	81102	snp	G	A	A:53 G:0	CDS	-	857/1092	286/363	missense_variant c.857C>T p.Ser286Leu	b0073	leuB	3-isopropylmalate dehydrogenase
U00096	85203	snp	C	T	T:65 C:0	CDS	+	836/945	279/314	missense_variant c.836C>T p.Pro279Leu	b0076	leuO	DNA-binding transcriptional dual regulator LeuO
U00096	154182	snp	C	T	T:49 C:0	CDS	-	1245/2598	415/865	synonymous_variant c.1245G>A p.Leu415Leu	b0139	htrE	putative fimbrial usher protein HtrE
U00096	156068	snp	A	G	G:56 A:0	CDS	-	134/741	45/246	missense_variant c.134T>C p.Val45Ala	b0140	yadV	putative fimbrial chaperone YadV
U00096	223560	snp	T	A	A:38 T:0
U00096	246985	snp	C	T	T:53 C:0	CDS	+	274/750	92/249	missense_variant c.274C>T p.Pro92Ser	b0227	yafL	NlpC/P60 family protein YafL
U00096	284535	snp	T	G	G:44 T:0	CDS	+	1335/1968	445/655	synonymous_variant c.1335T>G p.Ala445Ala	b0269	yagF	CP4-6 prophage; D-xylonate dehydratase
U00096	292019	snp	C	T	T:57 C:0	CDS	+	520/732	174/243	synonymous_variant c.520C>T p.Leu174Leu	b0276	yagJ	CP4-6 prophage; protein YagJ
U00096	309381	snp	C	T	T:55 C:0	CDS	-	646/669	216/222	missense_variant c.646G>A p.Asp216Asn	b0292	ecpB	putative fimbrial chaperone EcpB
U00096	309985	snp	T	A	A:46 T:0	CDS	-	42/669	14/222	synonymous_variant c.42A>T p.Gly14Gly	b0292	ecpB	putative fimbrial chaperone EcpB
U00096	410666	snp	C	T	T:50 C:0	CDS	+	523/909	175/302	missense_variant c.523C>T p.Pro175Ser	b0394	mak	manno(fructo)kinase
U00096	421027	snp	C	T	T:56 C:0	CDS	+	42/1374	14/457	synonymous_variant c.42C>T p.Arg14Arg	b0402	proY	putative transporter ProY
U00096	456711	snp	C	G	G:62 C:0	CDS	+	35/624	12/207	missense_variant c.35C>G p.Pro12Arg	b0437	clpP	ATP-dependent Clp protease proteolytic subunit
U00096	472849	snp	A	G	G:56 A:0	CDS	+	252/339	84/112	synonymous_variant c.252A>G p.Gly84Gly	b0450	glnK	nitrogen regulator GlnK
U00096	495622	snp	C	T	T:51 C:0	CDS	+	503/1875	168/624	missense_variant c.503C>T p.Thr168Ile	b0473	htpG	chaperone protein HtpG
U00096	534742	snp	G	A	A:60 G:0	CDS	+	827/1782	276/593	missense_variant c.827G>A p.Gly276Asp	b0507	gcl	glyoxylate carboligase
U00096	547891	snp	C	T	T:54 C:0	CDS	+	1212/1668	404/555	synonymous_variant c.1212C>T p.Leu404Leu	b0518	fdrA	putative acyl-CoA synthetase FdrA
U00096	582597	snp	C	T	T:65 C:0	CDS	-	210/655	70/217	stop_retained_variant c.210G>A p.Ter70Ter	b0562	ybcY	DLP12 prophage; putative SAM-dependent methyltransferase YbcY
U00096	690948	snp	G	A	A:45 G:0	CDS	-	837/879	279/292	synonymous_variant c.837C>T p.Val279Val	b0658	ybeX	CorC-HlyC family protein YbeX
U00096	696470	snp	C	T	T:56 C:0	tRNA	-			non_coding_transcript_variant	b0664	glnX	tRNA-Gln
U00096	700038	snp	G	A	A:41 G:0	CDS	-	289/753	97/250	missense_variant c.289C>T p.His97Tyr	b0675	umpH	UMP phosphatase
U00096	791470	snp	T	C	C:70 T:0	CDS	-	586/1017	196/338	missense_variant c.586A>G p.Ile196Val	b0759	galE	UDP-glucose 4-epimerase
U00096	791517	snp	G	A	A:73 G:0	CDS	-	539/1017	180/338	missense_variant c.539C>T p.Pro180Leu	b0759	galE	UDP-glucose 4-epimerase
U00096	822527	snp	C	T	T:44 C:0	CDS	-	1213/1242	405/413	missense_variant c.1213G>A p.Glu405Lys	b0789	clsB	cardiolipin synthase B
U00096	883396	snp	C	T	T:57 C:0
U00096	884892	snp	C	T	T:49 C:0	CDS	+	1220/1233	407/410	missense_variant c.1220C>T p.Ser407Phe	b0842	mdfA	multidrug efflux pump MdfA/Na(+):H(+) antiporter/K(+):H(+) antiporter
U00096	905283	snp	G	T	T:55 G:0	CDS	+	371/831	124/276	missense_variant c.371G>T p.Gly124Val	b0867	amiD	N-acetylmuramoyl-L-alanine amidase D
U00096	908169	snp	C	T	T:57 C:0	CDS	-	114/1431	38/476	synonymous_variant c.114G>A p.Arg38Arg	b0869	ybjT	putative NAD(P)-dependent oxidoreductase YbjT
U00096	909990	snp	C	T	T:49 C:0	CDS	-	1060/1719	354/572	missense_variant c.1060G>A p.Glu354Lys	b0871	poxB	pyruvate oxidase
U00096	922954	snp	G	T	T:46 G:0	CDS	+	42/321	14/106	synonymous_variant c.42G>T p.Ala14Ala	b0881	clpS	specificity factor for ClpA-ClpP chaperone-protease complex
U00096	924479	snp	G	A	A:49 G:0	CDS	+	1216/2277	406/758	missense_variant c.1216G>A p.Gly406Ser	b0882	clpA	ATP-dependent Clp protease ATP-binding subunit ClpA
U00096	963531	snp	C	T	T:51 C:0	CDS	+	1537/1674	513/557	missense_variant c.1537C>T p.Arg513Cys	b0911	rpsA	30S ribosomal subunit protein S1
U00096	1073610	snp	G	A	A:49 G:0	CDS	-	402/1149	134/382	synonymous_variant c.402C>T p.Asn134Asn	b1012	rutA	pyrimidine oxygenase
U00096	1077657	snp	C	T	T:48 C:0	CDS	-	1226/3963	409/1320	missense_variant c.1226G>A p.Arg409His	b1014	putA	fused DNA-binding transcriptional repressor/proline dehydrogenase/1-pyrroline-5-carboxylate dehydrogenase PutA
U00096	1105847	snp	G	A	A:58 G:0	CDS	+	28/534	10/177	missense_variant c.28G>A p.Gly10Ser	b1045	ymdB	2'-O-acetyl-ADP-ribose deacetylase, regulator of RNase III activity
U00096	1123823	mnp	GT	AG	AG:60 GT:0	CDS	-	232/648	77/215	missense_variant c.231_232delACinsCT p.Leu77Phe	b1064	grxB	reduced glutaredoxin 2
U00096	1147792	snp	T	A	A:55 T:0	CDS	+	172/1071	58/356	missense_variant c.172T>A p.Ser58Thr	b1090	plsX	putative phosphate acyltransferase
U00096	1158298	snp	C	T	T:25 C:0	CDS	+	430/1434	144/477	missense_variant c.430C>T p.Leu144Phe	b1101	ptsG	glucose-specific PTS enzyme IIBC component
U00096	1169836	snp	A	G	G:39 A:0	CDS	-	539/963	180/320	missense_variant c.539T>C p.Leu180Pro	b1113	ldtC	L,D-transpeptidase YcfS
U00096	1176122	snp	C	T	T:45 C:0	CDS	+	696/1200	232/399	synonymous_variant c.696C>T p.Val232Val	b1116	lolC	lipoprotein release complex - inner membrane subunit
U00096	1189980	snp	A	G	G:48 A:0	CDS	-	468/672	156/223	synonymous_variant c.468T>C p.Thr156Thr	b1130	phoP	DNA-binding transcriptional dual regulator PhoP
U00096	1194922	snp	G	A	A:55 G:0	CDS	-	30/654	10/217	synonymous_variant c.30C>T p.Thr10Thr	b1135	rluE	23S rRNA pseudouridine(2457) synthase
U00096	1196220	snp	C	T	T:30 C:0	CDS	+	1098/1251	366/416	synonymous_variant c.1098C>T p.His366His	b1136	icd	isocitrate dehydrogenase
U00096	1196232	snp	C	T	T:26 C:0	CDS	+	1110/1251	370/416	synonymous_variant c.1110C>T p.Thr370Thr	b1136	icd	isocitrate dehydrogenase
U00096	1196245	complex	TTA	CTG	CTG:17 TTA:0	CDS	+	1123/1251	375/416	synonymous_variant c.1123_1125delTTAinsCTG p.376	b1136	icd	isocitrate dehydrogenase
U00096	1253002	snp	C	T	T:59 C:0
U00096	1301992	snp	A	T	T:65 A:0	CDS	+	811/1632	271/543	missense_variant c.811A>T p.Asn271Tyr	b1243	oppA	oligopeptide ABC transporter periplasmic binding protein
U00096	1302471	del	TCA	T	T:61 TCA:0	CDS	+	1292/1632	431/543	frameshift_variant c.1292_1293delAC p.His431fs	b1243	oppA	oligopeptide ABC transporter periplasmic binding protein
U00096	1306736	snp	T	G	G:43 T:0	CDS	+	973/1005	325/334	missense_variant c.973T>G p.Ser325Ala	b1247	oppF	murein tripeptide ABC transporter/oligopeptide ABC transporter ATP binding subunit OppF
U00096	1308684	snp	T	C	C:54 T:0
U00096	1331059	complex	TC	AT	AT:35 TC:0	CDS	+	2598-12-01	4/865	missense_variant c.12_13delTCinsAT p.Leu5Phe	b1274	topA	DNA topoisomerase 1
U00096	1337394	snp	A	G	G:53 A:0	CDS	+	1564/2676	522/891	missense_variant c.1564A>G p.Ser522Gly	b1276	acnA	aconitate hydratase 1
U00096	1358859	snp	T	C	C:41 T:0	CDS	-	329/1386	110/461	missense_variant c.329A>G p.Tyr110Cys	b1296	puuP	putrescine:H(+) symporter PuuP
U00096	1405758	snp	G	A	A:66 G:0
U00096	1428150	snp	G	A	A:22 G:0	CDS	-	577/981	193/326	synonymous_variant c.577C>T p.Leu193Leu	b1370	insH-5	Rac prophage; IS5 transposase and trans-activator
U00096	1489491	snp	G	A	A:57 G:0	CDS	+	1260/1440	420/479	synonymous_variant c.1260G>A p.Leu420Leu	b1415	aldA	aldehyde dehydrogenase A
U00096	1497385	complex	TTCT	CAA	CAA:37 TTCT:0	CDS	+	530/1656	177/551	frameshift_variant&missense_variant c.530_533delTTCTinsCAA p.Phe177fs	b1424	opgD	glucan biosynthesis protein D
U00096	1629247	snp	C	T	T:65 C:0	CDS	+	33/204	1967-11-01	synonymous_variant c.33C>T p.Ile11Ile	b1541	ydfZ	putative selenoprotein YdfZ
U00096	1643679	snp	A	T	T:40 A:0	CDS	-	626/1050	209/349	missense_variant c.626T>A p.Leu209Gln	b1560	ydfU	Qin prophage; protein YdfU
U00096	1652331	snp	T	C	C:41 T:0	CDS	+	820/1197	274/398	missense_variant c.820T>C p.Phe274Leu	b1579	intQ	Qin prophage; putative defective integrase
U00096	1667460	snp	G	A	A:57 G:0	CDS	-	1105/1221	369/406	stop_gained c.1105C>T p.Gln369*	b1594	mlc	DNA-binding transcriptional repressor Mlc
U00096	1748841	snp	C	T	T:50 C:0	CDS	-	719/813	240/270	missense_variant c.719G>A p.Arg240Lys	b1669	ydhT	conserved protein YdhT
U00096	1751024	snp	C	A	A:55 C:0
U00096	1764017	snp	C	T	T:44 C:0
U00096	1848300	mnp	CC	TT	TT:55 CC:0	CDS	-	377/552	126/183	missense_variant c.376_377delGGinsAA p.Gly126Lys	b1765	ydjA	putative oxidoreductase
U00096	1894839	snp	T	C	C:55 T:0	CDS	+	35/1362	12/453	missense_variant c.35T>C p.Leu12Pro	b1812	pabB	aminodeoxychorismate synthase subunit 1
U00096	1932745	snp	C	T	T:50 C:0	CDS	-	12/642	4/213	stop_gained c.12G>A p.Trp4*	b1850	eda	KHG/KDPG aldolase
U00096	1962172	snp	C	T	T:51 C:0	CDS	+	201/489	67/162	synonymous_variant c.201C>T p.Ala67Ala	b1877	yecT	protein YecT
U00096	1977207	del	CA	C	C:17 CA:0
U00096	1996093	snp	G	A	A:56 G:0
U00096	1998749	snp	C	T	T:39 C:0	CDS	-	732/987	244/328	synonymous_variant c.732G>A p.Leu244Leu	b1919	dcyD	D-cysteine desulfhydrase
U00096	2017268	snp	G	T	T:59 G:0	CDS	+	715/1374	239/457	missense_variant c.715G>T p.Ala239Ser	b1941	fliI	flagellum-specific ATP synthase FliI
U00096	2017589	snp	A	C	C:48 A:0	CDS	+	1036/1374	346/457	missense_variant c.1036A>C p.Ile346Leu	b1941	fliI	flagellum-specific ATP synthase FliI
U00096	2017979	snp	G	A	A:51 G:0	CDS	+	34/444	12/147	missense_variant c.34G>A p.Asp12Asn	b1942	fliJ	flagellar biosynthesis protein FliJ
U00096	2028651	snp	G	A	A:44 G:0	CDS	-	716/918	239/305	missense_variant c.716C>T p.Ala239Val	b1958	yedI	conserved inner membrane protein YedI
U00096	2040433	snp	C	A	A:49 C:0	CDS	+	956/1005	319/334	missense_variant c.956C>A p.Ala319Asp	b1971	msrP	periplasmic protein-L-methionine sulfoxide reductase catalytic subunit
U00096	2041278	snp	G	A	A:57 G:0
U00096	2052885	snp	G	A	A:51 G:0	CDS	-	444/1053	148/350	synonymous_variant c.444C>T p.Phe148Phe	b4497	yeeL	putative glycosyltransferase, N-terminal fragment
U00096	2104024	snp	G	T	T:48 G:0	CDS	-	486/1119	162/372	synonymous_variant c.486C>A p.Ile162Ile	b2032	wbbK	putative lipopolysaccharide biosynthesis protein
U00096	2111255	del	AG	A	A:45 AG:0	CDS	-	721/900	241/299	frameshift_variant c.721delC p.Ala242fs	b2040	rfbD	dTDP-4-dehydrorhamnose reductase
U00096	2142598	snp	G	A	A:61 G:0	CDS	-	351/642	117/213	synonymous_variant c.351C>T p.Leu117Leu	b2066	udk	uridine/cytidine kinase
U00096	2233609	snp	C	T	T:64 C:0	CDS	+	10/240	1979-04-01	stop_gained c.10C>T p.Gln4*	b2145	yeiS	DUF2542 domain-containing protein YeiS
U00096	2242247	snp	C	T	T:46 C:0	CDS	-	721/1158	241/385	missense_variant c.721G>A p.Gly241Arg	b2152	yeiB	DUF418 domain-containing protein YeiB
U00096	2247134	snp	A	C	C:58 A:0	CDS	-	1399/1470	467/489	missense_variant c.1399T>G p.Tyr467Asp	b2156	lysP	lysine:H(+) symporter
U00096	2281855	snp	T	C	C:44 T:0	CDS	+	1224/1761	408/586	synonymous_variant c.1224T>C p.Gly408Gly	b2184	radD	putative DNA repair helicase RadD
U00096	2281954	snp	C	A	A:46 C:0	CDS	+	1323/1761	441/586	missense_variant c.1323C>A p.Asn441Lys	b2184	radD	putative DNA repair helicase RadD
U00096	2404402	snp	G	A	A:51 G:0	CDS	-	212/663	71/220	missense_variant c.212C>T p.Ser71Leu	b2287	nuoB	NADH:quinone oxidoreductase subunit B
U00096	2534506	snp	C	T	T:44 C:0	CDS	+	441/1728	147/575	synonymous_variant c.441C>T p.Ile147Ile	b2416	ptsI	PTS enzyme I
U00096	2556984	snp	G	A	A:54 G:0	CDS	-	314/888	105/295	missense_variant c.314C>T p.Thr105Ile	b2440	eutC	ethanolamine ammonia-lyase subunit beta
U00096	2587112	snp	C	T	T:57 C:0	CDS	+	1382/1701	461/566	missense_variant c.1382C>T p.Ala461Val	b2469	narQ	sensory histidine kinase NarQ
U00096	2609473	snp	G	A	A:36 G:0	CDS	+	987/1668	329/555	synonymous_variant c.987G>A p.Leu329Leu	b2487	hyfG	hydrogenase 4 catalytic subunit HyfG
U00096	2744217	snp	C	T	T:54 C:0	CDS	-	314/348	105/115	missense_variant c.314G>A p.Gly105Asp	b2606	rplS	50S ribosomal subunit protein L19
U00096	2774947	snp	G	A	A:65 G:0	CDS	+	1630/1704	544/567	missense_variant c.1630G>A p.Gly544Ser	b2642	yfjW	CP4-57 prophage; uncharacterized protein YfjW
U00096	2867124	snp	G	A	A:54 G:0	CDS	-	428/993	143/330	missense_variant c.428C>T p.Ser143Leu	b2741	rpoS	RNA polymerase, sigma S (sigma 38) factor
U00096	2867455	snp	G	A	A:61 G:0	CDS	-	97/993	33/330	stop_gained c.97C>T p.Gln33*	b2741	rpoS	RNA polymerase, sigma S (sigma 38) factor
U00096	2880635	snp	T	C	C:40 T:0	CDS	-	414/675	138/224	synonymous_variant c.414A>G p.Leu138Leu	b2757	casD	type I-E CRISPR system Cascade subunit CasD
U00096	2926772	snp	C	A	A:60 C:0	CDS	+	465/1365	155/454	synonymous_variant c.465C>A p.Gly155Gly	b2795	ppnN	nucleotide 5'-monophosphate nucleosidase
U00096	3025596	del	AT	A	A:38 AT:0	CDS	+	1251/1401	417/466	frameshift_variant c.1251delT p.Phe417fs	b2882	xanQ	xanthine:H(+) symporter XanQ
U00096	3070858	snp	T	G	G:63 T:0	CDS	-	387/1080	129/359	missense_variant c.387A>C p.Lys129Asn	b2925	fbaA	fructose-bisphosphate aldolase class II
U00096	3087508	snp	C	T	T:43 C:0	CDS	+	803/1155	268/384	missense_variant c.803C>T p.Pro268Leu	b2942	metK	methionine adenosyltransferase
U00096	3167148	snp	G	A	A:54 G:0	CDS	-	571/1608	191/535	missense_variant c.571C>T p.His191Tyr	b3020	ygiS	putative deoxycholate binding periplasmic protein
U00096	3207547	del	TG	T	T:58 TG:0	CDS	+	179/606	60/201	frameshift_variant c.179delG p.Gly60fs	b3062	ttdB	L(+)-tartrate dehydratase subunit beta
U00096	3241106	snp	A	G	G:43 A:0	CDS	+	1163/1245	388/414	missense_variant c.1163A>G p.Asn388Ser	b3089	sstT	serine/threonine:Na(+) symporter
U00096	3279276	snp	C	G	G:60 C:0	CDS	+	363/1281	121/426	missense_variant c.363C>G p.Phe121Leu	b3132	kbaZ	tagatose-1,6-bisphosphate aldolase 1 subunit KbaZ
U00096	3296481	snp	G	A	A:71 G:0	CDS	+	73/576	25/191	missense_variant c.73G>A p.Val25Met	b3150	yraP	divisome-associated lipoprotein YraP
U00096	3309398	snp	C	T	T:54 C:0	CDS	-	1771/2136	591/711	missense_variant c.1771G>A p.Asp591Asn	b3164	pnp	polynucleotide phosphorylase
U00096	3329743	snp	G	T	T:44 G:0	CDS	+	781/1434	261/477	missense_variant c.781G>T p.Asp261Tyr	b3182	dacB	peptidoglycan DD-endopeptidase DacB
U00096	3388041	snp	T	G	G:62 T:0	CDS	-	148/1968	50/655	missense_variant c.148A>C p.Thr50Pro	b3240	aaeB	aromatic carboxylic acid efflux pump subunit AaeB
U00096	3411689	snp	G	T	T:44 G:0	CDS	+	37/885	13/294	stop_gained c.37G>T p.Glu13*	b3262	yhdJ	DNA adenine methyltransferase
U00096	3433900	snp	C	T	T:54 C:0	CDS	+	211/510	71/169	synonymous_variant c.211C>T p.Leu71Leu	b3287	def	peptide deformylase
U00096	3465502	snp	G	A	A:51 G:0	CDS	+	421/462	141/153	missense_variant c.421G>A p.Glu141Lys	b3334	gspM	Type II secretion system protein GspM
U00096	3474424	snp	T	G	G:51 T:0	CDS	-	129/375	43/124	missense_variant c.129A>C p.Lys43Asn	b3342	rpsL	30S ribosomal subunit protein S12
U00096	3486283	snp	A	G	G:46 A:0	CDS	+	164/633	55/210	missense_variant c.164A>G p.Glu55Gly	b3357	crp	DNA-binding transcriptional dual regulator CRP
U00096	3486502	snp	C	T	T:64 C:0	CDS	+	383/633	128/210	missense_variant c.383C>T p.Thr128Ile	b3357	crp	DNA-binding transcriptional dual regulator CRP
U00096	3511466	snp	C	T	T:45 C:0	CDS	-	879/906	293/301	synonymous_variant c.879G>A p.Val293Val	b3383	yhfZ	putative DNA-binding transcriptional regulator YhfZ
U00096	3524913	snp	C	T	T:39 C:0	CDS	+	2043/2553	681/850	synonymous_variant c.2043C>T p.Phe681Phe	b3396	mrcA	peptidoglycan glycosyltransferase/peptidoglycan DD-transpeptidase MrcA
U00096	3555047	complex	GT	TG	TG:49 GT:0	CDS	+	1963/2706	655/901	missense_variant c.1963_1964delGTinsTG p.Val655Cys	b3418	malT	DNA-binding transcriptional activator MalT
U00096	3560455	ins	C	CG	CG:42 C:0	CDS	-	150/758	50/251	frameshift_variant c.150_151insC p.Ala51fs	b3423	glpR	DNA-binding transcriptional repressor GlpR
U00096	3581222	snp	A	G	G:64 A:0	CDS	+	85/489	29/162	missense_variant c.85A>G p.Asn29Asp	b3441	yhhY	N-acetyltransferase YhhY
U00096	3647428	snp	C	T	T:61 C:0	CDS	+	1130/1353	377/450	missense_variant c.1130C>T p.Ala377Val	b3500	gor	glutathione reductase (NADPH)
U00096	3685480	snp	C	T	T:66 C:0	CDS	-	139/1989	47/662	missense_variant c.139G>A p.Glu47Lys	b3529	pdeK	putative c-di-GMP phosphodiesterase PdeK
U00096	3707947	snp	C	A	A:34 C:0
U00096	3719429	snp	G	A	A:52 G:0
U00096	3725176	snp	T	G	G:64 T:0	CDS	-	143/912	48/303	missense_variant c.143A>C p.Glu48Ala	b3560	glyQ	glycine--tRNA ligase subunit alpha
U00096	3729440	mnp	CC	TT	TT:62 CC:0
U00096	3730560	snp	C	T	T:36 C:0	CDS	-	206/1323	69/440	stop_gained c.206G>A p.Trp69*	b3565	xylA	xylose isomerase
U00096	3770539	snp	C	T	T:58 C:1	CDS	-	841/1137	281/378	missense_variant c.841G>A p.Val281Met	b3597	yibH	inner membrane protein YibH
U00096	3773173	complex	GTTC	TTT	TTT:46 GTTC:0	CDS	+	893/1914	298/637	frameshift_variant&missense_variant c.893_896delGTTCinsTTT p.Gly298fs	b3599	mtlA	mannitol-specific PTS enzyme IICBA component
U00096	3815879	ins	T	TC	TC:38 T:1	CDS	-	670/687	224/228	frameshift_variant c.670dupG p.Glu224fs	b3643	rph	truncated RNase PH
U00096	3926991	snp	G	A	A:40 G:0	CDS	-	13/459	5/152	synonymous_variant c.13C>T p.Leu5Leu	b3743	asnC	DNA-binding transcriptional dual regulator AsnC
U00096	3966530	mnp	CC	TT	TT:43 CC:0	CDS	+	114/1260	38/419	synonymous_variant c.114_115delCCinsTT p.40	b3783	rho	transcription termination factor Rho
U00096	4081749	snp	G	A	A:70 G:0	CDS	-	112/636	38/211	missense_variant c.112C>T p.Pro38Ser	b3892	fdoI	formate dehydrogenase O subunit gamma
U00096	4132971	snp	G	T	T:50 G:0	CDS	+	356/891	119/296	missense_variant c.356G>T p.Gly119Val	b3941	metF	5,10-methylenetetrahydrofolate reductase
U00096	4182935	snp	C	T	T:48 C:1	CDS	+	1691/4029	564/1342	missense_variant c.1691C>T p.Pro564Leu	b3987	rpoB	RNA polymerase subunit beta
U00096	4223638	snp	T	C	C:47 T:0
U00096	4239706	snp	C	A	A:49 C:0	CDS	+	2073/2097	691/698	missense_variant c.2073C>A p.Ser691Arg	b4029	yjbH	YjbH family protein
U00096	4256705	snp	C	T	T:55 C:1	CDS	+	69/369	23/122	synonymous_variant c.69C>T p.Arg23Arg	b4042	dgkA	diacylglycerol kinase
U00096	4296380	ins	A	ACG	ACG:39 A:0	repeat_region	-			intergenic_region n.4296380_4296381insCG
U00096	4322288	snp	A	G	G:57 A:0	CDS	-	135/726	45/241	synonymous_variant c.135T>C p.Phe45Phe	b4102	phnF	putative transcriptional regulator PhnF
U00096	4325000	snp	C	T	T:41 C:0	CDS	-	166/789	56/262	missense_variant c.166G>A p.Gly56Ser	b4106	phnC	phosphonate ABC transporter ATP binding subunit
U00096	4325644	snp	C	T	T:48 C:0	CDS	-	98/444	33/147	missense_variant c.98G>A p.Ser33Asn	b4107	yjdN	conserved protein YjdN
U00096	4331890	snp	C	T	T:28 C:0	CDS	+	1389/1503	463/500	synonymous_variant c.1389C>T p.Leu463Leu	b4111	proP	osmolyte:H(+) symporter ProP
U00096	4437890	snp	C	T	T:62 C:0	CDS	+	184/939	62/312	stop_gained c.184C>T p.Gln62*	b4215	ytfI	protein YtfI
U00096	4473900	snp	C	T	T:48 C:1	CDS	-	154/714	52/237	missense_variant c.154G>A p.Gly52Arg	b4249	bdcA	c-di-GMP-binding biofilm dispersal mediator protein
U00096	4475493	snp	T	C	C:63 T:0	CDS	+	57/1815	19/604	synonymous_variant c.57T>C p.Phe19Phe	b4253	yjgL	protein YjgL
U00096	4476605	snp	G	A	A:55 G:0	CDS	+	1169/1815	390/604	missense_variant c.1169G>A p.Ser390Asn	b4253	yjgL	protein YjgL
U00096	4489016	snp	C	T	T:56 C:0	CDS	-	1048/1503	350/500	missense_variant c.1048G>A p.Glu350Lys	b4263	yjgR	DUF853 domain-containing protein YjgR
U00096	4510238	snp	T	G	G:56 T:0
U00096	4549043	snp	T	G	G:59 T:0	CDS	+	236/903	79/300	missense_variant c.236T>G p.Leu79Arg	b4320	fimH	type 1 fimbriae D-mannose specific adhesin

## Sheet: Pots1_S17_snps
CHROM	POS	TYPE	REF	ALT	EVIDENCE	FTYPE	STRAND	NT_POS	AA_POS	EFFECT	LOCUS_TAG	GENE	PRODUCT
U00096	3645	snp	G	A	A:30 G:0	CDS	+	845/933	282/310	stop_gained c.845G>A p.Trp282*	b0003	thrB	homoserine kinase
U00096	71170	snp	T	C	C:65 T:0	CDS	+	784/879	262/292	missense_variant c.784T>C p.Ser262Pro	b0064	araC	DNA-binding transcriptional dual regulator AraC
U00096	81044	snp	C	T	T:50 C:0	CDS	-	915/1092	305/363	synonymous_variant c.915G>A p.Leu305Leu	b0073	leuB	3-isopropylmalate dehydrogenase
U00096	81102	snp	G	A	A:45 G:0	CDS	-	857/1092	286/363	missense_variant c.857C>T p.Ser286Leu	b0073	leuB	3-isopropylmalate dehydrogenase
U00096	85203	snp	C	T	T:60 C:0	CDS	+	836/945	279/314	missense_variant c.836C>T p.Pro279Leu	b0076	leuO	DNA-binding transcriptional dual regulator LeuO
U00096	154182	snp	C	T	T:45 C:0	CDS	-	1245/2598	415/865	synonymous_variant c.1245G>A p.Leu415Leu	b0139	htrE	putative fimbrial usher protein HtrE
U00096	156068	snp	A	G	G:58 A:0	CDS	-	134/741	45/246	missense_variant c.134T>C p.Val45Ala	b0140	yadV	putative fimbrial chaperone YadV
U00096	223560	snp	T	A	A:51 T:0
U00096	246985	snp	C	T	T:58 C:0	CDS	+	274/750	92/249	missense_variant c.274C>T p.Pro92Ser	b0227	yafL	NlpC/P60 family protein YafL
U00096	284535	snp	T	G	G:56 T:0	CDS	+	1335/1968	445/655	synonymous_variant c.1335T>G p.Ala445Ala	b0269	yagF	CP4-6 prophage; D-xylonate dehydratase
U00096	292019	snp	C	T	T:54 C:0	CDS	+	520/732	174/243	synonymous_variant c.520C>T p.Leu174Leu	b0276	yagJ	CP4-6 prophage; protein YagJ
U00096	309381	snp	C	T	T:47 C:0	CDS	-	646/669	216/222	missense_variant c.646G>A p.Asp216Asn	b0292	ecpB	putative fimbrial chaperone EcpB
U00096	309985	snp	T	A	A:57 T:0	CDS	-	42/669	14/222	synonymous_variant c.42A>T p.Gly14Gly	b0292	ecpB	putative fimbrial chaperone EcpB
U00096	410666	snp	C	T	T:47 C:0	CDS	+	523/909	175/302	missense_variant c.523C>T p.Pro175Ser	b0394	mak	manno(fructo)kinase
U00096	421027	snp	C	T	T:44 C:0	CDS	+	42/1374	14/457	synonymous_variant c.42C>T p.Arg14Arg	b0402	proY	putative transporter ProY
U00096	456711	snp	C	G	G:64 C:0	CDS	+	35/624	12/207	missense_variant c.35C>G p.Pro12Arg	b0437	clpP	ATP-dependent Clp protease proteolytic subunit
U00096	472849	snp	A	G	G:48 A:0	CDS	+	252/339	84/112	synonymous_variant c.252A>G p.Gly84Gly	b0450	glnK	nitrogen regulator GlnK
U00096	495622	snp	C	T	T:46 C:0	CDS	+	503/1875	168/624	missense_variant c.503C>T p.Thr168Ile	b0473	htpG	chaperone protein HtpG
U00096	534742	snp	G	A	A:41 G:0	CDS	+	827/1782	276/593	missense_variant c.827G>A p.Gly276Asp	b0507	gcl	glyoxylate carboligase
U00096	547891	snp	C	T	T:46 C:0	CDS	+	1212/1668	404/555	synonymous_variant c.1212C>T p.Leu404Leu	b0518	fdrA	putative acyl-CoA synthetase FdrA
U00096	582597	snp	C	T	T:54 C:0	CDS	-	210/655	70/217	stop_retained_variant c.210G>A p.Ter70Ter	b0562	ybcY	DLP12 prophage; putative SAM-dependent methyltransferase YbcY
U00096	690948	snp	G	A	A:43 G:0	CDS	-	837/879	279/292	synonymous_variant c.837C>T p.Val279Val	b0658	ybeX	CorC-HlyC family protein YbeX
U00096	696470	snp	C	T	T:42 C:0	tRNA	-			non_coding_transcript_variant	b0664	glnX	tRNA-Gln
U00096	700038	snp	G	A	A:49 G:0	CDS	-	289/753	97/250	missense_variant c.289C>T p.His97Tyr	b0675	umpH	UMP phosphatase
U00096	791470	snp	T	C	C:48 T:0	CDS	-	586/1017	196/338	missense_variant c.586A>G p.Ile196Val	b0759	galE	UDP-glucose 4-epimerase
U00096	791517	snp	G	A	A:47 G:0	CDS	-	539/1017	180/338	missense_variant c.539C>T p.Pro180Leu	b0759	galE	UDP-glucose 4-epimerase
U00096	822527	snp	C	T	T:42 C:0	CDS	-	1213/1242	405/413	missense_variant c.1213G>A p.Glu405Lys	b0789	clsB	cardiolipin synthase B
U00096	883396	snp	C	T	T:56 C:0
U00096	884892	snp	C	T	T:53 C:0	CDS	+	1220/1233	407/410	missense_variant c.1220C>T p.Ser407Phe	b0842	mdfA	multidrug efflux pump MdfA/Na(+):H(+) antiporter/K(+):H(+) antiporter
U00096	905283	snp	G	T	T:40 G:0	CDS	+	371/831	124/276	missense_variant c.371G>T p.Gly124Val	b0867	amiD	N-acetylmuramoyl-L-alanine amidase D
U00096	908169	snp	C	T	T:58 C:0	CDS	-	114/1431	38/476	synonymous_variant c.114G>A p.Arg38Arg	b0869	ybjT	putative NAD(P)-dependent oxidoreductase YbjT
U00096	909990	snp	C	T	T:50 C:0	CDS	-	1060/1719	354/572	missense_variant c.1060G>A p.Glu354Lys	b0871	poxB	pyruvate oxidase
U00096	922954	snp	G	T	T:43 G:0	CDS	+	42/321	14/106	synonymous_variant c.42G>T p.Ala14Ala	b0881	clpS	specificity factor for ClpA-ClpP chaperone-protease complex
U00096	924479	snp	G	A	A:62 G:0	CDS	+	1216/2277	406/758	missense_variant c.1216G>A p.Gly406Ser	b0882	clpA	ATP-dependent Clp protease ATP-binding subunit ClpA
U00096	963531	snp	C	T	T:60 C:0	CDS	+	1537/1674	513/557	missense_variant c.1537C>T p.Arg513Cys	b0911	rpsA	30S ribosomal subunit protein S1
U00096	1073610	snp	G	A	A:45 G:0	CDS	-	402/1149	134/382	synonymous_variant c.402C>T p.Asn134Asn	b1012	rutA	pyrimidine oxygenase
U00096	1077657	snp	C	T	T:44 C:0	CDS	-	1226/3963	409/1320	missense_variant c.1226G>A p.Arg409His	b1014	putA	fused DNA-binding transcriptional repressor/proline dehydrogenase/1-pyrroline-5-carboxylate dehydrogenase PutA
U00096	1105847	snp	G	A	A:47 G:0	CDS	+	28/534	10/177	missense_variant c.28G>A p.Gly10Ser	b1045	ymdB	2'-O-acetyl-ADP-ribose deacetylase, regulator of RNase III activity
U00096	1123823	complex	GT	AG	AG:32 GT:0	CDS	-	232/648	77/215	missense_variant c.231_232delACinsCT p.Leu77Phe	b1064	grxB	reduced glutaredoxin 2
U00096	1147792	snp	T	A	A:57 T:0	CDS	+	172/1071	58/356	missense_variant c.172T>A p.Ser58Thr	b1090	plsX	putative phosphate acyltransferase
U00096	1158298	snp	C	T	T:50 C:0	CDS	+	430/1434	144/477	missense_variant c.430C>T p.Leu144Phe	b1101	ptsG	glucose-specific PTS enzyme IIBC component
U00096	1169836	snp	A	G	G:51 A:0	CDS	-	539/963	180/320	missense_variant c.539T>C p.Leu180Pro	b1113	ldtC	L,D-transpeptidase YcfS
U00096	1176122	snp	C	T	T:58 C:0	CDS	+	696/1200	232/399	synonymous_variant c.696C>T p.Val232Val	b1116	lolC	lipoprotein release complex - inner membrane subunit
U00096	1189980	snp	A	G	G:55 A:0	CDS	-	468/672	156/223	synonymous_variant c.468T>C p.Thr156Thr	b1130	phoP	DNA-binding transcriptional dual regulator PhoP
U00096	1194922	snp	G	A	A:62 G:0	CDS	-	30/654	10/217	synonymous_variant c.30C>T p.Thr10Thr	b1135	rluE	23S rRNA pseudouridine(2457) synthase
U00096	1196220	snp	C	T	T:30 C:0	CDS	+	1098/1251	366/416	synonymous_variant c.1098C>T p.His366His	b1136	icd	isocitrate dehydrogenase
U00096	1196232	snp	C	T	T:25 C:0	CDS	+	1110/1251	370/416	synonymous_variant c.1110C>T p.Thr370Thr	b1136	icd	isocitrate dehydrogenase
U00096	1196245	complex	TTA	CTG	CTG:22 TTA:0	CDS	+	1123/1251	375/416	synonymous_variant c.1123_1125delTTAinsCTG p.376	b1136	icd	isocitrate dehydrogenase
U00096	1253002	snp	C	T	T:62 C:0
U00096	1301992	snp	A	T	T:48 A:0	CDS	+	811/1632	271/543	missense_variant c.811A>T p.Asn271Tyr	b1243	oppA	oligopeptide ABC transporter periplasmic binding protein
U00096	1302471	del	TCA	T	T:56 TCA:0	CDS	+	1292/1632	431/543	frameshift_variant c.1292_1293delAC p.His431fs	b1243	oppA	oligopeptide ABC transporter periplasmic binding protein
U00096	1306736	snp	T	G	G:31 T:0	CDS	+	973/1005	325/334	missense_variant c.973T>G p.Ser325Ala	b1247	oppF	murein tripeptide ABC transporter/oligopeptide ABC transporter ATP binding subunit OppF
U00096	1308684	snp	T	C	C:55 T:0
U00096	1331059	complex	TC	AT	AT:40 TC:0	CDS	+	2598-12-01	4/865	missense_variant c.12_13delTCinsAT p.Leu5Phe	b1274	topA	DNA topoisomerase 1
U00096	1337394	snp	A	G	G:60 A:0	CDS	+	1564/2676	522/891	missense_variant c.1564A>G p.Ser522Gly	b1276	acnA	aconitate hydratase 1
U00096	1358859	snp	T	C	C:32 T:0	CDS	-	329/1386	110/461	missense_variant c.329A>G p.Tyr110Cys	b1296	puuP	putrescine:H(+) symporter PuuP
U00096	1405758	snp	G	A	A:54 G:0
U00096	1428150	snp	G	A	A:27 G:0	CDS	-	577/981	193/326	synonymous_variant c.577C>T p.Leu193Leu	b1370	insH-5	Rac prophage; IS5 transposase and trans-activator
U00096	1489491	snp	G	A	A:58 G:0	CDS	+	1260/1440	420/479	synonymous_variant c.1260G>A p.Leu420Leu	b1415	aldA	aldehyde dehydrogenase A
U00096	1497385	complex	TTCT	CAA	CAA:49 TTCT:0	CDS	+	530/1656	177/551	frameshift_variant&missense_variant c.530_533delTTCTinsCAA p.Phe177fs	b1424	opgD	glucan biosynthesis protein D
U00096	1629247	snp	C	T	T:46 C:0	CDS	+	33/204	1967-11-01	synonymous_variant c.33C>T p.Ile11Ile	b1541	ydfZ	putative selenoprotein YdfZ
U00096	1643679	snp	A	T	T:41 A:0	CDS	-	626/1050	209/349	missense_variant c.626T>A p.Leu209Gln	b1560	ydfU	Qin prophage; protein YdfU
U00096	1652331	snp	T	C	C:67 T:0	CDS	+	820/1197	274/398	missense_variant c.820T>C p.Phe274Leu	b1579	intQ	Qin prophage; putative defective integrase
U00096	1667460	snp	G	A	A:41 G:0	CDS	-	1105/1221	369/406	stop_gained c.1105C>T p.Gln369*	b1594	mlc	DNA-binding transcriptional repressor Mlc
U00096	1748841	snp	C	T	T:49 C:0	CDS	-	719/813	240/270	missense_variant c.719G>A p.Arg240Lys	b1669	ydhT	conserved protein YdhT
U00096	1751024	snp	C	A	A:49 C:0
U00096	1764017	snp	C	T	T:58 C:0
U00096	1848300	complex	CC	TT	TT:61 CC:0	CDS	-	377/552	126/183	missense_variant c.376_377delGGinsAA p.Gly126Lys	b1765	ydjA	putative oxidoreductase
U00096	1894839	snp	T	C	C:53 T:0	CDS	+	35/1362	12/453	missense_variant c.35T>C p.Leu12Pro	b1812	pabB	aminodeoxychorismate synthase subunit 1
U00096	1932745	snp	C	T	T:50 C:0	CDS	-	12/642	4/213	stop_gained c.12G>A p.Trp4*	b1850	eda	KHG/KDPG aldolase
U00096	1962172	snp	C	T	T:50 C:0	CDS	+	201/489	67/162	synonymous_variant c.201C>T p.Ala67Ala	b1877	yecT	protein YecT
U00096	1977207	del	CA	C	C:17 CA:0
U00096	1996093	snp	G	A	A:46 G:0
U00096	1998749	snp	C	T	T:67 C:0	CDS	-	732/987	244/328	synonymous_variant c.732G>A p.Leu244Leu	b1919	dcyD	D-cysteine desulfhydrase
U00096	2017268	snp	G	T	T:33 G:0	CDS	+	715/1374	239/457	missense_variant c.715G>T p.Ala239Ser	b1941	fliI	flagellum-specific ATP synthase FliI
U00096	2017589	snp	A	C	C:48 A:0	CDS	+	1036/1374	346/457	missense_variant c.1036A>C p.Ile346Leu	b1941	fliI	flagellum-specific ATP synthase FliI
U00096	2017979	snp	G	A	A:51 G:0	CDS	+	34/444	12/147	missense_variant c.34G>A p.Asp12Asn	b1942	fliJ	flagellar biosynthesis protein FliJ
U00096	2028651	snp	G	A	A:42 G:0	CDS	-	716/918	239/305	missense_variant c.716C>T p.Ala239Val	b1958	yedI	conserved inner membrane protein YedI
U00096	2040433	snp	C	A	A:36 C:0	CDS	+	956/1005	319/334	missense_variant c.956C>A p.Ala319Asp	b1971	msrP	periplasmic protein-L-methionine sulfoxide reductase catalytic subunit
U00096	2041278	snp	G	A	A:61 G:0
U00096	2052885	snp	G	A	A:52 G:0	CDS	-	444/1053	148/350	synonymous_variant c.444C>T p.Phe148Phe	b4497	yeeL	putative glycosyltransferase, N-terminal fragment
U00096	2104024	snp	G	T	T:42 G:0	CDS	-	486/1119	162/372	synonymous_variant c.486C>A p.Ile162Ile	b2032	wbbK	putative lipopolysaccharide biosynthesis protein
U00096	2111255	del	AG	A	A:49 AG:0	CDS	-	721/900	241/299	frameshift_variant c.721delC p.Ala242fs	b2040	rfbD	dTDP-4-dehydrorhamnose reductase
U00096	2142598	snp	G	A	A:66 G:0	CDS	-	351/642	117/213	synonymous_variant c.351C>T p.Leu117Leu	b2066	udk	uridine/cytidine kinase
U00096	2233609	snp	C	T	T:45 C:0	CDS	+	10/240	1979-04-01	stop_gained c.10C>T p.Gln4*	b2145	yeiS	DUF2542 domain-containing protein YeiS
U00096	2242247	snp	C	T	T:44 C:0	CDS	-	721/1158	241/385	missense_variant c.721G>A p.Gly241Arg	b2152	yeiB	DUF418 domain-containing protein YeiB
U00096	2247134	snp	A	C	C:46 A:0	CDS	-	1399/1470	467/489	missense_variant c.1399T>G p.Tyr467Asp	b2156	lysP	lysine:H(+) symporter
U00096	2281855	snp	T	C	C:44 T:0	CDS	+	1224/1761	408/586	synonymous_variant c.1224T>C p.Gly408Gly	b2184	radD	putative DNA repair helicase RadD
U00096	2281954	snp	C	A	A:41 C:0	CDS	+	1323/1761	441/586	missense_variant c.1323C>A p.Asn441Lys	b2184	radD	putative DNA repair helicase RadD
U00096	2404402	snp	G	A	A:38 G:0	CDS	-	212/663	71/220	missense_variant c.212C>T p.Ser71Leu	b2287	nuoB	NADH:quinone oxidoreductase subunit B
U00096	2534506	snp	C	T	T:51 C:0	CDS	+	441/1728	147/575	synonymous_variant c.441C>T p.Ile147Ile	b2416	ptsI	PTS enzyme I
U00096	2556984	snp	G	A	A:53 G:0	CDS	-	314/888	105/295	missense_variant c.314C>T p.Thr105Ile	b2440	eutC	ethanolamine ammonia-lyase subunit beta
U00096	2587112	snp	C	T	T:58 C:0	CDS	+	1382/1701	461/566	missense_variant c.1382C>T p.Ala461Val	b2469	narQ	sensory histidine kinase NarQ
U00096	2609473	snp	G	A	A:60 G:0	CDS	+	987/1668	329/555	synonymous_variant c.987G>A p.Leu329Leu	b2487	hyfG	hydrogenase 4 catalytic subunit HyfG
U00096	2744217	snp	C	T	T:54 C:0	CDS	-	314/348	105/115	missense_variant c.314G>A p.Gly105Asp	b2606	rplS	50S ribosomal subunit protein L19
U00096	2774947	snp	G	A	A:54 G:0	CDS	+	1630/1704	544/567	missense_variant c.1630G>A p.Gly544Ser	b2642	yfjW	CP4-57 prophage; uncharacterized protein YfjW
U00096	2867124	snp	G	A	A:56 G:0	CDS	-	428/993	143/330	missense_variant c.428C>T p.Ser143Leu	b2741	rpoS	RNA polymerase, sigma S (sigma 38) factor
U00096	2867455	snp	G	A	A:48 G:0	CDS	-	97/993	33/330	stop_gained c.97C>T p.Gln33*	b2741	rpoS	RNA polymerase, sigma S (sigma 38) factor
U00096	2880635	snp	T	C	C:39 T:0	CDS	-	414/675	138/224	synonymous_variant c.414A>G p.Leu138Leu	b2757	casD	type I-E CRISPR system Cascade subunit CasD
U00096	2926772	snp	C	A	A:51 C:0	CDS	+	465/1365	155/454	synonymous_variant c.465C>A p.Gly155Gly	b2795	ppnN	nucleotide 5'-monophosphate nucleosidase
U00096	3025596	del	AT	A	A:53 AT:0	CDS	+	1251/1401	417/466	frameshift_variant c.1251delT p.Phe417fs	b2882	xanQ	xanthine:H(+) symporter XanQ
U00096	3070858	snp	T	G	G:61 T:0	CDS	-	387/1080	129/359	missense_variant c.387A>C p.Lys129Asn	b2925	fbaA	fructose-bisphosphate aldolase class II
U00096	3087508	snp	C	T	T:48 C:0	CDS	+	803/1155	268/384	missense_variant c.803C>T p.Pro268Leu	b2942	metK	methionine adenosyltransferase
U00096	3167148	snp	G	A	A:57 G:0	CDS	-	571/1608	191/535	missense_variant c.571C>T p.His191Tyr	b3020	ygiS	putative deoxycholate binding periplasmic protein
U00096	3207547	del	TG	T	T:51 TG:0	CDS	+	179/606	60/201	frameshift_variant c.179delG p.Gly60fs	b3062	ttdB	L(+)-tartrate dehydratase subunit beta
U00096	3241106	snp	A	G	G:41 A:0	CDS	+	1163/1245	388/414	missense_variant c.1163A>G p.Asn388Ser	b3089	sstT	serine/threonine:Na(+) symporter
U00096	3279276	snp	C	G	G:40 C:0	CDS	+	363/1281	121/426	missense_variant c.363C>G p.Phe121Leu	b3132	kbaZ	tagatose-1,6-bisphosphate aldolase 1 subunit KbaZ
U00096	3296481	snp	G	A	A:44 G:0	CDS	+	73/576	25/191	missense_variant c.73G>A p.Val25Met	b3150	yraP	divisome-associated lipoprotein YraP
U00096	3309398	snp	C	T	T:48 C:0	CDS	-	1771/2136	591/711	missense_variant c.1771G>A p.Asp591Asn	b3164	pnp	polynucleotide phosphorylase
U00096	3329743	snp	G	T	T:55 G:1	CDS	+	781/1434	261/477	missense_variant c.781G>T p.Asp261Tyr	b3182	dacB	peptidoglycan DD-endopeptidase DacB
U00096	3388041	snp	T	G	G:65 T:0	CDS	-	148/1968	50/655	missense_variant c.148A>C p.Thr50Pro	b3240	aaeB	aromatic carboxylic acid efflux pump subunit AaeB
U00096	3411689	snp	G	T	T:33 G:0	CDS	+	37/885	13/294	stop_gained c.37G>T p.Glu13*	b3262	yhdJ	DNA adenine methyltransferase
U00096	3433900	snp	C	T	T:53 C:0	CDS	+	211/510	71/169	synonymous_variant c.211C>T p.Leu71Leu	b3287	def	peptide deformylase
U00096	3465502	snp	G	A	A:55 G:0	CDS	+	421/462	141/153	missense_variant c.421G>A p.Glu141Lys	b3334	gspM	Type II secretion system protein GspM
U00096	3474424	snp	T	G	G:47 T:0	CDS	-	129/375	43/124	missense_variant c.129A>C p.Lys43Asn	b3342	rpsL	30S ribosomal subunit protein S12
U00096	3486283	snp	A	G	G:46 A:0	CDS	+	164/633	55/210	missense_variant c.164A>G p.Glu55Gly	b3357	crp	DNA-binding transcriptional dual regulator CRP
U00096	3486502	snp	C	T	T:55 C:0	CDS	+	383/633	128/210	missense_variant c.383C>T p.Thr128Ile	b3357	crp	DNA-binding transcriptional dual regulator CRP
U00096	3511466	snp	C	T	T:57 C:0	CDS	-	879/906	293/301	synonymous_variant c.879G>A p.Val293Val	b3383	yhfZ	putative DNA-binding transcriptional regulator YhfZ
U00096	3524913	snp	C	T	T:53 C:0	CDS	+	2043/2553	681/850	synonymous_variant c.2043C>T p.Phe681Phe	b3396	mrcA	peptidoglycan glycosyltransferase/peptidoglycan DD-transpeptidase MrcA
U00096	3555047	mnp	GT	TG	TG:44 GT:0	CDS	+	1963/2706	655/901	missense_variant c.1963_1964delGTinsTG p.Val655Cys	b3418	malT	DNA-binding transcriptional activator MalT
U00096	3560455	ins	C	CG	CG:52 C:0	CDS	-	150/758	50/251	frameshift_variant c.150_151insC p.Ala51fs	b3423	glpR	DNA-binding transcriptional repressor GlpR
U00096	3581222	snp	A	G	G:55 A:0	CDS	+	85/489	29/162	missense_variant c.85A>G p.Asn29Asp	b3441	yhhY	N-acetyltransferase YhhY
U00096	3647428	snp	C	T	T:69 C:0	CDS	+	1130/1353	377/450	missense_variant c.1130C>T p.Ala377Val	b3500	gor	glutathione reductase (NADPH)
U00096	3685480	snp	C	T	T:48 C:0	CDS	-	139/1989	47/662	missense_variant c.139G>A p.Glu47Lys	b3529	pdeK	putative c-di-GMP phosphodiesterase PdeK
U00096	3707947	snp	C	A	A:66 C:0
U00096	3719429	snp	G	A	A:65 G:0
U00096	3725176	snp	T	G	G:64 T:0	CDS	-	143/912	48/303	missense_variant c.143A>C p.Glu48Ala	b3560	glyQ	glycine--tRNA ligase subunit alpha
U00096	3729440	complex	CC	TT	TT:54 CC:0
U00096	3730560	snp	C	T	T:52 C:0	CDS	-	206/1323	69/440	stop_gained c.206G>A p.Trp69*	b3565	xylA	xylose isomerase
U00096	3770539	snp	C	T	T:49 C:0	CDS	-	841/1137	281/378	missense_variant c.841G>A p.Val281Met	b3597	yibH	inner membrane protein YibH
U00096	3773173	complex	GTTC	TTT	TTT:40 GTTC:0	CDS	+	893/1914	298/637	frameshift_variant&missense_variant c.893_896delGTTCinsTTT p.Gly298fs	b3599	mtlA	mannitol-specific PTS enzyme IICBA component
U00096	3815879	ins	T	TC	TC:60 T:0	CDS	-	670/687	224/228	frameshift_variant c.670dupG p.Glu224fs	b3643	rph	truncated RNase PH
U00096	3926991	snp	G	A	A:44 G:0	CDS	-	13/459	5/152	synonymous_variant c.13C>T p.Leu5Leu	b3743	asnC	DNA-binding transcriptional dual regulator AsnC
U00096	3966530	complex	CC	TT	TT:48 CC:0	CDS	+	114/1260	38/419	synonymous_variant c.114_115delCCinsTT p.40	b3783	rho	transcription termination factor Rho
U00096	4081749	snp	G	A	A:51 G:0	CDS	-	112/636	38/211	missense_variant c.112C>T p.Pro38Ser	b3892	fdoI	formate dehydrogenase O subunit gamma
U00096	4132971	snp	G	T	T:59 G:0	CDS	+	356/891	119/296	missense_variant c.356G>T p.Gly119Val	b3941	metF	5,10-methylenetetrahydrofolate reductase
U00096	4182935	snp	C	T	T:67 C:0	CDS	+	1691/4029	564/1342	missense_variant c.1691C>T p.Pro564Leu	b3987	rpoB	RNA polymerase subunit beta
U00096	4223638	snp	T	C	C:42 T:0
U00096	4239706	snp	C	A	A:63 C:0	CDS	+	2073/2097	691/698	missense_variant c.2073C>A p.Ser691Arg	b4029	yjbH	YjbH family protein
U00096	4256705	snp	C	T	T:54 C:0	CDS	+	69/369	23/122	synonymous_variant c.69C>T p.Arg23Arg	b4042	dgkA	diacylglycerol kinase
U00096	4296380	ins	A	ACG	ACG:25 A:0	repeat_region	-			intergenic_region n.4296380_4296381insCG
U00096	4322288	snp	A	G	G:52 A:0	CDS	-	135/726	45/241	synonymous_variant c.135T>C p.Phe45Phe	b4102	phnF	putative transcriptional regulator PhnF
U00096	4325000	snp	C	T	T:42 C:0	CDS	-	166/789	56/262	missense_variant c.166G>A p.Gly56Ser	b4106	phnC	phosphonate ABC transporter ATP binding subunit
U00096	4325644	snp	C	T	T:62 C:0	CDS	-	98/444	33/147	missense_variant c.98G>A p.Ser33Asn	b4107	yjdN	conserved protein YjdN
U00096	4331890	snp	C	T	T:38 C:0	CDS	+	1389/1503	463/500	synonymous_variant c.1389C>T p.Leu463Leu	b4111	proP	osmolyte:H(+) symporter ProP
U00096	4437890	snp	C	T	T:52 C:1	CDS	+	184/939	62/312	stop_gained c.184C>T p.Gln62*	b4215	ytfI	protein YtfI
U00096	4473900	snp	C	T	T:51 C:0	CDS	-	154/714	52/237	missense_variant c.154G>A p.Gly52Arg	b4249	bdcA	c-di-GMP-binding biofilm dispersal mediator protein
U00096	4475493	snp	T	C	C:58 T:0	CDS	+	57/1815	19/604	synonymous_variant c.57T>C p.Phe19Phe	b4253	yjgL	protein YjgL
U00096	4476605	snp	G	A	A:65 G:0	CDS	+	1169/1815	390/604	missense_variant c.1169G>A p.Ser390Asn	b4253	yjgL	protein YjgL
U00096	4489016	snp	C	T	T:45 C:0	CDS	-	1048/1503	350/500	missense_variant c.1048G>A p.Glu350Lys	b4263	yjgR	DUF853 domain-containing protein YjgR
U00096	4510238	snp	T	G	G:80 T:0
U00096	4549043	snp	T	G	G:45 T:0	CDS	+	236/903	79/300	missense_variant c.236T>G p.Leu79Arg	b4320	fimH	type 1 fimbriae D-mannose specific adhesin

## Sheet: Potsλ1 _SHU408_S6_snps
CHROM	POS	TYPE	REF	ALT	EVIDENCE	FTYPE	STRAND	NT_POS	AA_POS	EFFECT	LOCUS_TAG	GENE	PRODUCT
U00096	3645	snp	G	A	A:45 G:0	CDS	+	845/933	282/310	stop_gained c.845G>A p.Trp282*	b0003	thrB	homoserine kinase
U00096	71170	snp	T	C	C:54 T:0	CDS	+	784/879	262/292	missense_variant c.784T>C p.Ser262Pro	b0064	araC	DNA-binding transcriptional dual regulator AraC
U00096	81044	snp	C	T	T:51 C:0	CDS	-	915/1092	305/363	synonymous_variant c.915G>A p.Leu305Leu	b0073	leuB	3-isopropylmalate dehydrogenase
U00096	81102	snp	G	A	A:52 G:0	CDS	-	857/1092	286/363	missense_variant c.857C>T p.Ser286Leu	b0073	leuB	3-isopropylmalate dehydrogenase
U00096	85203	snp	C	T	T:64 C:0	CDS	+	836/945	279/314	missense_variant c.836C>T p.Pro279Leu	b0076	leuO	DNA-binding transcriptional dual regulator LeuO
U00096	154182	snp	C	T	T:68 C:0	CDS	-	1245/2598	415/865	synonymous_variant c.1245G>A p.Leu415Leu	b0139	htrE	putative fimbrial usher protein HtrE
U00096	156068	snp	A	G	G:51 A:0	CDS	-	134/741	45/246	missense_variant c.134T>C p.Val45Ala	b0140	yadV	putative fimbrial chaperone YadV
U00096	223560	snp	T	A	A:48 T:0
U00096	246985	snp	C	T	T:56 C:0	CDS	+	274/750	92/249	missense_variant c.274C>T p.Pro92Ser	b0227	yafL	NlpC/P60 family protein YafL
U00096	284535	snp	T	G	G:62 T:0	CDS	+	1335/1968	445/655	synonymous_variant c.1335T>G p.Ala445Ala	b0269	yagF	CP4-6 prophage; D-xylonate dehydratase
U00096	292019	snp	C	T	T:73 C:0	CDS	+	520/732	174/243	synonymous_variant c.520C>T p.Leu174Leu	b0276	yagJ	CP4-6 prophage; protein YagJ
U00096	309381	snp	C	T	T:73 C:0	CDS	-	646/669	216/222	missense_variant c.646G>A p.Asp216Asn	b0292	ecpB	putative fimbrial chaperone EcpB
U00096	309985	snp	T	A	A:80 T:0	CDS	-	42/669	14/222	synonymous_variant c.42A>T p.Gly14Gly	b0292	ecpB	putative fimbrial chaperone EcpB
U00096	410666	snp	C	T	T:55 C:0	CDS	+	523/909	175/302	missense_variant c.523C>T p.Pro175Ser	b0394	mak	manno(fructo)kinase
U00096	421027	snp	C	T	T:53 C:0	CDS	+	42/1374	14/457	synonymous_variant c.42C>T p.Arg14Arg	b0402	proY	putative transporter ProY
U00096	456711	snp	C	G	G:63 C:0	CDS	+	35/624	12/207	missense_variant c.35C>G p.Pro12Arg	b0437	clpP	ATP-dependent Clp protease proteolytic subunit
U00096	472849	snp	A	G	G:51 A:0	CDS	+	252/339	84/112	synonymous_variant c.252A>G p.Gly84Gly	b0450	glnK	nitrogen regulator GlnK
U00096	495622	snp	C	T	T:59 C:0	CDS	+	503/1875	168/624	missense_variant c.503C>T p.Thr168Ile	b0473	htpG	chaperone protein HtpG
U00096	534742	snp	G	A	A:69 G:0	CDS	+	827/1782	276/593	missense_variant c.827G>A p.Gly276Asp	b0507	gcl	glyoxylate carboligase
U00096	547891	snp	C	T	T:52 C:0	CDS	+	1212/1668	404/555	synonymous_variant c.1212C>T p.Leu404Leu	b0518	fdrA	putative acyl-CoA synthetase FdrA
U00096	582597	snp	C	T	T:56 C:0	CDS	-	210/655	70/217	stop_retained_variant c.210G>A p.Ter70Ter	b0562	ybcY	DLP12 prophage; putative SAM-dependent methyltransferase YbcY
U00096	690948	snp	G	A	A:51 G:0	CDS	-	837/879	279/292	synonymous_variant c.837C>T p.Val279Val	b0658	ybeX	CorC-HlyC family protein YbeX
U00096	696470	snp	C	T	T:45 C:0	tRNA	-			non_coding_transcript_variant	b0664	glnX	tRNA-Gln
U00096	700038	snp	G	A	A:46 G:0	CDS	-	289/753	97/250	missense_variant c.289C>T p.His97Tyr	b0675	umpH	UMP phosphatase
U00096	791470	snp	T	C	C:49 T:0	CDS	-	586/1017	196/338	missense_variant c.586A>G p.Ile196Val	b0759	galE	UDP-glucose 4-epimerase
U00096	791517	snp	G	A	A:58 G:0	CDS	-	539/1017	180/338	missense_variant c.539C>T p.Pro180Leu	b0759	galE	UDP-glucose 4-epimerase
U00096	822527	snp	C	T	T:48 C:0	CDS	-	1213/1242	405/413	missense_variant c.1213G>A p.Glu405Lys	b0789	clsB	cardiolipin synthase B
U00096	883396	snp	C	T	T:60 C:0
U00096	884892	snp	C	T	T:63 C:0	CDS	+	1220/1233	407/410	missense_variant c.1220C>T p.Ser407Phe	b0842	mdfA	multidrug efflux pump MdfA/Na(+):H(+) antiporter/K(+):H(+) antiporter
U00096	905283	snp	G	T	T:54 G:0	CDS	+	371/831	124/276	missense_variant c.371G>T p.Gly124Val	b0867	amiD	N-acetylmuramoyl-L-alanine amidase D
U00096	908169	snp	C	T	T:48 C:0	CDS	-	114/1431	38/476	synonymous_variant c.114G>A p.Arg38Arg	b0869	ybjT	putative NAD(P)-dependent oxidoreductase YbjT
U00096	909990	snp	C	T	T:40 C:0	CDS	-	1060/1719	354/572	missense_variant c.1060G>A p.Glu354Lys	b0871	poxB	pyruvate oxidase
U00096	922954	snp	G	T	T:47 G:0	CDS	+	42/321	14/106	synonymous_variant c.42G>T p.Ala14Ala	b0881	clpS	specificity factor for ClpA-ClpP chaperone-protease complex
U00096	924479	snp	G	A	A:60 G:0	CDS	+	1216/2277	406/758	missense_variant c.1216G>A p.Gly406Ser	b0882	clpA	ATP-dependent Clp protease ATP-binding subunit ClpA
U00096	963531	snp	C	T	T:47 C:0	CDS	+	1537/1674	513/557	missense_variant c.1537C>T p.Arg513Cys	b0911	rpsA	30S ribosomal subunit protein S1
U00096	1073610	snp	G	A	A:53 G:0	CDS	-	402/1149	134/382	synonymous_variant c.402C>T p.Asn134Asn	b1012	rutA	pyrimidine oxygenase
U00096	1077657	snp	C	T	T:38 C:0	CDS	-	1226/3963	409/1320	missense_variant c.1226G>A p.Arg409His	b1014	putA	fused DNA-binding transcriptional repressor/proline dehydrogenase/1-pyrroline-5-carboxylate dehydrogenase PutA
U00096	1105847	snp	G	A	A:55 G:0	CDS	+	28/534	10/177	missense_variant c.28G>A p.Gly10Ser	b1045	ymdB	2'-O-acetyl-ADP-ribose deacetylase, regulator of RNase III activity
U00096	1123823	complex	GT	AG	AG:48 GT:0	CDS	-	232/648	77/215	missense_variant c.231_232delACinsCT p.Leu77Phe	b1064	grxB	reduced glutaredoxin 2
U00096	1147792	snp	T	A	A:57 T:0	CDS	+	172/1071	58/356	missense_variant c.172T>A p.Ser58Thr	b1090	plsX	putative phosphate acyltransferase
U00096	1158298	snp	C	T	T:38 C:0	CDS	+	430/1434	144/477	missense_variant c.430C>T p.Leu144Phe	b1101	ptsG	glucose-specific PTS enzyme IIBC component
U00096	1169836	snp	A	G	G:39 A:0	CDS	-	539/963	180/320	missense_variant c.539T>C p.Leu180Pro	b1113	ldtC	L,D-transpeptidase YcfS
U00096	1176122	snp	C	T	T:56 C:0	CDS	+	696/1200	232/399	synonymous_variant c.696C>T p.Val232Val	b1116	lolC	lipoprotein release complex - inner membrane subunit
U00096	1189980	snp	A	G	G:61 A:0	CDS	-	468/672	156/223	synonymous_variant c.468T>C p.Thr156Thr	b1130	phoP	DNA-binding transcriptional dual regulator PhoP
U00096	1194922	snp	G	A	A:43 G:0	CDS	-	30/654	10/217	synonymous_variant c.30C>T p.Thr10Thr	b1135	rluE	23S rRNA pseudouridine(2457) synthase
U00096	1196220	snp	C	T	T:32 C:0	CDS	+	1098/1251	366/416	synonymous_variant c.1098C>T p.His366His	b1136	icd	isocitrate dehydrogenase
U00096	1196232	snp	C	T	T:26 C:0	CDS	+	1110/1251	370/416	synonymous_variant c.1110C>T p.Thr370Thr	b1136	icd	isocitrate dehydrogenase
U00096	1196245	complex	TTA	CTG	CTG:17 TTA:0	CDS	+	1123/1251	375/416	synonymous_variant c.1123_1125delTTAinsCTG p.376	b1136	icd	isocitrate dehydrogenase
U00096	1253002	snp	C	T	T:65 C:0
U00096	1301992	snp	A	T	T:63 A:0	CDS	+	811/1632	271/543	missense_variant c.811A>T p.Asn271Tyr	b1243	oppA	oligopeptide ABC transporter periplasmic binding protein
U00096	1302471	del	TCA	T	T:52 TCA:0	CDS	+	1292/1632	431/543	frameshift_variant c.1292_1293delAC p.His431fs	b1243	oppA	oligopeptide ABC transporter periplasmic binding protein
U00096	1306736	snp	T	G	G:28 T:0	CDS	+	973/1005	325/334	missense_variant c.973T>G p.Ser325Ala	b1247	oppF	murein tripeptide ABC transporter/oligopeptide ABC transporter ATP binding subunit OppF
U00096	1308684	snp	T	C	C:42 T:0
U00096	1331059	complex	TC	AT	AT:48 TC:0	CDS	+	2598-12-01	4/865	missense_variant c.12_13delTCinsAT p.Leu5Phe	b1274	topA	DNA topoisomerase 1
U00096	1337394	snp	A	G	G:62 A:0	CDS	+	1564/2676	522/891	missense_variant c.1564A>G p.Ser522Gly	b1276	acnA	aconitate hydratase 1
U00096	1358859	snp	T	C	C:31 T:0	CDS	-	329/1386	110/461	missense_variant c.329A>G p.Tyr110Cys	b1296	puuP	putrescine:H(+) symporter PuuP
U00096	1405758	snp	G	A	A:52 G:0
U00096	1428150	snp	G	A	A:28 G:0	CDS	-	577/981	193/326	synonymous_variant c.577C>T p.Leu193Leu	b1370	insH-5	Rac prophage; IS5 transposase and trans-activator
U00096	1489491	snp	G	A	A:42 G:0	CDS	+	1260/1440	420/479	synonymous_variant c.1260G>A p.Leu420Leu	b1415	aldA	aldehyde dehydrogenase A
U00096	1497385	complex	TTCT	CAA	CAA:47 TTCT:0	CDS	+	530/1656	177/551	frameshift_variant&missense_variant c.530_533delTTCTinsCAA p.Phe177fs	b1424	opgD	glucan biosynthesis protein D
U00096	1629247	snp	C	T	T:64 C:0	CDS	+	33/204	1967-11-01	synonymous_variant c.33C>T p.Ile11Ile	b1541	ydfZ	putative selenoprotein YdfZ
U00096	1643679	snp	A	T	T:51 A:0	CDS	-	626/1050	209/349	missense_variant c.626T>A p.Leu209Gln	b1560	ydfU	Qin prophage; protein YdfU
U00096	1652331	snp	T	C	C:44 T:0	CDS	+	820/1197	274/398	missense_variant c.820T>C p.Phe274Leu	b1579	intQ	Qin prophage; putative defective integrase
U00096	1667460	snp	G	A	A:59 G:0	CDS	-	1105/1221	369/406	stop_gained c.1105C>T p.Gln369*	b1594	mlc	DNA-binding transcriptional repressor Mlc
U00096	1748841	snp	C	T	T:67 C:0	CDS	-	719/813	240/270	missense_variant c.719G>A p.Arg240Lys	b1669	ydhT	conserved protein YdhT
U00096	1751024	snp	C	A	A:70 C:1
U00096	1764017	snp	C	T	T:54 C:0
U00096	1848300	mnp	CC	TT	TT:53 CC:0	CDS	-	377/552	126/183	missense_variant c.376_377delGGinsAA p.Gly126Lys	b1765	ydjA	putative oxidoreductase
U00096	1894839	snp	T	C	C:57 T:0	CDS	+	35/1362	12/453	missense_variant c.35T>C p.Leu12Pro	b1812	pabB	aminodeoxychorismate synthase subunit 1
U00096	1932745	snp	C	T	T:37 C:0	CDS	-	12/642	4/213	stop_gained c.12G>A p.Trp4*	b1850	eda	KHG/KDPG aldolase
U00096	1962172	snp	C	T	T:62 C:0	CDS	+	201/489	67/162	synonymous_variant c.201C>T p.Ala67Ala	b1877	yecT	protein YecT
U00096	1977207	del	CA	C	C:14 CA:0
U00096	1996093	snp	G	A	A:41 G:0
U00096	1998749	snp	C	T	T:53 C:0	CDS	-	732/987	244/328	synonymous_variant c.732G>A p.Leu244Leu	b1919	dcyD	D-cysteine desulfhydrase
U00096	2017268	snp	G	T	T:56 G:0	CDS	+	715/1374	239/457	missense_variant c.715G>T p.Ala239Ser	b1941	fliI	flagellum-specific ATP synthase FliI
U00096	2017589	snp	A	C	C:55 A:1	CDS	+	1036/1374	346/457	missense_variant c.1036A>C p.Ile346Leu	b1941	fliI	flagellum-specific ATP synthase FliI
U00096	2017979	snp	G	A	A:66 G:0	CDS	+	34/444	12/147	missense_variant c.34G>A p.Asp12Asn	b1942	fliJ	flagellar biosynthesis protein FliJ
U00096	2028651	snp	G	A	A:55 G:0	CDS	-	716/918	239/305	missense_variant c.716C>T p.Ala239Val	b1958	yedI	conserved inner membrane protein YedI
U00096	2040433	snp	C	A	A:47 C:0	CDS	+	956/1005	319/334	missense_variant c.956C>A p.Ala319Asp	b1971	msrP	periplasmic protein-L-methionine sulfoxide reductase catalytic subunit
U00096	2041278	snp	G	A	A:51 G:0
U00096	2052885	snp	G	A	A:77 G:0	CDS	-	444/1053	148/350	synonymous_variant c.444C>T p.Phe148Phe	b4497	yeeL	putative glycosyltransferase, N-terminal fragment
U00096	2104024	snp	G	T	T:61 G:0	CDS	-	486/1119	162/372	synonymous_variant c.486C>A p.Ile162Ile	b2032	wbbK	putative lipopolysaccharide biosynthesis protein
U00096	2111255	del	AG	A	A:49 AG:0	CDS	-	721/900	241/299	frameshift_variant c.721delC p.Ala242fs	b2040	rfbD	dTDP-4-dehydrorhamnose reductase
U00096	2142598	snp	G	A	A:65 G:0	CDS	-	351/642	117/213	synonymous_variant c.351C>T p.Leu117Leu	b2066	udk	uridine/cytidine kinase
U00096	2233609	snp	C	T	T:58 C:0	CDS	+	10/240	1979-04-01	stop_gained c.10C>T p.Gln4*	b2145	yeiS	DUF2542 domain-containing protein YeiS
U00096	2242247	snp	C	T	T:58 C:0	CDS	-	721/1158	241/385	missense_variant c.721G>A p.Gly241Arg	b2152	yeiB	DUF418 domain-containing protein YeiB
U00096	2247134	snp	A	C	C:56 A:1	CDS	-	1399/1470	467/489	missense_variant c.1399T>G p.Tyr467Asp	b2156	lysP	lysine:H(+) symporter
U00096	2281855	snp	T	C	C:50 T:0	CDS	+	1224/1761	408/586	synonymous_variant c.1224T>C p.Gly408Gly	b2184	radD	putative DNA repair helicase RadD
U00096	2281954	snp	C	A	A:69 C:0	CDS	+	1323/1761	441/586	missense_variant c.1323C>A p.Asn441Lys	b2184	radD	putative DNA repair helicase RadD
U00096	2404402	snp	G	A	A:55 G:0	CDS	-	212/663	71/220	missense_variant c.212C>T p.Ser71Leu	b2287	nuoB	NADH:quinone oxidoreductase subunit B
U00096	2534506	snp	C	T	T:57 C:0	CDS	+	441/1728	147/575	synonymous_variant c.441C>T p.Ile147Ile	b2416	ptsI	PTS enzyme I
U00096	2556984	snp	G	A	A:49 G:0	CDS	-	314/888	105/295	missense_variant c.314C>T p.Thr105Ile	b2440	eutC	ethanolamine ammonia-lyase subunit beta
U00096	2587112	snp	C	T	T:70 C:0	CDS	+	1382/1701	461/566	missense_variant c.1382C>T p.Ala461Val	b2469	narQ	sensory histidine kinase NarQ
U00096	2609473	snp	G	A	A:62 G:0	CDS	+	987/1668	329/555	synonymous_variant c.987G>A p.Leu329Leu	b2487	hyfG	hydrogenase 4 catalytic subunit HyfG
U00096	2744217	snp	C	T	T:69 C:0	CDS	-	314/348	105/115	missense_variant c.314G>A p.Gly105Asp	b2606	rplS	50S ribosomal subunit protein L19
U00096	2774947	snp	G	A	A:54 G:0	CDS	+	1630/1704	544/567	missense_variant c.1630G>A p.Gly544Ser	b2642	yfjW	CP4-57 prophage; uncharacterized protein YfjW
U00096	2867124	snp	G	A	A:43 G:0	CDS	-	428/993	143/330	missense_variant c.428C>T p.Ser143Leu	b2741	rpoS	RNA polymerase, sigma S (sigma 38) factor
U00096	2867455	snp	G	A	A:55 G:0	CDS	-	97/993	33/330	stop_gained c.97C>T p.Gln33*	b2741	rpoS	RNA polymerase, sigma S (sigma 38) factor
U00096	2880635	snp	T	C	C:53 T:0	CDS	-	414/675	138/224	synonymous_variant c.414A>G p.Leu138Leu	b2757	casD	type I-E CRISPR system Cascade subunit CasD
U00096	2926772	snp	C	A	A:59 C:0	CDS	+	465/1365	155/454	synonymous_variant c.465C>A p.Gly155Gly	b2795	ppnN	nucleotide 5'-monophosphate nucleosidase
U00096	3025596	del	AT	A	A:53 AT:0	CDS	+	1251/1401	417/466	frameshift_variant c.1251delT p.Phe417fs	b2882	xanQ	xanthine:H(+) symporter XanQ
U00096	3070858	snp	T	G	G:54 T:0	CDS	-	387/1080	129/359	missense_variant c.387A>C p.Lys129Asn	b2925	fbaA	fructose-bisphosphate aldolase class II
U00096	3087508	snp	C	T	T:54 C:0	CDS	+	803/1155	268/384	missense_variant c.803C>T p.Pro268Leu	b2942	metK	methionine adenosyltransferase
U00096	3167148	snp	G	A	A:46 G:0	CDS	-	571/1608	191/535	missense_variant c.571C>T p.His191Tyr	b3020	ygiS	putative deoxycholate binding periplasmic protein
U00096	3207547	del	TG	T	T:61 TG:0	CDS	+	179/606	60/201	frameshift_variant c.179delG p.Gly60fs	b3062	ttdB	L(+)-tartrate dehydratase subunit beta
U00096	3241106	snp	A	G	G:40 A:0	CDS	+	1163/1245	388/414	missense_variant c.1163A>G p.Asn388Ser	b3089	sstT	serine/threonine:Na(+) symporter
U00096	3279276	snp	C	G	G:62 C:0	CDS	+	363/1281	121/426	missense_variant c.363C>G p.Phe121Leu	b3132	kbaZ	tagatose-1,6-bisphosphate aldolase 1 subunit KbaZ
U00096	3296481	snp	G	A	A:63 G:0	CDS	+	73/576	25/191	missense_variant c.73G>A p.Val25Met	b3150	yraP	divisome-associated lipoprotein YraP
U00096	3309398	snp	C	T	T:57 C:0	CDS	-	1771/2136	591/711	missense_variant c.1771G>A p.Asp591Asn	b3164	pnp	polynucleotide phosphorylase
U00096	3329743	snp	G	T	T:67 G:0	CDS	+	781/1434	261/477	missense_variant c.781G>T p.Asp261Tyr	b3182	dacB	peptidoglycan DD-endopeptidase DacB
U00096	3388041	snp	T	G	G:36 T:0	CDS	-	148/1968	50/655	missense_variant c.148A>C p.Thr50Pro	b3240	aaeB	aromatic carboxylic acid efflux pump subunit AaeB
U00096	3411689	snp	G	T	T:46 G:0	CDS	+	37/885	13/294	stop_gained c.37G>T p.Glu13*	b3262	yhdJ	DNA adenine methyltransferase
U00096	3433900	snp	C	T	T:61 C:0	CDS	+	211/510	71/169	synonymous_variant c.211C>T p.Leu71Leu	b3287	def	peptide deformylase
U00096	3465502	snp	G	A	A:64 G:0	CDS	+	421/462	141/153	missense_variant c.421G>A p.Glu141Lys	b3334	gspM	Type II secretion system protein GspM
U00096	3474424	snp	T	G	G:46 T:0	CDS	-	129/375	43/124	missense_variant c.129A>C p.Lys43Asn	b3342	rpsL	30S ribosomal subunit protein S12
U00096	3486283	snp	A	G	G:45 A:0	CDS	+	164/633	55/210	missense_variant c.164A>G p.Glu55Gly	b3357	crp	DNA-binding transcriptional dual regulator CRP
U00096	3486502	snp	C	T	T:46 C:0	CDS	+	383/633	128/210	missense_variant c.383C>T p.Thr128Ile	b3357	crp	DNA-binding transcriptional dual regulator CRP
U00096	3511466	snp	C	T	T:58 C:0	CDS	-	879/906	293/301	synonymous_variant c.879G>A p.Val293Val	b3383	yhfZ	putative DNA-binding transcriptional regulator YhfZ
U00096	3524913	snp	C	T	T:43 C:0	CDS	+	2043/2553	681/850	synonymous_variant c.2043C>T p.Phe681Phe	b3396	mrcA	peptidoglycan glycosyltransferase/peptidoglycan DD-transpeptidase MrcA
U00096	3555047	complex	GT	TG	TG:47 GT:0	CDS	+	1963/2706	655/901	missense_variant c.1963_1964delGTinsTG p.Val655Cys	b3418	malT	DNA-binding transcriptional activator MalT
U00096	3560455	ins	C	CG	CG:60 C:0	CDS	-	150/758	50/251	frameshift_variant c.150_151insC p.Ala51fs	b3423	glpR	DNA-binding transcriptional repressor GlpR
U00096	3581222	snp	A	G	G:71 A:0	CDS	+	85/489	29/162	missense_variant c.85A>G p.Asn29Asp	b3441	yhhY	N-acetyltransferase YhhY
U00096	3647428	snp	C	T	T:60 C:0	CDS	+	1130/1353	377/450	missense_variant c.1130C>T p.Ala377Val	b3500	gor	glutathione reductase (NADPH)
U00096	3685480	snp	C	T	T:69 C:0	CDS	-	139/1989	47/662	missense_variant c.139G>A p.Glu47Lys	b3529	pdeK	putative c-di-GMP phosphodiesterase PdeK
U00096	3707947	snp	C	A	A:64 C:0
U00096	3719429	snp	G	A	A:55 G:0
U00096	3725176	snp	T	G	G:60 T:0	CDS	-	143/912	48/303	missense_variant c.143A>C p.Glu48Ala	b3560	glyQ	glycine--tRNA ligase subunit alpha
U00096	3729440	mnp	CC	TT	TT:57 CC:0
U00096	3730560	snp	C	T	T:55 C:0	CDS	-	206/1323	69/440	stop_gained c.206G>A p.Trp69*	b3565	xylA	xylose isomerase
U00096	3770539	snp	C	T	T:56 C:0	CDS	-	841/1137	281/378	missense_variant c.841G>A p.Val281Met	b3597	yibH	inner membrane protein YibH
U00096	3773173	complex	GTTC	TTT	TTT:43 GTTC:0	CDS	+	893/1914	298/637	frameshift_variant&missense_variant c.893_896delGTTCinsTTT p.Gly298fs	b3599	mtlA	mannitol-specific PTS enzyme IICBA component
U00096	3815879	ins	T	TC	TC:44 T:0	CDS	-	670/687	224/228	frameshift_variant c.670dupG p.Glu224fs	b3643	rph	truncated RNase PH
U00096	3926991	snp	G	A	A:47 G:0	CDS	-	13/459	5/152	synonymous_variant c.13C>T p.Leu5Leu	b3743	asnC	DNA-binding transcriptional dual regulator AsnC
U00096	3966530	complex	CC	TT	TT:49 CC:0	CDS	+	114/1260	38/419	synonymous_variant c.114_115delCCinsTT p.40	b3783	rho	transcription termination factor Rho
U00096	4081749	snp	G	A	A:60 G:0	CDS	-	112/636	38/211	missense_variant c.112C>T p.Pro38Ser	b3892	fdoI	formate dehydrogenase O subunit gamma
U00096	4132971	snp	G	T	T:47 G:0	CDS	+	356/891	119/296	missense_variant c.356G>T p.Gly119Val	b3941	metF	5,10-methylenetetrahydrofolate reductase
U00096	4182935	snp	C	T	T:55 C:0	CDS	+	1691/4029	564/1342	missense_variant c.1691C>T p.Pro564Leu	b3987	rpoB	RNA polymerase subunit beta
U00096	4223638	snp	T	C	C:33 T:0
U00096	4239706	snp	C	A	A:61 C:0	CDS	+	2073/2097	691/698	missense_variant c.2073C>A p.Ser691Arg	b4029	yjbH	YjbH family protein
U00096	4256705	snp	C	T	T:48 C:1	CDS	+	69/369	23/122	synonymous_variant c.69C>T p.Arg23Arg	b4042	dgkA	diacylglycerol kinase
U00096	4296380	ins	A	ACG	ACG:41 A:0	repeat_region	-			intergenic_region n.4296380_4296381insCG
U00096	4322288	snp	A	G	G:38 A:0	CDS	-	135/726	45/241	synonymous_variant c.135T>C p.Phe45Phe	b4102	phnF	putative transcriptional regulator PhnF
U00096	4325000	snp	C	T	T:44 C:0	CDS	-	166/789	56/262	missense_variant c.166G>A p.Gly56Ser	b4106	phnC	phosphonate ABC transporter ATP binding subunit
U00096	4325644	snp	C	T	T:54 C:0	CDS	-	98/444	33/147	missense_variant c.98G>A p.Ser33Asn	b4107	yjdN	conserved protein YjdN
U00096	4331890	snp	C	T	T:39 C:0	CDS	+	1389/1503	463/500	synonymous_variant c.1389C>T p.Leu463Leu	b4111	proP	osmolyte:H(+) symporter ProP
U00096	4437890	snp	C	T	T:60 C:0	CDS	+	184/939	62/312	stop_gained c.184C>T p.Gln62*	b4215	ytfI	protein YtfI
U00096	4473900	snp	C	T	T:58 C:0	CDS	-	154/714	52/237	missense_variant c.154G>A p.Gly52Arg	b4249	bdcA	c-di-GMP-binding biofilm dispersal mediator protein
U00096	4475493	snp	T	C	C:53 T:0	CDS	+	57/1815	19/604	synonymous_variant c.57T>C p.Phe19Phe	b4253	yjgL	protein YjgL
U00096	4476605	snp	G	A	A:63 G:0	CDS	+	1169/1815	390/604	missense_variant c.1169G>A p.Ser390Asn	b4253	yjgL	protein YjgL
U00096	4489016	snp	C	T	T:40 C:0	CDS	-	1048/1503	350/500	missense_variant c.1048G>A p.Glu350Lys	b4263	yjgR	DUF853 domain-containing protein YjgR
U00096	4510238	snp	T	G	G:71 T:0
U00096	4549043	snp	T	G	G:39 T:0	CDS	+	236/903	79/300	missense_variant c.236T>G p.Leu79Arg	b4320	fimH	type 1 fimbriae D-mannose specific adhesin

## Sheet: L1.5 - Evo1-PotsZ4-24_S7_snps
CHROM	POS	TYPE	REF	ALT	EVIDENCE	FTYPE	STRAND	NT_POS	AA_POS	EFFECT	LOCUS_TAG	GENE	PRODUCT
U00096	3645	snp	G	A	A:69 G:0	CDS	+	845/933	282/310	stop_gained c.845G>A p.Trp282*	b0003	thrB	homoserine kinase
U00096	70289	snp	G	T	T:958 G:92
U00096	70371	snp	T	C	C:994 T:70
U00096	70434	snp	C	T	T:1084 C:62	CDS	+	48/879	16/292	synonymous_variant c.48C>T p.Asn16Asn	b0064	araC	DNA-binding transcriptional dual regulator AraC
U00096	70581	snp	C	T	T:1244 C:74	CDS	+	195/879	65/292	synonymous_variant c.195C>T p.Val65Val	b0064	araC	DNA-binding transcriptional dual regulator AraC
U00096	70740	snp	T	G	G:1377 T:77	CDS	+	354/879	118/292	synonymous_variant c.354T>G p.Gly118Gly	b0064	araC	DNA-binding transcriptional dual regulator AraC
U00096	71079	complex	CATTAGT	TATCAGC	TATCAGC:779 CATTAGT:76	CDS	+	693/879	231/292	synonymous_variant c.693_699delCATTAGTinsTATCAGC p.234	b0064	araC	DNA-binding transcriptional dual regulator AraC
U00096	71109	snp	T	C	C:839 T:77	CDS	+	723/879	241/292	synonymous_variant c.723T>C p.Thr241Thr	b0064	araC	DNA-binding transcriptional dual regulator AraC
U00096	81044	snp	C	T	T:66 C:0	CDS	-	915/1092	305/363	synonymous_variant c.915G>A p.Leu305Leu	b0073	leuB	3-isopropylmalate dehydrogenase
U00096	81102	snp	G	A	A:60 G:0	CDS	-	857/1092	286/363	missense_variant c.857C>T p.Ser286Leu	b0073	leuB	3-isopropylmalate dehydrogenase
U00096	85203	snp	C	T	T:102 C:0	CDS	+	836/945	279/314	missense_variant c.836C>T p.Pro279Leu	b0076	leuO	DNA-binding transcriptional dual regulator LeuO
U00096	154182	snp	C	T	T:82 C:0	CDS	-	1245/2598	415/865	synonymous_variant c.1245G>A p.Leu415Leu	b0139	htrE	putative fimbrial usher protein HtrE
U00096	156068	snp	A	G	G:88 A:0	CDS	-	134/741	45/246	missense_variant c.134T>C p.Val45Ala	b0140	yadV	putative fimbrial chaperone YadV
U00096	223560	snp	T	A	A:37 T:0
U00096	246985	snp	C	T	T:46 C:0	CDS	+	274/750	92/249	missense_variant c.274C>T p.Pro92Ser	b0227	yafL	NlpC/P60 family protein YafL
U00096	284535	snp	T	G	G:45 T:0	CDS	+	1335/1968	445/655	synonymous_variant c.1335T>G p.Ala445Ala	b0269	yagF	CP4-6 prophage; D-xylonate dehydratase
U00096	292019	snp	C	T	T:63 C:0	CDS	+	520/732	174/243	synonymous_variant c.520C>T p.Leu174Leu	b0276	yagJ	CP4-6 prophage; protein YagJ
U00096	309381	snp	C	T	T:50 C:0	CDS	-	646/669	216/222	missense_variant c.646G>A p.Asp216Asn	b0292	ecpB	putative fimbrial chaperone EcpB
U00096	309985	snp	T	A	A:48 T:0	CDS	-	42/669	14/222	synonymous_variant c.42A>T p.Gly14Gly	b0292	ecpB	putative fimbrial chaperone EcpB
U00096	410666	snp	C	T	T:35 C:0	CDS	+	523/909	175/302	missense_variant c.523C>T p.Pro175Ser	b0394	mak	manno(fructo)kinase
U00096	421027	snp	C	T	T:54 C:0	CDS	+	42/1374	14/457	synonymous_variant c.42C>T p.Arg14Arg	b0402	proY	putative transporter ProY
U00096	456711	snp	C	G	G:50 C:0	CDS	+	35/624	12/207	missense_variant c.35C>G p.Pro12Arg	b0437	clpP	ATP-dependent Clp protease proteolytic subunit
U00096	472849	snp	A	G	G:34 A:0	CDS	+	252/339	84/112	synonymous_variant c.252A>G p.Gly84Gly	b0450	glnK	nitrogen regulator GlnK
U00096	495622	snp	C	T	T:38 C:0	CDS	+	503/1875	168/624	missense_variant c.503C>T p.Thr168Ile	b0473	htpG	chaperone protein HtpG
U00096	534742	snp	G	A	A:45 G:0	CDS	+	827/1782	276/593	missense_variant c.827G>A p.Gly276Asp	b0507	gcl	glyoxylate carboligase
U00096	547891	snp	C	T	T:42 C:0	CDS	+	1212/1668	404/555	synonymous_variant c.1212C>T p.Leu404Leu	b0518	fdrA	putative acyl-CoA synthetase FdrA
U00096	582597	snp	C	T	T:41 C:0	CDS	-	210/655	70/217	stop_retained_variant c.210G>A p.Ter70Ter	b0562	ybcY	DLP12 prophage; putative SAM-dependent methyltransferase YbcY
U00096	690948	snp	G	A	A:26 G:0	CDS	-	837/879	279/292	synonymous_variant c.837C>T p.Val279Val	b0658	ybeX	CorC-HlyC family protein YbeX
U00096	696470	snp	C	T	T:33 C:0	tRNA	-			non_coding_transcript_variant	b0664	glnX	tRNA-Gln
U00096	700038	snp	G	A	A:46 G:0	CDS	-	289/753	97/250	missense_variant c.289C>T p.His97Tyr	b0675	umpH	UMP phosphatase
U00096	791470	snp	T	C	C:51 T:0	CDS	-	586/1017	196/338	missense_variant c.586A>G p.Ile196Val	b0759	galE	UDP-glucose 4-epimerase
U00096	791517	snp	G	A	A:60 G:0	CDS	-	539/1017	180/338	missense_variant c.539C>T p.Pro180Leu	b0759	galE	UDP-glucose 4-epimerase
U00096	822527	snp	C	T	T:31 C:0	CDS	-	1213/1242	405/413	missense_variant c.1213G>A p.Glu405Lys	b0789	clsB	cardiolipin synthase B
U00096	883396	snp	C	T	T:38 C:0
U00096	884892	snp	C	T	T:42 C:0	CDS	+	1220/1233	407/410	missense_variant c.1220C>T p.Ser407Phe	b0842	mdfA	multidrug efflux pump MdfA/Na(+):H(+) antiporter/K(+):H(+) antiporter
U00096	905283	snp	G	T	T:45 G:0	CDS	+	371/831	124/276	missense_variant c.371G>T p.Gly124Val	b0867	amiD	N-acetylmuramoyl-L-alanine amidase D
U00096	908169	snp	C	T	T:45 C:0	CDS	-	114/1431	38/476	synonymous_variant c.114G>A p.Arg38Arg	b0869	ybjT	putative NAD(P)-dependent oxidoreductase YbjT
U00096	909990	snp	C	T	T:46 C:0	CDS	-	1060/1719	354/572	missense_variant c.1060G>A p.Glu354Lys	b0871	poxB	pyruvate oxidase
U00096	922954	snp	G	T	T:41 G:0	CDS	+	42/321	14/106	synonymous_variant c.42G>T p.Ala14Ala	b0881	clpS	specificity factor for ClpA-ClpP chaperone-protease complex
U00096	924479	snp	G	A	A:45 G:1	CDS	+	1216/2277	406/758	missense_variant c.1216G>A p.Gly406Ser	b0882	clpA	ATP-dependent Clp protease ATP-binding subunit ClpA
U00096	963531	snp	C	T	T:45 C:0	CDS	+	1537/1674	513/557	missense_variant c.1537C>T p.Arg513Cys	b0911	rpsA	30S ribosomal subunit protein S1
U00096	1073610	snp	G	A	A:34 G:0	CDS	-	402/1149	134/382	synonymous_variant c.402C>T p.Asn134Asn	b1012	rutA	pyrimidine oxygenase
U00096	1077657	snp	C	T	T:42 C:0	CDS	-	1226/3963	409/1320	missense_variant c.1226G>A p.Arg409His	b1014	putA	fused DNA-binding transcriptional repressor/proline dehydrogenase/1-pyrroline-5-carboxylate dehydrogenase PutA
U00096	1105847	snp	G	A	A:51 G:0	CDS	+	28/534	10/177	missense_variant c.28G>A p.Gly10Ser	b1045	ymdB	2'-O-acetyl-ADP-ribose deacetylase, regulator of RNase III activity
U00096	1123823	mnp	GT	AG	AG:35 GT:0	CDS	-	232/648	77/215	missense_variant c.231_232delACinsCT p.Leu77Phe	b1064	grxB	reduced glutaredoxin 2
U00096	1140197	del	ACAGGCG	A	A:29 ACAGGCG:0	CDS	+	168/954	56/317	disruptive_inframe_deletion c.168_173delGGCGCA p.Ala57_Gln58del	b1083	flgL	flagellar hook-filament junction protein 2
U00096	1147792	snp	T	A	A:45 T:0	CDS	+	172/1071	58/356	missense_variant c.172T>A p.Ser58Thr	b1090	plsX	putative phosphate acyltransferase
U00096	1158298	snp	C	T	T:49 C:0	CDS	+	430/1434	144/477	missense_variant c.430C>T p.Leu144Phe	b1101	ptsG	glucose-specific PTS enzyme IIBC component
U00096	1169836	snp	A	G	G:48 A:0	CDS	-	539/963	180/320	missense_variant c.539T>C p.Leu180Pro	b1113	ldtC	L,D-transpeptidase YcfS
U00096	1176122	snp	C	T	T:52 C:0	CDS	+	696/1200	232/399	synonymous_variant c.696C>T p.Val232Val	b1116	lolC	lipoprotein release complex - inner membrane subunit
U00096	1189980	snp	A	G	G:48 A:0	CDS	-	468/672	156/223	synonymous_variant c.468T>C p.Thr156Thr	b1130	phoP	DNA-binding transcriptional dual regulator PhoP
U00096	1194922	snp	G	A	A:48 G:0	CDS	-	30/654	10/217	synonymous_variant c.30C>T p.Thr10Thr	b1135	rluE	23S rRNA pseudouridine(2457) synthase
U00096	1196220	snp	C	T	T:35 C:0	CDS	+	1098/1251	366/416	synonymous_variant c.1098C>T p.His366His	b1136	icd	isocitrate dehydrogenase
U00096	1196232	snp	C	T	T:29 C:0	CDS	+	1110/1251	370/416	synonymous_variant c.1110C>T p.Thr370Thr	b1136	icd	isocitrate dehydrogenase
U00096	1196245	complex	TTA	CTG	CTG:21 TTA:0	CDS	+	1123/1251	375/416	synonymous_variant c.1123_1125delTTAinsCTG p.376	b1136	icd	isocitrate dehydrogenase
U00096	1253002	snp	C	T	T:52 C:0
U00096	1301992	snp	A	T	T:44 A:0	CDS	+	811/1632	271/543	missense_variant c.811A>T p.Asn271Tyr	b1243	oppA	oligopeptide ABC transporter periplasmic binding protein
U00096	1302471	del	TCA	T	T:48 TCA:0	CDS	+	1292/1632	431/543	frameshift_variant c.1292_1293delAC p.His431fs	b1243	oppA	oligopeptide ABC transporter periplasmic binding protein
U00096	1306736	snp	T	G	G:37 T:0	CDS	+	973/1005	325/334	missense_variant c.973T>G p.Ser325Ala	b1247	oppF	murein tripeptide ABC transporter/oligopeptide ABC transporter ATP binding subunit OppF
U00096	1308684	snp	T	C	C:63 T:0
U00096	1331059	complex	TC	AT	AT:41 TC:0	CDS	+	2598-12-01	4/865	missense_variant c.12_13delTCinsAT p.Leu5Phe	b1274	topA	DNA topoisomerase 1
U00096	1337394	snp	A	G	G:35 A:0	CDS	+	1564/2676	522/891	missense_variant c.1564A>G p.Ser522Gly	b1276	acnA	aconitate hydratase 1
U00096	1358859	snp	T	C	C:59 T:0	CDS	-	329/1386	110/461	missense_variant c.329A>G p.Tyr110Cys	b1296	puuP	putrescine:H(+) symporter PuuP
U00096	1405758	snp	G	A	A:44 G:0
U00096	1428150	snp	G	A	A:17 G:0	CDS	-	577/981	193/326	synonymous_variant c.577C>T p.Leu193Leu	b1370	insH-5	Rac prophage; IS5 transposase and trans-activator
U00096	1489491	snp	G	A	A:35 G:0	CDS	+	1260/1440	420/479	synonymous_variant c.1260G>A p.Leu420Leu	b1415	aldA	aldehyde dehydrogenase A
U00096	1497385	complex	TTCT	CAA	CAA:33 TTCT:0	CDS	+	530/1656	177/551	frameshift_variant&missense_variant c.530_533delTTCTinsCAA p.Phe177fs	b1424	opgD	glucan biosynthesis protein D
U00096	1629247	snp	C	T	T:35 C:0	CDS	+	33/204	1967-11-01	synonymous_variant c.33C>T p.Ile11Ile	b1541	ydfZ	putative selenoprotein YdfZ
U00096	1643679	snp	A	T	T:49 A:0	CDS	-	626/1050	209/349	missense_variant c.626T>A p.Leu209Gln	b1560	ydfU	Qin prophage; protein YdfU
U00096	1652331	snp	T	C	C:48 T:0	CDS	+	820/1197	274/398	missense_variant c.820T>C p.Phe274Leu	b1579	intQ	Qin prophage; putative defective integrase
U00096	1667460	snp	G	A	A:58 G:0	CDS	-	1105/1221	369/406	stop_gained c.1105C>T p.Gln369*	b1594	mlc	DNA-binding transcriptional repressor Mlc
U00096	1748841	snp	C	T	T:36 C:0	CDS	-	719/813	240/270	missense_variant c.719G>A p.Arg240Lys	b1669	ydhT	conserved protein YdhT
U00096	1751024	snp	C	A	A:36 C:1
U00096	1764017	snp	C	T	T:45 C:0
U00096	1848300	complex	CC	TT	TT:33 CC:0	CDS	-	377/552	126/183	missense_variant c.376_377delGGinsAA p.Gly126Lys	b1765	ydjA	putative oxidoreductase
U00096	1894839	snp	T	C	C:50 T:0	CDS	+	35/1362	12/453	missense_variant c.35T>C p.Leu12Pro	b1812	pabB	aminodeoxychorismate synthase subunit 1
U00096	1932745	snp	C	T	T:34 C:0	CDS	-	12/642	4/213	stop_gained c.12G>A p.Trp4*	b1850	eda	KHG/KDPG aldolase
U00096	1962172	snp	C	T	T:40 C:0	CDS	+	201/489	67/162	synonymous_variant c.201C>T p.Ala67Ala	b1877	yecT	protein YecT
U00096	1977207	del	CA	C	C:23 CA:0
U00096	1996093	snp	G	A	A:38 G:0
U00096	1998749	snp	C	T	T:51 C:0	CDS	-	732/987	244/328	synonymous_variant c.732G>A p.Leu244Leu	b1919	dcyD	D-cysteine desulfhydrase
U00096	2017268	snp	G	T	T:37 G:0	CDS	+	715/1374	239/457	missense_variant c.715G>T p.Ala239Ser	b1941	fliI	flagellum-specific ATP synthase FliI
U00096	2017589	snp	A	C	C:35 A:0	CDS	+	1036/1374	346/457	missense_variant c.1036A>C p.Ile346Leu	b1941	fliI	flagellum-specific ATP synthase FliI
U00096	2017979	snp	G	A	A:43 G:0	CDS	+	34/444	12/147	missense_variant c.34G>A p.Asp12Asn	b1942	fliJ	flagellar biosynthesis protein FliJ
U00096	2028651	snp	G	A	A:48 G:0	CDS	-	716/918	239/305	missense_variant c.716C>T p.Ala239Val	b1958	yedI	conserved inner membrane protein YedI
U00096	2040433	snp	C	A	A:42 C:0	CDS	+	956/1005	319/334	missense_variant c.956C>A p.Ala319Asp	b1971	msrP	periplasmic protein-L-methionine sulfoxide reductase catalytic subunit
U00096	2041278	snp	G	A	A:43 G:0
U00096	2052885	snp	G	A	A:49 G:0	CDS	-	444/1053	148/350	synonymous_variant c.444C>T p.Phe148Phe	b4497	yeeL	putative glycosyltransferase, N-terminal fragment
U00096	2104024	snp	G	T	T:46 G:0	CDS	-	486/1119	162/372	synonymous_variant c.486C>A p.Ile162Ile	b2032	wbbK	putative lipopolysaccharide biosynthesis protein
U00096	2111255	del	AG	A	A:45 AG:0	CDS	-	721/900	241/299	frameshift_variant c.721delC p.Ala242fs	b2040	rfbD	dTDP-4-dehydrorhamnose reductase
U00096	2142598	snp	G	A	A:46 G:0	CDS	-	351/642	117/213	synonymous_variant c.351C>T p.Leu117Leu	b2066	udk	uridine/cytidine kinase
U00096	2233609	snp	C	T	T:57 C:0	CDS	+	10/240	1979-04-01	stop_gained c.10C>T p.Gln4*	b2145	yeiS	DUF2542 domain-containing protein YeiS
U00096	2242247	snp	C	T	T:39 C:0	CDS	-	721/1158	241/385	missense_variant c.721G>A p.Gly241Arg	b2152	yeiB	DUF418 domain-containing protein YeiB
U00096	2247134	snp	A	C	C:43 A:0	CDS	-	1399/1470	467/489	missense_variant c.1399T>G p.Tyr467Asp	b2156	lysP	lysine:H(+) symporter
U00096	2281855	snp	T	C	C:43 T:0	CDS	+	1224/1761	408/586	synonymous_variant c.1224T>C p.Gly408Gly	b2184	radD	putative DNA repair helicase RadD
U00096	2281954	snp	C	A	A:52 C:0	CDS	+	1323/1761	441/586	missense_variant c.1323C>A p.Asn441Lys	b2184	radD	putative DNA repair helicase RadD
U00096	2404402	snp	G	A	A:43 G:0	CDS	-	212/663	71/220	missense_variant c.212C>T p.Ser71Leu	b2287	nuoB	NADH:quinone oxidoreductase subunit B
U00096	2534506	snp	C	T	T:33 C:0	CDS	+	441/1728	147/575	synonymous_variant c.441C>T p.Ile147Ile	b2416	ptsI	PTS enzyme I
U00096	2556984	snp	G	A	A:44 G:0	CDS	-	314/888	105/295	missense_variant c.314C>T p.Thr105Ile	b2440	eutC	ethanolamine ammonia-lyase subunit beta
U00096	2587112	snp	C	T	T:51 C:0	CDS	+	1382/1701	461/566	missense_variant c.1382C>T p.Ala461Val	b2469	narQ	sensory histidine kinase NarQ
U00096	2609473	snp	G	A	A:49 G:0	CDS	+	987/1668	329/555	synonymous_variant c.987G>A p.Leu329Leu	b2487	hyfG	hydrogenase 4 catalytic subunit HyfG
U00096	2744217	snp	C	T	T:53 C:0	CDS	-	314/348	105/115	missense_variant c.314G>A p.Gly105Asp	b2606	rplS	50S ribosomal subunit protein L19
U00096	2774947	snp	G	A	A:51 G:0	CDS	+	1630/1704	544/567	missense_variant c.1630G>A p.Gly544Ser	b2642	yfjW	CP4-57 prophage; uncharacterized protein YfjW
U00096	2867124	snp	G	A	A:59 G:0	CDS	-	428/993	143/330	missense_variant c.428C>T p.Ser143Leu	b2741	rpoS	RNA polymerase, sigma S (sigma 38) factor
U00096	2867455	snp	G	A	A:54 G:0	CDS	-	97/993	33/330	stop_gained c.97C>T p.Gln33*	b2741	rpoS	RNA polymerase, sigma S (sigma 38) factor
U00096	2880635	snp	T	C	C:41 T:0	CDS	-	414/675	138/224	synonymous_variant c.414A>G p.Leu138Leu	b2757	casD	type I-E CRISPR system Cascade subunit CasD
U00096	2926772	snp	C	A	A:48 C:1	CDS	+	465/1365	155/454	synonymous_variant c.465C>A p.Gly155Gly	b2795	ppnN	nucleotide 5'-monophosphate nucleosidase
U00096	3025596	del	AT	A	A:31 AT:0	CDS	+	1251/1401	417/466	frameshift_variant c.1251delT p.Phe417fs	b2882	xanQ	xanthine:H(+) symporter XanQ
U00096	3070858	snp	T	G	G:37 T:0	CDS	-	387/1080	129/359	missense_variant c.387A>C p.Lys129Asn	b2925	fbaA	fructose-bisphosphate aldolase class II
U00096	3087508	snp	C	T	T:38 C:0	CDS	+	803/1155	268/384	missense_variant c.803C>T p.Pro268Leu	b2942	metK	methionine adenosyltransferase
U00096	3167148	snp	G	A	A:67 G:0	CDS	-	571/1608	191/535	missense_variant c.571C>T p.His191Tyr	b3020	ygiS	putative deoxycholate binding periplasmic protein
U00096	3207547	del	TG	T	T:42 TG:0	CDS	+	179/606	60/201	frameshift_variant c.179delG p.Gly60fs	b3062	ttdB	L(+)-tartrate dehydratase subunit beta
U00096	3241106	snp	A	G	G:31 A:0	CDS	+	1163/1245	388/414	missense_variant c.1163A>G p.Asn388Ser	b3089	sstT	serine/threonine:Na(+) symporter
U00096	3279276	snp	C	G	G:53 C:0	CDS	+	363/1281	121/426	missense_variant c.363C>G p.Phe121Leu	b3132	kbaZ	tagatose-1,6-bisphosphate aldolase 1 subunit KbaZ
U00096	3296481	snp	G	A	A:51 G:0	CDS	+	73/576	25/191	missense_variant c.73G>A p.Val25Met	b3150	yraP	divisome-associated lipoprotein YraP
U00096	3309398	snp	C	T	T:44 C:0	CDS	-	1771/2136	591/711	missense_variant c.1771G>A p.Asp591Asn	b3164	pnp	polynucleotide phosphorylase
U00096	3329743	snp	G	T	T:42 G:0	CDS	+	781/1434	261/477	missense_variant c.781G>T p.Asp261Tyr	b3182	dacB	peptidoglycan DD-endopeptidase DacB
U00096	3388041	snp	T	G	G:52 T:0	CDS	-	148/1968	50/655	missense_variant c.148A>C p.Thr50Pro	b3240	aaeB	aromatic carboxylic acid efflux pump subunit AaeB
U00096	3411689	snp	G	T	T:40 G:0	CDS	+	37/885	13/294	stop_gained c.37G>T p.Glu13*	b3262	yhdJ	DNA adenine methyltransferase
U00096	3433900	snp	C	T	T:55 C:0	CDS	+	211/510	71/169	synonymous_variant c.211C>T p.Leu71Leu	b3287	def	peptide deformylase
U00096	3465502	snp	G	A	A:49 G:0	CDS	+	421/462	141/153	missense_variant c.421G>A p.Glu141Lys	b3334	gspM	Type II secretion system protein GspM
U00096	3474424	snp	T	G	G:40 T:0	CDS	-	129/375	43/124	missense_variant c.129A>C p.Lys43Asn	b3342	rpsL	30S ribosomal subunit protein S12
U00096	3486283	snp	A	G	G:45 A:0	CDS	+	164/633	55/210	missense_variant c.164A>G p.Glu55Gly	b3357	crp	DNA-binding transcriptional dual regulator CRP
U00096	3486502	snp	C	T	T:45 C:0	CDS	+	383/633	128/210	missense_variant c.383C>T p.Thr128Ile	b3357	crp	DNA-binding transcriptional dual regulator CRP
U00096	3511466	snp	C	T	T:43 C:0	CDS	-	879/906	293/301	synonymous_variant c.879G>A p.Val293Val	b3383	yhfZ	putative DNA-binding transcriptional regulator YhfZ
U00096	3524913	snp	C	T	T:35 C:0	CDS	+	2043/2553	681/850	synonymous_variant c.2043C>T p.Phe681Phe	b3396	mrcA	peptidoglycan glycosyltransferase/peptidoglycan DD-transpeptidase MrcA
U00096	3555047	complex	GT	TG	TG:33 GT:0	CDS	+	1963/2706	655/901	missense_variant c.1963_1964delGTinsTG p.Val655Cys	b3418	malT	DNA-binding transcriptional activator MalT
U00096	3560455	ins	C	CG	CG:48 C:0	CDS	-	150/758	50/251	frameshift_variant c.150_151insC p.Ala51fs	b3423	glpR	DNA-binding transcriptional repressor GlpR
U00096	3581222	snp	A	G	G:50 A:0	CDS	+	85/489	29/162	missense_variant c.85A>G p.Asn29Asp	b3441	yhhY	N-acetyltransferase YhhY
U00096	3647428	snp	C	T	T:54 C:0	CDS	+	1130/1353	377/450	missense_variant c.1130C>T p.Ala377Val	b3500	gor	glutathione reductase (NADPH)
U00096	3685480	snp	C	T	T:50 C:0	CDS	-	139/1989	47/662	missense_variant c.139G>A p.Glu47Lys	b3529	pdeK	putative c-di-GMP phosphodiesterase PdeK
U00096	3707947	snp	C	A	A:53 C:0
U00096	3719429	snp	G	A	A:59 G:0
U00096	3725176	snp	T	G	G:45 T:0	CDS	-	143/912	48/303	missense_variant c.143A>C p.Glu48Ala	b3560	glyQ	glycine--tRNA ligase subunit alpha
U00096	3729440	complex	CC	TT	TT:45 CC:0
U00096	3730560	snp	C	T	T:53 C:0	CDS	-	206/1323	69/440	stop_gained c.206G>A p.Trp69*	b3565	xylA	xylose isomerase
U00096	3770539	snp	C	T	T:46 C:0	CDS	-	841/1137	281/378	missense_variant c.841G>A p.Val281Met	b3597	yibH	inner membrane protein YibH
U00096	3773173	complex	GTTC	TTT	TTT:37 GTTC:0	CDS	+	893/1914	298/637	frameshift_variant&missense_variant c.893_896delGTTCinsTTT p.Gly298fs	b3599	mtlA	mannitol-specific PTS enzyme IICBA component
U00096	3815879	ins	T	TC	TC:50 T:0	CDS	-	670/687	224/228	frameshift_variant c.670dupG p.Glu224fs	b3643	rph	truncated RNase PH
U00096	3926991	snp	G	A	A:43 G:0	CDS	-	13/459	5/152	synonymous_variant c.13C>T p.Leu5Leu	b3743	asnC	DNA-binding transcriptional dual regulator AsnC
U00096	3966530	complex	CC	TT	TT:39 CC:0	CDS	+	114/1260	38/419	synonymous_variant c.114_115delCCinsTT p.40	b3783	rho	transcription termination factor Rho
U00096	4081749	snp	G	A	A:55 G:0	CDS	-	112/636	38/211	missense_variant c.112C>T p.Pro38Ser	b3892	fdoI	formate dehydrogenase O subunit gamma
U00096	4132971	snp	G	T	T:60 G:0	CDS	+	356/891	119/296	missense_variant c.356G>T p.Gly119Val	b3941	metF	5,10-methylenetetrahydrofolate reductase
U00096	4182935	snp	C	T	T:58 C:0	CDS	+	1691/4029	564/1342	missense_variant c.1691C>T p.Pro564Leu	b3987	rpoB	RNA polymerase subunit beta
U00096	4223638	snp	T	C	C:33 T:0
U00096	4239706	snp	C	A	A:57 C:0	CDS	+	2073/2097	691/698	missense_variant c.2073C>A p.Ser691Arg	b4029	yjbH	YjbH family protein
U00096	4256705	snp	C	T	T:36 C:0	CDS	+	69/369	23/122	synonymous_variant c.69C>T p.Arg23Arg	b4042	dgkA	diacylglycerol kinase
U00096	4296380	ins	A	ACG	ACG:32 A:0	repeat_region	-			intergenic_region n.4296380_4296381insCG
U00096	4322288	snp	A	G	G:61 A:0	CDS	-	135/726	45/241	synonymous_variant c.135T>C p.Phe45Phe	b4102	phnF	putative transcriptional regulator PhnF
U00096	4325000	snp	C	T	T:42 C:0	CDS	-	166/789	56/262	missense_variant c.166G>A p.Gly56Ser	b4106	phnC	phosphonate ABC transporter ATP binding subunit
U00096	4325644	snp	C	T	T:40 C:0	CDS	-	98/444	33/147	missense_variant c.98G>A p.Ser33Asn	b4107	yjdN	conserved protein YjdN
U00096	4331890	snp	C	T	T:36 C:0	CDS	+	1389/1503	463/500	synonymous_variant c.1389C>T p.Leu463Leu	b4111	proP	osmolyte:H(+) symporter ProP
U00096	4437890	snp	C	T	T:55 C:0	CDS	+	184/939	62/312	stop_gained c.184C>T p.Gln62*	b4215	ytfI	protein YtfI
U00096	4473900	snp	C	T	T:46 C:0	CDS	-	154/714	52/237	missense_variant c.154G>A p.Gly52Arg	b4249	bdcA	c-di-GMP-binding biofilm dispersal mediator protein
U00096	4475493	snp	T	C	C:39 T:0	CDS	+	57/1815	19/604	synonymous_variant c.57T>C p.Phe19Phe	b4253	yjgL	protein YjgL
U00096	4476605	snp	G	A	A:64 G:0	CDS	+	1169/1815	390/604	missense_variant c.1169G>A p.Ser390Asn	b4253	yjgL	protein YjgL
U00096	4489016	snp	C	T	T:39 C:0	CDS	-	1048/1503	350/500	missense_variant c.1048G>A p.Glu350Lys	b4263	yjgR	DUF853 domain-containing protein YjgR
U00096	4510238	snp	T	G	G:48 T:0
U00096	4549043	snp	T	G	G:71 T:0	CDS	+	236/903	79/300	missense_variant c.236T>G p.Leu79Arg	b4320	fimH	type 1 fimbriae D-mannose specific adhesin

## Sheet: L2.5 - Evo1-PotsZ4-22_S15_snps
CHROM	POS	TYPE	REF	ALT	EVIDENCE	FTYPE	STRAND	NT_POS	AA_POS	EFFECT	LOCUS_TAG	GENE	PRODUCT
U00096	3645	snp	G	A	A:44 G:0	CDS	+	845/933	282/310	stop_gained c.845G>A p.Trp282*	b0003	thrB	homoserine kinase
U00096	70289	snp	G	T	T:1373 G:43
U00096	70371	snp	T	C	C:1466 T:41
U00096	70434	snp	C	T	T:1616 C:42	CDS	+	48/879	16/292	synonymous_variant c.48C>T p.Asn16Asn	b0064	araC	DNA-binding transcriptional dual regulator AraC
U00096	70581	snp	C	T	T:1909 C:46	CDS	+	195/879	65/292	synonymous_variant c.195C>T p.Val65Val	b0064	araC	DNA-binding transcriptional dual regulator AraC
U00096	70740	snp	T	G	G:2056 T:42	CDS	+	354/879	118/292	synonymous_variant c.354T>G p.Gly118Gly	b0064	araC	DNA-binding transcriptional dual regulator AraC
U00096	71079	complex	CATTAGT	TATCAGC	TATCAGC:1116 CATTAGT:40	CDS	+	693/879	231/292	synonymous_variant c.693_699delCATTAGTinsTATCAGC p.234	b0064	araC	DNA-binding transcriptional dual regulator AraC
U00096	71109	snp	T	C	C:1205 T:36	CDS	+	723/879	241/292	synonymous_variant c.723T>C p.Thr241Thr	b0064	araC	DNA-binding transcriptional dual regulator AraC
U00096	71166	snp	T	C	C:912 T:46	CDS	+	780/879	260/292	synonymous_variant c.780T>C p.Tyr260Tyr	b0064	araC	DNA-binding transcriptional dual regulator AraC
U00096	71175	snp	A	G	G:783 A:44	CDS	+	789/879	263/292	synonymous_variant c.789A>G p.Arg263Arg	b0064	araC	DNA-binding transcriptional dual regulator AraC
U00096	71214	snp	T	C	C:511 T:39	CDS	+	828/879	276/292	synonymous_variant c.828T>C p.Phe276Phe	b0064	araC	DNA-binding transcriptional dual regulator AraC
U00096	81044	snp	C	T	T:40 C:0	CDS	-	915/1092	305/363	synonymous_variant c.915G>A p.Leu305Leu	b0073	leuB	3-isopropylmalate dehydrogenase
U00096	81102	snp	G	A	A:41 G:1	CDS	-	857/1092	286/363	missense_variant c.857C>T p.Ser286Leu	b0073	leuB	3-isopropylmalate dehydrogenase
U00096	85203	snp	C	T	T:60 C:0	CDS	+	836/945	279/314	missense_variant c.836C>T p.Pro279Leu	b0076	leuO	DNA-binding transcriptional dual regulator LeuO
U00096	154182	snp	C	T	T:55 C:0	CDS	-	1245/2598	415/865	synonymous_variant c.1245G>A p.Leu415Leu	b0139	htrE	putative fimbrial usher protein HtrE
U00096	156068	snp	A	G	G:49 A:0	CDS	-	134/741	45/246	missense_variant c.134T>C p.Val45Ala	b0140	yadV	putative fimbrial chaperone YadV
U00096	223560	snp	T	A	A:56 T:0
U00096	246985	snp	C	T	T:48 C:0	CDS	+	274/750	92/249	missense_variant c.274C>T p.Pro92Ser	b0227	yafL	NlpC/P60 family protein YafL
U00096	284535	snp	T	G	G:52 T:0	CDS	+	1335/1968	445/655	synonymous_variant c.1335T>G p.Ala445Ala	b0269	yagF	CP4-6 prophage; D-xylonate dehydratase
U00096	292019	snp	C	T	T:87 C:0	CDS	+	520/732	174/243	synonymous_variant c.520C>T p.Leu174Leu	b0276	yagJ	CP4-6 prophage; protein YagJ
U00096	309381	snp	C	T	T:62 C:0	CDS	-	646/669	216/222	missense_variant c.646G>A p.Asp216Asn	b0292	ecpB	putative fimbrial chaperone EcpB
U00096	309985	snp	T	A	A:56 T:0	CDS	-	42/669	14/222	synonymous_variant c.42A>T p.Gly14Gly	b0292	ecpB	putative fimbrial chaperone EcpB
U00096	410666	snp	C	T	T:48 C:0	CDS	+	523/909	175/302	missense_variant c.523C>T p.Pro175Ser	b0394	mak	manno(fructo)kinase
U00096	421027	snp	C	T	T:45 C:0	CDS	+	42/1374	14/457	synonymous_variant c.42C>T p.Arg14Arg	b0402	proY	putative transporter ProY
U00096	456711	snp	C	G	G:76 C:0	CDS	+	35/624	12/207	missense_variant c.35C>G p.Pro12Arg	b0437	clpP	ATP-dependent Clp protease proteolytic subunit
U00096	472849	snp	A	G	G:50 A:0	CDS	+	252/339	84/112	synonymous_variant c.252A>G p.Gly84Gly	b0450	glnK	nitrogen regulator GlnK
U00096	495622	snp	C	T	T:39 C:0	CDS	+	503/1875	168/624	missense_variant c.503C>T p.Thr168Ile	b0473	htpG	chaperone protein HtpG
U00096	534742	snp	G	A	A:65 G:0	CDS	+	827/1782	276/593	missense_variant c.827G>A p.Gly276Asp	b0507	gcl	glyoxylate carboligase
U00096	547891	snp	C	T	T:30 C:0	CDS	+	1212/1668	404/555	synonymous_variant c.1212C>T p.Leu404Leu	b0518	fdrA	putative acyl-CoA synthetase FdrA
U00096	582597	snp	C	T	T:54 C:0	CDS	-	210/655	70/217	stop_retained_variant c.210G>A p.Ter70Ter	b0562	ybcY	DLP12 prophage; putative SAM-dependent methyltransferase YbcY
U00096	690948	snp	G	A	A:40 G:0	CDS	-	837/879	279/292	synonymous_variant c.837C>T p.Val279Val	b0658	ybeX	CorC-HlyC family protein YbeX
U00096	696470	snp	C	T	T:27 C:0	tRNA	-			non_coding_transcript_variant	b0664	glnX	tRNA-Gln
U00096	700038	snp	G	A	A:43 G:0	CDS	-	289/753	97/250	missense_variant c.289C>T p.His97Tyr	b0675	umpH	UMP phosphatase
U00096	791470	snp	T	C	C:38 T:0	CDS	-	586/1017	196/338	missense_variant c.586A>G p.Ile196Val	b0759	galE	UDP-glucose 4-epimerase
U00096	791517	snp	G	A	A:39 G:0	CDS	-	539/1017	180/338	missense_variant c.539C>T p.Pro180Leu	b0759	galE	UDP-glucose 4-epimerase
U00096	822527	snp	C	T	T:37 C:0	CDS	-	1213/1242	405/413	missense_variant c.1213G>A p.Glu405Lys	b0789	clsB	cardiolipin synthase B
U00096	883396	snp	C	T	T:43 C:0
U00096	884892	snp	C	T	T:48 C:0	CDS	+	1220/1233	407/410	missense_variant c.1220C>T p.Ser407Phe	b0842	mdfA	multidrug efflux pump MdfA/Na(+):H(+) antiporter/K(+):H(+) antiporter
U00096	905283	snp	G	T	T:60 G:0	CDS	+	371/831	124/276	missense_variant c.371G>T p.Gly124Val	b0867	amiD	N-acetylmuramoyl-L-alanine amidase D
U00096	908169	snp	C	T	T:39 C:0	CDS	-	114/1431	38/476	synonymous_variant c.114G>A p.Arg38Arg	b0869	ybjT	putative NAD(P)-dependent oxidoreductase YbjT
U00096	909990	snp	C	T	T:50 C:0	CDS	-	1060/1719	354/572	missense_variant c.1060G>A p.Glu354Lys	b0871	poxB	pyruvate oxidase
U00096	922954	snp	G	T	T:46 G:0	CDS	+	42/321	14/106	synonymous_variant c.42G>T p.Ala14Ala	b0881	clpS	specificity factor for ClpA-ClpP chaperone-protease complex
U00096	924479	snp	G	A	A:45 G:0	CDS	+	1216/2277	406/758	missense_variant c.1216G>A p.Gly406Ser	b0882	clpA	ATP-dependent Clp protease ATP-binding subunit ClpA
U00096	963531	snp	C	T	T:43 C:0	CDS	+	1537/1674	513/557	missense_variant c.1537C>T p.Arg513Cys	b0911	rpsA	30S ribosomal subunit protein S1
U00096	1073610	snp	G	A	A:52 G:0	CDS	-	402/1149	134/382	synonymous_variant c.402C>T p.Asn134Asn	b1012	rutA	pyrimidine oxygenase
U00096	1077657	snp	C	T	T:57 C:0	CDS	-	1226/3963	409/1320	missense_variant c.1226G>A p.Arg409His	b1014	putA	fused DNA-binding transcriptional repressor/proline dehydrogenase/1-pyrroline-5-carboxylate dehydrogenase PutA
U00096	1105847	snp	G	A	A:42 G:0	CDS	+	28/534	10/177	missense_variant c.28G>A p.Gly10Ser	b1045	ymdB	2'-O-acetyl-ADP-ribose deacetylase, regulator of RNase III activity
U00096	1123823	complex	GT	AG	AG:44 GT:0	CDS	-	232/648	77/215	missense_variant c.231_232delACinsCT p.Leu77Phe	b1064	grxB	reduced glutaredoxin 2
U00096	1147792	snp	T	A	A:47 T:0	CDS	+	172/1071	58/356	missense_variant c.172T>A p.Ser58Thr	b1090	plsX	putative phosphate acyltransferase
U00096	1158298	snp	C	T	T:38 C:0	CDS	+	430/1434	144/477	missense_variant c.430C>T p.Leu144Phe	b1101	ptsG	glucose-specific PTS enzyme IIBC component
U00096	1169836	snp	A	G	G:43 A:0	CDS	-	539/963	180/320	missense_variant c.539T>C p.Leu180Pro	b1113	ldtC	L,D-transpeptidase YcfS
U00096	1176122	snp	C	T	T:42 C:0	CDS	+	696/1200	232/399	synonymous_variant c.696C>T p.Val232Val	b1116	lolC	lipoprotein release complex - inner membrane subunit
U00096	1189980	snp	A	G	G:49 A:0	CDS	-	468/672	156/223	synonymous_variant c.468T>C p.Thr156Thr	b1130	phoP	DNA-binding transcriptional dual regulator PhoP
U00096	1194922	snp	G	A	A:39 G:0	CDS	-	30/654	10/217	synonymous_variant c.30C>T p.Thr10Thr	b1135	rluE	23S rRNA pseudouridine(2457) synthase
U00096	1196220	snp	C	T	T:22 C:0	CDS	+	1098/1251	366/416	synonymous_variant c.1098C>T p.His366His	b1136	icd	isocitrate dehydrogenase
U00096	1196232	snp	C	T	T:18 C:0	CDS	+	1110/1251	370/416	synonymous_variant c.1110C>T p.Thr370Thr	b1136	icd	isocitrate dehydrogenase
U00096	1196245	complex	TTA	CTG	CTG:13 TTA:0	CDS	+	1123/1251	375/416	synonymous_variant c.1123_1125delTTAinsCTG p.376	b1136	icd	isocitrate dehydrogenase
U00096	1253002	snp	C	T	T:54 C:0
U00096	1301992	snp	A	T	T:48 A:0	CDS	+	811/1632	271/543	missense_variant c.811A>T p.Asn271Tyr	b1243	oppA	oligopeptide ABC transporter periplasmic binding protein
U00096	1302471	del	TCA	T	T:55 TCA:0	CDS	+	1292/1632	431/543	frameshift_variant c.1292_1293delAC p.His431fs	b1243	oppA	oligopeptide ABC transporter periplasmic binding protein
U00096	1306736	snp	T	G	G:47 T:0	CDS	+	973/1005	325/334	missense_variant c.973T>G p.Ser325Ala	b1247	oppF	murein tripeptide ABC transporter/oligopeptide ABC transporter ATP binding subunit OppF
U00096	1308684	snp	T	C	C:51 T:0
U00096	1331059	complex	TC	AT	AT:44 TC:0	CDS	+	2598-12-01	4/865	missense_variant c.12_13delTCinsAT p.Leu5Phe	b1274	topA	DNA topoisomerase 1
U00096	1337394	snp	A	G	G:49 A:0	CDS	+	1564/2676	522/891	missense_variant c.1564A>G p.Ser522Gly	b1276	acnA	aconitate hydratase 1
U00096	1358859	snp	T	C	C:29 T:0	CDS	-	329/1386	110/461	missense_variant c.329A>G p.Tyr110Cys	b1296	puuP	putrescine:H(+) symporter PuuP
U00096	1405758	snp	G	A	A:65 G:0
U00096	1428150	snp	G	A	A:28 G:0	CDS	-	577/981	193/326	synonymous_variant c.577C>T p.Leu193Leu	b1370	insH-5	Rac prophage; IS5 transposase and trans-activator
U00096	1489491	snp	G	A	A:42 G:0	CDS	+	1260/1440	420/479	synonymous_variant c.1260G>A p.Leu420Leu	b1415	aldA	aldehyde dehydrogenase A
U00096	1497385	complex	TTCT	CAA	CAA:38 TTCT:0	CDS	+	530/1656	177/551	frameshift_variant&missense_variant c.530_533delTTCTinsCAA p.Phe177fs	b1424	opgD	glucan biosynthesis protein D
U00096	1629247	snp	C	T	T:42 C:0	CDS	+	33/204	1967-11-01	synonymous_variant c.33C>T p.Ile11Ile	b1541	ydfZ	putative selenoprotein YdfZ
U00096	1643679	snp	A	T	T:38 A:0	CDS	-	626/1050	209/349	missense_variant c.626T>A p.Leu209Gln	b1560	ydfU	Qin prophage; protein YdfU
U00096	1652331	snp	T	C	C:50 T:0	CDS	+	820/1197	274/398	missense_variant c.820T>C p.Phe274Leu	b1579	intQ	Qin prophage; putative defective integrase
U00096	1667460	snp	G	A	A:47 G:0	CDS	-	1105/1221	369/406	stop_gained c.1105C>T p.Gln369*	b1594	mlc	DNA-binding transcriptional repressor Mlc
U00096	1748841	snp	C	T	T:41 C:0	CDS	-	719/813	240/270	missense_variant c.719G>A p.Arg240Lys	b1669	ydhT	conserved protein YdhT
U00096	1751024	snp	C	A	A:38 C:0
U00096	1764017	snp	C	T	T:56 C:0
U00096	1848300	mnp	CC	TT	TT:44 CC:0	CDS	-	377/552	126/183	missense_variant c.376_377delGGinsAA p.Gly126Lys	b1765	ydjA	putative oxidoreductase
U00096	1894839	snp	T	C	C:52 T:0	CDS	+	35/1362	12/453	missense_variant c.35T>C p.Leu12Pro	b1812	pabB	aminodeoxychorismate synthase subunit 1
U00096	1932745	snp	C	T	T:34 C:0	CDS	-	12/642	4/213	stop_gained c.12G>A p.Trp4*	b1850	eda	KHG/KDPG aldolase
U00096	1962172	snp	C	T	T:49 C:0	CDS	+	201/489	67/162	synonymous_variant c.201C>T p.Ala67Ala	b1877	yecT	protein YecT
U00096	1977207	del	CA	C	C:23 CA:0
U00096	1996093	snp	G	A	A:54 G:0
U00096	1998749	snp	C	T	T:39 C:0	CDS	-	732/987	244/328	synonymous_variant c.732G>A p.Leu244Leu	b1919	dcyD	D-cysteine desulfhydrase
U00096	2017268	snp	G	T	T:51 G:0	CDS	+	715/1374	239/457	missense_variant c.715G>T p.Ala239Ser	b1941	fliI	flagellum-specific ATP synthase FliI
U00096	2017589	snp	A	C	C:59 A:0	CDS	+	1036/1374	346/457	missense_variant c.1036A>C p.Ile346Leu	b1941	fliI	flagellum-specific ATP synthase FliI
U00096	2017979	snp	G	A	A:35 G:0	CDS	+	34/444	12/147	missense_variant c.34G>A p.Asp12Asn	b1942	fliJ	flagellar biosynthesis protein FliJ
U00096	2020568	snp	C	T	T:47 C:0	CDS	+	482/1005	161/334	missense_variant c.482C>T p.Ala161Val	b1945	fliM	flagellar motor switch protein FliM
U00096	2028651	snp	G	A	A:56 G:0	CDS	-	716/918	239/305	missense_variant c.716C>T p.Ala239Val	b1958	yedI	conserved inner membrane protein YedI
U00096	2040433	snp	C	A	A:40 C:0	CDS	+	956/1005	319/334	missense_variant c.956C>A p.Ala319Asp	b1971	msrP	periplasmic protein-L-methionine sulfoxide reductase catalytic subunit
U00096	2041278	snp	G	A	A:46 G:0
U00096	2052885	snp	G	A	A:56 G:0	CDS	-	444/1053	148/350	synonymous_variant c.444C>T p.Phe148Phe	b4497	yeeL	putative glycosyltransferase, N-terminal fragment
U00096	2104024	snp	G	T	T:65 G:0	CDS	-	486/1119	162/372	synonymous_variant c.486C>A p.Ile162Ile	b2032	wbbK	putative lipopolysaccharide biosynthesis protein
U00096	2111255	del	AG	A	A:55 AG:0	CDS	-	721/900	241/299	frameshift_variant c.721delC p.Ala242fs	b2040	rfbD	dTDP-4-dehydrorhamnose reductase
U00096	2142598	snp	G	A	A:40 G:0	CDS	-	351/642	117/213	synonymous_variant c.351C>T p.Leu117Leu	b2066	udk	uridine/cytidine kinase
U00096	2233609	snp	C	T	T:49 C:0	CDS	+	10/240	1979-04-01	stop_gained c.10C>T p.Gln4*	b2145	yeiS	DUF2542 domain-containing protein YeiS
U00096	2242247	snp	C	T	T:34 C:0	CDS	-	721/1158	241/385	missense_variant c.721G>A p.Gly241Arg	b2152	yeiB	DUF418 domain-containing protein YeiB
U00096	2247134	snp	A	C	C:44 A:0	CDS	-	1399/1470	467/489	missense_variant c.1399T>G p.Tyr467Asp	b2156	lysP	lysine:H(+) symporter
U00096	2281855	snp	T	C	C:45 T:0	CDS	+	1224/1761	408/586	synonymous_variant c.1224T>C p.Gly408Gly	b2184	radD	putative DNA repair helicase RadD
U00096	2281954	snp	C	A	A:54 C:0	CDS	+	1323/1761	441/586	missense_variant c.1323C>A p.Asn441Lys	b2184	radD	putative DNA repair helicase RadD
U00096	2404402	snp	G	A	A:41 G:0	CDS	-	212/663	71/220	missense_variant c.212C>T p.Ser71Leu	b2287	nuoB	NADH:quinone oxidoreductase subunit B
U00096	2534506	snp	C	T	T:43 C:0	CDS	+	441/1728	147/575	synonymous_variant c.441C>T p.Ile147Ile	b2416	ptsI	PTS enzyme I
U00096	2556984	snp	G	A	A:45 G:0	CDS	-	314/888	105/295	missense_variant c.314C>T p.Thr105Ile	b2440	eutC	ethanolamine ammonia-lyase subunit beta
U00096	2587112	snp	C	T	T:47 C:0	CDS	+	1382/1701	461/566	missense_variant c.1382C>T p.Ala461Val	b2469	narQ	sensory histidine kinase NarQ
U00096	2609473	snp	G	A	A:54 G:0	CDS	+	987/1668	329/555	synonymous_variant c.987G>A p.Leu329Leu	b2487	hyfG	hydrogenase 4 catalytic subunit HyfG
U00096	2744217	snp	C	T	T:56 C:0	CDS	-	314/348	105/115	missense_variant c.314G>A p.Gly105Asp	b2606	rplS	50S ribosomal subunit protein L19
U00096	2774947	snp	G	A	A:67 G:0	CDS	+	1630/1704	544/567	missense_variant c.1630G>A p.Gly544Ser	b2642	yfjW	CP4-57 prophage; uncharacterized protein YfjW
U00096	2867124	snp	G	A	A:47 G:0	CDS	-	428/993	143/330	missense_variant c.428C>T p.Ser143Leu	b2741	rpoS	RNA polymerase, sigma S (sigma 38) factor
U00096	2867455	snp	G	A	A:51 G:0	CDS	-	97/993	33/330	stop_gained c.97C>T p.Gln33*	b2741	rpoS	RNA polymerase, sigma S (sigma 38) factor
U00096	2880635	snp	T	C	C:53 T:0	CDS	-	414/675	138/224	synonymous_variant c.414A>G p.Leu138Leu	b2757	casD	type I-E CRISPR system Cascade subunit CasD
U00096	2926772	snp	C	A	A:64 C:0	CDS	+	465/1365	155/454	synonymous_variant c.465C>A p.Gly155Gly	b2795	ppnN	nucleotide 5'-monophosphate nucleosidase
U00096	3025596	del	AT	A	A:50 AT:0	CDS	+	1251/1401	417/466	frameshift_variant c.1251delT p.Phe417fs	b2882	xanQ	xanthine:H(+) symporter XanQ
U00096	3070858	snp	T	G	G:52 T:0	CDS	-	387/1080	129/359	missense_variant c.387A>C p.Lys129Asn	b2925	fbaA	fructose-bisphosphate aldolase class II
U00096	3087508	snp	C	T	T:53 C:0	CDS	+	803/1155	268/384	missense_variant c.803C>T p.Pro268Leu	b2942	metK	methionine adenosyltransferase
U00096	3167148	snp	G	A	A:77 G:0	CDS	-	571/1608	191/535	missense_variant c.571C>T p.His191Tyr	b3020	ygiS	putative deoxycholate binding periplasmic protein
U00096	3207547	del	TG	T	T:44 TG:0	CDS	+	179/606	60/201	frameshift_variant c.179delG p.Gly60fs	b3062	ttdB	L(+)-tartrate dehydratase subunit beta
U00096	3241106	snp	A	G	G:46 A:0	CDS	+	1163/1245	388/414	missense_variant c.1163A>G p.Asn388Ser	b3089	sstT	serine/threonine:Na(+) symporter
U00096	3279276	snp	C	G	G:48 C:0	CDS	+	363/1281	121/426	missense_variant c.363C>G p.Phe121Leu	b3132	kbaZ	tagatose-1,6-bisphosphate aldolase 1 subunit KbaZ
U00096	3296481	snp	G	A	A:49 G:0	CDS	+	73/576	25/191	missense_variant c.73G>A p.Val25Met	b3150	yraP	divisome-associated lipoprotein YraP
U00096	3309398	snp	C	T	T:52 C:0	CDS	-	1771/2136	591/711	missense_variant c.1771G>A p.Asp591Asn	b3164	pnp	polynucleotide phosphorylase
U00096	3329743	snp	G	T	T:40 G:0	CDS	+	781/1434	261/477	missense_variant c.781G>T p.Asp261Tyr	b3182	dacB	peptidoglycan DD-endopeptidase DacB
U00096	3388041	snp	T	G	G:52 T:0	CDS	-	148/1968	50/655	missense_variant c.148A>C p.Thr50Pro	b3240	aaeB	aromatic carboxylic acid efflux pump subunit AaeB
U00096	3411689	snp	G	T	T:41 G:0	CDS	+	37/885	13/294	stop_gained c.37G>T p.Glu13*	b3262	yhdJ	DNA adenine methyltransferase
U00096	3433900	snp	C	T	T:51 C:0	CDS	+	211/510	71/169	synonymous_variant c.211C>T p.Leu71Leu	b3287	def	peptide deformylase
U00096	3465502	snp	G	A	A:52 G:0	CDS	+	421/462	141/153	missense_variant c.421G>A p.Glu141Lys	b3334	gspM	Type II secretion system protein GspM
U00096	3474424	snp	T	G	G:50 T:0	CDS	-	129/375	43/124	missense_variant c.129A>C p.Lys43Asn	b3342	rpsL	30S ribosomal subunit protein S12
U00096	3486283	snp	A	G	G:39 A:0	CDS	+	164/633	55/210	missense_variant c.164A>G p.Glu55Gly	b3357	crp	DNA-binding transcriptional dual regulator CRP
U00096	3486502	snp	C	T	T:47 C:0	CDS	+	383/633	128/210	missense_variant c.383C>T p.Thr128Ile	b3357	crp	DNA-binding transcriptional dual regulator CRP
U00096	3511466	snp	C	T	T:64 C:1	CDS	-	879/906	293/301	synonymous_variant c.879G>A p.Val293Val	b3383	yhfZ	putative DNA-binding transcriptional regulator YhfZ
U00096	3524913	snp	C	T	T:36 C:0	CDS	+	2043/2553	681/850	synonymous_variant c.2043C>T p.Phe681Phe	b3396	mrcA	peptidoglycan glycosyltransferase/peptidoglycan DD-transpeptidase MrcA
U00096	3555047	complex	GT	TG	TG:51 GT:0	CDS	+	1963/2706	655/901	missense_variant c.1963_1964delGTinsTG p.Val655Cys	b3418	malT	DNA-binding transcriptional activator MalT
U00096	3560455	ins	C	CG	CG:61 C:0	CDS	-	150/758	50/251	frameshift_variant c.150_151insC p.Ala51fs	b3423	glpR	DNA-binding transcriptional repressor GlpR
U00096	3581222	snp	A	G	G:60 A:0	CDS	+	85/489	29/162	missense_variant c.85A>G p.Asn29Asp	b3441	yhhY	N-acetyltransferase YhhY
U00096	3637976	snp	G	A	A:50 G:0	CDS	+	335/1500	112/499	stop_gained c.335G>A p.Trp112*	b3493	pitA	metal phosphate:H(+) symporter PitA
U00096	3647428	snp	C	T	T:72 C:0	CDS	+	1130/1353	377/450	missense_variant c.1130C>T p.Ala377Val	b3500	gor	glutathione reductase (NADPH)
U00096	3685480	snp	C	T	T:62 C:0	CDS	-	139/1989	47/662	missense_variant c.139G>A p.Glu47Lys	b3529	pdeK	putative c-di-GMP phosphodiesterase PdeK
U00096	3707947	snp	C	A	A:53 C:0
U00096	3719429	snp	G	A	A:55 G:0
U00096	3725176	snp	T	G	G:57 T:0	CDS	-	143/912	48/303	missense_variant c.143A>C p.Glu48Ala	b3560	glyQ	glycine--tRNA ligase subunit alpha
U00096	3729440	mnp	CC	TT	TT:55 CC:0
U00096	3730560	snp	C	T	T:56 C:0	CDS	-	206/1323	69/440	stop_gained c.206G>A p.Trp69*	b3565	xylA	xylose isomerase
U00096	3770539	snp	C	T	T:45 C:0	CDS	-	841/1137	281/378	missense_variant c.841G>A p.Val281Met	b3597	yibH	inner membrane protein YibH
U00096	3773173	complex	GTTC	TTT	TTT:51 GTTC:0	CDS	+	893/1914	298/637	frameshift_variant&missense_variant c.893_896delGTTCinsTTT p.Gly298fs	b3599	mtlA	mannitol-specific PTS enzyme IICBA component
U00096	3815879	ins	T	TC	TC:59 T:0	CDS	-	670/687	224/228	frameshift_variant c.670dupG p.Glu224fs	b3643	rph	truncated RNase PH
U00096	3926991	snp	G	A	A:50 G:0	CDS	-	13/459	5/152	synonymous_variant c.13C>T p.Leu5Leu	b3743	asnC	DNA-binding transcriptional dual regulator AsnC
U00096	3966530	complex	CC	TT	TT:56 CC:0	CDS	+	114/1260	38/419	synonymous_variant c.114_115delCCinsTT p.40	b3783	rho	transcription termination factor Rho
U00096	4081749	snp	G	A	A:50 G:0	CDS	-	112/636	38/211	missense_variant c.112C>T p.Pro38Ser	b3892	fdoI	formate dehydrogenase O subunit gamma
U00096	4132971	snp	G	T	T:55 G:0	CDS	+	356/891	119/296	missense_variant c.356G>T p.Gly119Val	b3941	metF	5,10-methylenetetrahydrofolate reductase
U00096	4182935	snp	C	T	T:52 C:0	CDS	+	1691/4029	564/1342	missense_variant c.1691C>T p.Pro564Leu	b3987	rpoB	RNA polymerase subunit beta
U00096	4223638	snp	T	C	C:44 T:0
U00096	4239706	snp	C	A	A:61 C:0	CDS	+	2073/2097	691/698	missense_variant c.2073C>A p.Ser691Arg	b4029	yjbH	YjbH family protein
U00096	4256705	snp	C	T	T:63 C:0	CDS	+	69/369	23/122	synonymous_variant c.69C>T p.Arg23Arg	b4042	dgkA	diacylglycerol kinase
U00096	4296380	ins	A	ACG	ACG:31 A:0	repeat_region	-			intergenic_region n.4296380_4296381insCG
U00096	4322288	snp	A	G	G:54 A:0	CDS	-	135/726	45/241	synonymous_variant c.135T>C p.Phe45Phe	b4102	phnF	putative transcriptional regulator PhnF
U00096	4325000	snp	C	T	T:60 C:0	CDS	-	166/789	56/262	missense_variant c.166G>A p.Gly56Ser	b4106	phnC	phosphonate ABC transporter ATP binding subunit
U00096	4325644	snp	C	T	T:50 C:0	CDS	-	98/444	33/147	missense_variant c.98G>A p.Ser33Asn	b4107	yjdN	conserved protein YjdN
U00096	4331890	snp	C	T	T:32 C:0	CDS	+	1389/1503	463/500	synonymous_variant c.1389C>T p.Leu463Leu	b4111	proP	osmolyte:H(+) symporter ProP
U00096	4437890	snp	C	T	T:45 C:0	CDS	+	184/939	62/312	stop_gained c.184C>T p.Gln62*	b4215	ytfI	protein YtfI
U00096	4473900	snp	C	T	T:56 C:0	CDS	-	154/714	52/237	missense_variant c.154G>A p.Gly52Arg	b4249	bdcA	c-di-GMP-binding biofilm dispersal mediator protein
U00096	4475493	snp	T	C	C:45 T:0	CDS	+	57/1815	19/604	synonymous_variant c.57T>C p.Phe19Phe	b4253	yjgL	protein YjgL
U00096	4476605	snp	G	A	A:63 G:0	CDS	+	1169/1815	390/604	missense_variant c.1169G>A p.Ser390Asn	b4253	yjgL	protein YjgL
U00096	4489016	snp	C	T	T:33 C:0	CDS	-	1048/1503	350/500	missense_variant c.1048G>A p.Glu350Lys	b4263	yjgR	DUF853 domain-containing protein YjgR
U00096	4510238	snp	T	G	G:49 T:0
U00096	4549043	snp	T	G	G:55 T:0	CDS	+	236/903	79/300	missense_variant c.236T>G p.Leu79Arg	b4320	fimH	type 1 fimbriae D-mannose specific adhesin

## Sheet: L3.2 - Evo3-PotsZ4-2_S11_snps
CHROM	POS	TYPE	REF	ALT	EVIDENCE	FTYPE	STRAND	NT_POS	AA_POS	EFFECT	LOCUS_TAG	GENE	PRODUCT
U00096	3645	snp	G	A	A:46 G:0	CDS	+	845/933	282/310	stop_gained c.845G>A p.Trp282*	b0003	thrB	homoserine kinase
U00096	71170	snp	T	C	C:64 T:0	CDS	+	784/879	262/292	missense_variant c.784T>C p.Ser262Pro	b0064	araC	DNA-binding transcriptional dual regulator AraC
U00096	81044	snp	C	T	T:55 C:0	CDS	-	915/1092	305/363	synonymous_variant c.915G>A p.Leu305Leu	b0073	leuB	3-isopropylmalate dehydrogenase
U00096	81102	snp	G	A	A:50 G:0	CDS	-	857/1092	286/363	missense_variant c.857C>T p.Ser286Leu	b0073	leuB	3-isopropylmalate dehydrogenase
U00096	85203	snp	C	T	T:75 C:0	CDS	+	836/945	279/314	missense_variant c.836C>T p.Pro279Leu	b0076	leuO	DNA-binding transcriptional dual regulator LeuO
U00096	154182	snp	C	T	T:57 C:0	CDS	-	1245/2598	415/865	synonymous_variant c.1245G>A p.Leu415Leu	b0139	htrE	putative fimbrial usher protein HtrE
U00096	156068	snp	A	G	G:60 A:0	CDS	-	134/741	45/246	missense_variant c.134T>C p.Val45Ala	b0140	yadV	putative fimbrial chaperone YadV
U00096	223560	snp	T	A	A:47 T:0
U00096	246985	snp	C	T	T:52 C:0	CDS	+	274/750	92/249	missense_variant c.274C>T p.Pro92Ser	b0227	yafL	NlpC/P60 family protein YafL
U00096	284535	snp	T	G	G:49 T:0	CDS	+	1335/1968	445/655	synonymous_variant c.1335T>G p.Ala445Ala	b0269	yagF	CP4-6 prophage; D-xylonate dehydratase
U00096	292019	snp	C	T	T:68 C:0	CDS	+	520/732	174/243	synonymous_variant c.520C>T p.Leu174Leu	b0276	yagJ	CP4-6 prophage; protein YagJ
U00096	309381	snp	C	T	T:61 C:0	CDS	-	646/669	216/222	missense_variant c.646G>A p.Asp216Asn	b0292	ecpB	putative fimbrial chaperone EcpB
U00096	309985	snp	T	A	A:68 T:0	CDS	-	42/669	14/222	synonymous_variant c.42A>T p.Gly14Gly	b0292	ecpB	putative fimbrial chaperone EcpB
U00096	410666	snp	C	T	T:35 C:1	CDS	+	523/909	175/302	missense_variant c.523C>T p.Pro175Ser	b0394	mak	manno(fructo)kinase
U00096	421027	snp	C	T	T:48 C:0	CDS	+	42/1374	14/457	synonymous_variant c.42C>T p.Arg14Arg	b0402	proY	putative transporter ProY
U00096	456711	snp	C	G	G:64 C:0	CDS	+	35/624	12/207	missense_variant c.35C>G p.Pro12Arg	b0437	clpP	ATP-dependent Clp protease proteolytic subunit
U00096	472849	snp	A	G	G:55 A:0	CDS	+	252/339	84/112	synonymous_variant c.252A>G p.Gly84Gly	b0450	glnK	nitrogen regulator GlnK
U00096	495622	snp	C	T	T:50 C:0	CDS	+	503/1875	168/624	missense_variant c.503C>T p.Thr168Ile	b0473	htpG	chaperone protein HtpG
U00096	534742	snp	G	A	A:67 G:0	CDS	+	827/1782	276/593	missense_variant c.827G>A p.Gly276Asp	b0507	gcl	glyoxylate carboligase
U00096	547891	snp	C	T	T:64 C:1	CDS	+	1212/1668	404/555	synonymous_variant c.1212C>T p.Leu404Leu	b0518	fdrA	putative acyl-CoA synthetase FdrA
U00096	582597	snp	C	T	T:52 C:0	CDS	-	210/655	70/217	stop_retained_variant c.210G>A p.Ter70Ter	b0562	ybcY	DLP12 prophage; putative SAM-dependent methyltransferase YbcY
U00096	690948	snp	G	A	A:59 G:0	CDS	-	837/879	279/292	synonymous_variant c.837C>T p.Val279Val	b0658	ybeX	CorC-HlyC family protein YbeX
U00096	696470	snp	C	T	T:48 C:0	tRNA	-			non_coding_transcript_variant	b0664	glnX	tRNA-Gln
U00096	700038	snp	G	A	A:62 G:0	CDS	-	289/753	97/250	missense_variant c.289C>T p.His97Tyr	b0675	umpH	UMP phosphatase
U00096	791470	snp	T	C	C:45 T:0	CDS	-	586/1017	196/338	missense_variant c.586A>G p.Ile196Val	b0759	galE	UDP-glucose 4-epimerase
U00096	791517	snp	G	A	A:49 G:0	CDS	-	539/1017	180/338	missense_variant c.539C>T p.Pro180Leu	b0759	galE	UDP-glucose 4-epimerase
U00096	822527	snp	C	T	T:51 C:0	CDS	-	1213/1242	405/413	missense_variant c.1213G>A p.Glu405Lys	b0789	clsB	cardiolipin synthase B
U00096	883396	snp	C	T	T:62 C:0
U00096	884892	snp	C	T	T:46 C:0	CDS	+	1220/1233	407/410	missense_variant c.1220C>T p.Ser407Phe	b0842	mdfA	multidrug efflux pump MdfA/Na(+):H(+) antiporter/K(+):H(+) antiporter
U00096	905283	snp	G	T	T:58 G:0	CDS	+	371/831	124/276	missense_variant c.371G>T p.Gly124Val	b0867	amiD	N-acetylmuramoyl-L-alanine amidase D
U00096	908169	snp	C	T	T:63 C:0	CDS	-	114/1431	38/476	synonymous_variant c.114G>A p.Arg38Arg	b0869	ybjT	putative NAD(P)-dependent oxidoreductase YbjT
U00096	909990	snp	C	T	T:65 C:0	CDS	-	1060/1719	354/572	missense_variant c.1060G>A p.Glu354Lys	b0871	poxB	pyruvate oxidase
U00096	922954	snp	G	T	T:40 G:0	CDS	+	42/321	14/106	synonymous_variant c.42G>T p.Ala14Ala	b0881	clpS	specificity factor for ClpA-ClpP chaperone-protease complex
U00096	924479	snp	G	A	A:54 G:0	CDS	+	1216/2277	406/758	missense_variant c.1216G>A p.Gly406Ser	b0882	clpA	ATP-dependent Clp protease ATP-binding subunit ClpA
U00096	963531	snp	C	T	T:52 C:0	CDS	+	1537/1674	513/557	missense_variant c.1537C>T p.Arg513Cys	b0911	rpsA	30S ribosomal subunit protein S1
U00096	1073610	snp	G	A	A:43 G:0	CDS	-	402/1149	134/382	synonymous_variant c.402C>T p.Asn134Asn	b1012	rutA	pyrimidine oxygenase
U00096	1077657	snp	C	T	T:52 C:0	CDS	-	1226/3963	409/1320	missense_variant c.1226G>A p.Arg409His	b1014	putA	fused DNA-binding transcriptional repressor/proline dehydrogenase/1-pyrroline-5-carboxylate dehydrogenase PutA
U00096	1105847	snp	G	A	A:49 G:0	CDS	+	28/534	10/177	missense_variant c.28G>A p.Gly10Ser	b1045	ymdB	2'-O-acetyl-ADP-ribose deacetylase, regulator of RNase III activity
U00096	1123823	complex	GT	AG	AG:43 GT:0	CDS	-	232/648	77/215	missense_variant c.231_232delACinsCT p.Leu77Phe	b1064	grxB	reduced glutaredoxin 2
U00096	1147792	snp	T	A	A:63 T:0	CDS	+	172/1071	58/356	missense_variant c.172T>A p.Ser58Thr	b1090	plsX	putative phosphate acyltransferase
U00096	1158298	snp	C	T	T:54 C:0	CDS	+	430/1434	144/477	missense_variant c.430C>T p.Leu144Phe	b1101	ptsG	glucose-specific PTS enzyme IIBC component
U00096	1169836	snp	A	G	G:53 A:0	CDS	-	539/963	180/320	missense_variant c.539T>C p.Leu180Pro	b1113	ldtC	L,D-transpeptidase YcfS
U00096	1176122	snp	C	T	T:51 C:0	CDS	+	696/1200	232/399	synonymous_variant c.696C>T p.Val232Val	b1116	lolC	lipoprotein release complex - inner membrane subunit
U00096	1189980	snp	A	G	G:58 A:0	CDS	-	468/672	156/223	synonymous_variant c.468T>C p.Thr156Thr	b1130	phoP	DNA-binding transcriptional dual regulator PhoP
U00096	1194922	snp	G	A	A:48 G:0	CDS	-	30/654	10/217	synonymous_variant c.30C>T p.Thr10Thr	b1135	rluE	23S rRNA pseudouridine(2457) synthase
U00096	1196220	snp	C	T	T:18 C:0	CDS	+	1098/1251	366/416	synonymous_variant c.1098C>T p.His366His	b1136	icd	isocitrate dehydrogenase
U00096	1196232	snp	C	T	T:15 C:0	CDS	+	1110/1251	370/416	synonymous_variant c.1110C>T p.Thr370Thr	b1136	icd	isocitrate dehydrogenase
U00096	1196245	complex	TTA	CTG	CTG:13 TTA:0	CDS	+	1123/1251	375/416	synonymous_variant c.1123_1125delTTAinsCTG p.376	b1136	icd	isocitrate dehydrogenase
U00096	1253002	snp	C	T	T:52 C:0
U00096	1301992	snp	A	T	T:52 A:0	CDS	+	811/1632	271/543	missense_variant c.811A>T p.Asn271Tyr	b1243	oppA	oligopeptide ABC transporter periplasmic binding protein
U00096	1302471	del	TCA	T	T:52 TCA:0	CDS	+	1292/1632	431/543	frameshift_variant c.1292_1293delAC p.His431fs	b1243	oppA	oligopeptide ABC transporter periplasmic binding protein
U00096	1306736	snp	T	G	G:57 T:0	CDS	+	973/1005	325/334	missense_variant c.973T>G p.Ser325Ala	b1247	oppF	murein tripeptide ABC transporter/oligopeptide ABC transporter ATP binding subunit OppF
U00096	1308684	snp	T	C	C:59 T:0
U00096	1331059	complex	TC	AT	AT:56 TC:0	CDS	+	2598-12-01	4/865	missense_variant c.12_13delTCinsAT p.Leu5Phe	b1274	topA	DNA topoisomerase 1
U00096	1337394	snp	A	G	G:48 A:0	CDS	+	1564/2676	522/891	missense_variant c.1564A>G p.Ser522Gly	b1276	acnA	aconitate hydratase 1
U00096	1358859	snp	T	C	C:41 T:0	CDS	-	329/1386	110/461	missense_variant c.329A>G p.Tyr110Cys	b1296	puuP	putrescine:H(+) symporter PuuP
U00096	1405758	snp	G	A	A:54 G:0
U00096	1428150	snp	G	A	A:18 G:0	CDS	-	577/981	193/326	synonymous_variant c.577C>T p.Leu193Leu	b1370	insH-5	Rac prophage; IS5 transposase and trans-activator
U00096	1489491	snp	G	A	A:39 G:0	CDS	+	1260/1440	420/479	synonymous_variant c.1260G>A p.Leu420Leu	b1415	aldA	aldehyde dehydrogenase A
U00096	1497385	complex	TTCT	CAA	CAA:39 TTCT:0	CDS	+	530/1656	177/551	frameshift_variant&missense_variant c.530_533delTTCTinsCAA p.Phe177fs	b1424	opgD	glucan biosynthesis protein D
U00096	1629247	snp	C	T	T:47 C:0	CDS	+	33/204	1967-11-01	synonymous_variant c.33C>T p.Ile11Ile	b1541	ydfZ	putative selenoprotein YdfZ
U00096	1643679	snp	A	T	T:51 A:0	CDS	-	626/1050	209/349	missense_variant c.626T>A p.Leu209Gln	b1560	ydfU	Qin prophage; protein YdfU
U00096	1652331	snp	T	C	C:38 T:0	CDS	+	820/1197	274/398	missense_variant c.820T>C p.Phe274Leu	b1579	intQ	Qin prophage; putative defective integrase
U00096	1667460	snp	G	A	A:43 G:0	CDS	-	1105/1221	369/406	stop_gained c.1105C>T p.Gln369*	b1594	mlc	DNA-binding transcriptional repressor Mlc
U00096	1748841	snp	C	T	T:37 C:0	CDS	-	719/813	240/270	missense_variant c.719G>A p.Arg240Lys	b1669	ydhT	conserved protein YdhT
U00096	1751024	snp	C	A	A:45 C:0
U00096	1764017	snp	C	T	T:46 C:0
U00096	1848300	mnp	CC	TT	TT:61 CC:0	CDS	-	377/552	126/183	missense_variant c.376_377delGGinsAA p.Gly126Lys	b1765	ydjA	putative oxidoreductase
U00096	1894839	snp	T	C	C:61 T:0	CDS	+	35/1362	12/453	missense_variant c.35T>C p.Leu12Pro	b1812	pabB	aminodeoxychorismate synthase subunit 1
U00096	1932745	snp	C	T	T:41 C:0	CDS	-	12/642	4/213	stop_gained c.12G>A p.Trp4*	b1850	eda	KHG/KDPG aldolase
U00096	1962172	snp	C	T	T:46 C:0	CDS	+	201/489	67/162	synonymous_variant c.201C>T p.Ala67Ala	b1877	yecT	protein YecT
U00096	1977207	del	CA	C	C:16 CA:0
U00096	1996093	snp	G	A	A:58 G:0
U00096	1998749	snp	C	T	T:47 C:0	CDS	-	732/987	244/328	synonymous_variant c.732G>A p.Leu244Leu	b1919	dcyD	D-cysteine desulfhydrase
U00096	2017268	snp	G	T	T:60 G:0	CDS	+	715/1374	239/457	missense_variant c.715G>T p.Ala239Ser	b1941	fliI	flagellum-specific ATP synthase FliI
U00096	2017589	snp	A	C	C:58 A:0	CDS	+	1036/1374	346/457	missense_variant c.1036A>C p.Ile346Leu	b1941	fliI	flagellum-specific ATP synthase FliI
U00096	2017979	snp	G	A	A:55 G:0	CDS	+	34/444	12/147	missense_variant c.34G>A p.Asp12Asn	b1942	fliJ	flagellar biosynthesis protein FliJ
U00096	2028651	snp	G	A	A:45 G:1	CDS	-	716/918	239/305	missense_variant c.716C>T p.Ala239Val	b1958	yedI	conserved inner membrane protein YedI
U00096	2040433	snp	C	A	A:45 C:0	CDS	+	956/1005	319/334	missense_variant c.956C>A p.Ala319Asp	b1971	msrP	periplasmic protein-L-methionine sulfoxide reductase catalytic subunit
U00096	2041278	snp	G	A	A:54 G:0
U00096	2052885	snp	G	A	A:53 G:0	CDS	-	444/1053	148/350	synonymous_variant c.444C>T p.Phe148Phe	b4497	yeeL	putative glycosyltransferase, N-terminal fragment
U00096	2104024	snp	G	T	T:44 G:0	CDS	-	486/1119	162/372	synonymous_variant c.486C>A p.Ile162Ile	b2032	wbbK	putative lipopolysaccharide biosynthesis protein
U00096	2111255	del	AG	A	A:59 AG:0	CDS	-	721/900	241/299	frameshift_variant c.721delC p.Ala242fs	b2040	rfbD	dTDP-4-dehydrorhamnose reductase
U00096	2142598	snp	G	A	A:55 G:1	CDS	-	351/642	117/213	synonymous_variant c.351C>T p.Leu117Leu	b2066	udk	uridine/cytidine kinase
U00096	2233609	snp	C	T	T:53 C:0	CDS	+	10/240	1979-04-01	stop_gained c.10C>T p.Gln4*	b2145	yeiS	DUF2542 domain-containing protein YeiS
U00096	2242247	snp	C	T	T:44 C:0	CDS	-	721/1158	241/385	missense_variant c.721G>A p.Gly241Arg	b2152	yeiB	DUF418 domain-containing protein YeiB
U00096	2247134	snp	A	C	C:59 A:0	CDS	-	1399/1470	467/489	missense_variant c.1399T>G p.Tyr467Asp	b2156	lysP	lysine:H(+) symporter
U00096	2281855	snp	T	C	C:51 T:0	CDS	+	1224/1761	408/586	synonymous_variant c.1224T>C p.Gly408Gly	b2184	radD	putative DNA repair helicase RadD
U00096	2281954	snp	C	A	A:33 C:0	CDS	+	1323/1761	441/586	missense_variant c.1323C>A p.Asn441Lys	b2184	radD	putative DNA repair helicase RadD
U00096	2404402	snp	G	A	A:62 G:0	CDS	-	212/663	71/220	missense_variant c.212C>T p.Ser71Leu	b2287	nuoB	NADH:quinone oxidoreductase subunit B
U00096	2534506	snp	C	T	T:53 C:0	CDS	+	441/1728	147/575	synonymous_variant c.441C>T p.Ile147Ile	b2416	ptsI	PTS enzyme I
U00096	2556984	snp	G	A	A:54 G:0	CDS	-	314/888	105/295	missense_variant c.314C>T p.Thr105Ile	b2440	eutC	ethanolamine ammonia-lyase subunit beta
U00096	2587112	snp	C	T	T:61 C:0	CDS	+	1382/1701	461/566	missense_variant c.1382C>T p.Ala461Val	b2469	narQ	sensory histidine kinase NarQ
U00096	2609473	snp	G	A	A:54 G:0	CDS	+	987/1668	329/555	synonymous_variant c.987G>A p.Leu329Leu	b2487	hyfG	hydrogenase 4 catalytic subunit HyfG
U00096	2744217	snp	C	T	T:57 C:0	CDS	-	314/348	105/115	missense_variant c.314G>A p.Gly105Asp	b2606	rplS	50S ribosomal subunit protein L19
U00096	2774947	snp	G	A	A:65 G:0	CDS	+	1630/1704	544/567	missense_variant c.1630G>A p.Gly544Ser	b2642	yfjW	CP4-57 prophage; uncharacterized protein YfjW
U00096	2867124	snp	G	A	A:61 G:0	CDS	-	428/993	143/330	missense_variant c.428C>T p.Ser143Leu	b2741	rpoS	RNA polymerase, sigma S (sigma 38) factor
U00096	2867455	snp	G	A	A:58 G:0	CDS	-	97/993	33/330	stop_gained c.97C>T p.Gln33*	b2741	rpoS	RNA polymerase, sigma S (sigma 38) factor
U00096	2880635	snp	T	C	C:58 T:0	CDS	-	414/675	138/224	synonymous_variant c.414A>G p.Leu138Leu	b2757	casD	type I-E CRISPR system Cascade subunit CasD
U00096	2926772	snp	C	A	A:61 C:0	CDS	+	465/1365	155/454	synonymous_variant c.465C>A p.Gly155Gly	b2795	ppnN	nucleotide 5'-monophosphate nucleosidase
U00096	3025596	del	AT	A	A:55 AT:0	CDS	+	1251/1401	417/466	frameshift_variant c.1251delT p.Phe417fs	b2882	xanQ	xanthine:H(+) symporter XanQ
U00096	3070858	snp	T	G	G:57 T:0	CDS	-	387/1080	129/359	missense_variant c.387A>C p.Lys129Asn	b2925	fbaA	fructose-bisphosphate aldolase class II
U00096	3087508	snp	C	T	T:52 C:0	CDS	+	803/1155	268/384	missense_variant c.803C>T p.Pro268Leu	b2942	metK	methionine adenosyltransferase
U00096	3167148	snp	G	A	A:66 G:0	CDS	-	571/1608	191/535	missense_variant c.571C>T p.His191Tyr	b3020	ygiS	putative deoxycholate binding periplasmic protein
U00096	3207547	del	TG	T	T:55 TG:0	CDS	+	179/606	60/201	frameshift_variant c.179delG p.Gly60fs	b3062	ttdB	L(+)-tartrate dehydratase subunit beta
U00096	3241106	snp	A	G	G:41 A:0	CDS	+	1163/1245	388/414	missense_variant c.1163A>G p.Asn388Ser	b3089	sstT	serine/threonine:Na(+) symporter
U00096	3279276	snp	C	G	G:60 C:0	CDS	+	363/1281	121/426	missense_variant c.363C>G p.Phe121Leu	b3132	kbaZ	tagatose-1,6-bisphosphate aldolase 1 subunit KbaZ
U00096	3296481	snp	G	A	A:63 G:0	CDS	+	73/576	25/191	missense_variant c.73G>A p.Val25Met	b3150	yraP	divisome-associated lipoprotein YraP
U00096	3309398	snp	C	T	T:50 C:0	CDS	-	1771/2136	591/711	missense_variant c.1771G>A p.Asp591Asn	b3164	pnp	polynucleotide phosphorylase
U00096	3329743	snp	G	T	T:59 G:0	CDS	+	781/1434	261/477	missense_variant c.781G>T p.Asp261Tyr	b3182	dacB	peptidoglycan DD-endopeptidase DacB
U00096	3388041	snp	T	G	G:58 T:0	CDS	-	148/1968	50/655	missense_variant c.148A>C p.Thr50Pro	b3240	aaeB	aromatic carboxylic acid efflux pump subunit AaeB
U00096	3411689	snp	G	T	T:42 G:0	CDS	+	37/885	13/294	stop_gained c.37G>T p.Glu13*	b3262	yhdJ	DNA adenine methyltransferase
U00096	3433900	snp	C	T	T:57 C:0	CDS	+	211/510	71/169	synonymous_variant c.211C>T p.Leu71Leu	b3287	def	peptide deformylase
U00096	3465502	snp	G	A	A:79 G:0	CDS	+	421/462	141/153	missense_variant c.421G>A p.Glu141Lys	b3334	gspM	Type II secretion system protein GspM
U00096	3474424	snp	T	G	G:50 T:0	CDS	-	129/375	43/124	missense_variant c.129A>C p.Lys43Asn	b3342	rpsL	30S ribosomal subunit protein S12
U00096	3486283	snp	A	G	G:58 A:0	CDS	+	164/633	55/210	missense_variant c.164A>G p.Glu55Gly	b3357	crp	DNA-binding transcriptional dual regulator CRP
U00096	3486502	snp	C	T	T:61 C:0	CDS	+	383/633	128/210	missense_variant c.383C>T p.Thr128Ile	b3357	crp	DNA-binding transcriptional dual regulator CRP
U00096	3511466	snp	C	T	T:46 C:0	CDS	-	879/906	293/301	synonymous_variant c.879G>A p.Val293Val	b3383	yhfZ	putative DNA-binding transcriptional regulator YhfZ
U00096	3524913	snp	C	T	T:38 C:0	CDS	+	2043/2553	681/850	synonymous_variant c.2043C>T p.Phe681Phe	b3396	mrcA	peptidoglycan glycosyltransferase/peptidoglycan DD-transpeptidase MrcA
U00096	3555047	mnp	GT	TG	TG:46 GT:0	CDS	+	1963/2706	655/901	missense_variant c.1963_1964delGTinsTG p.Val655Cys	b3418	malT	DNA-binding transcriptional activator MalT
U00096	3560455	ins	C	CG	CG:48 C:0	CDS	-	150/758	50/251	frameshift_variant c.150_151insC p.Ala51fs	b3423	glpR	DNA-binding transcriptional repressor GlpR
U00096	3581222	snp	A	G	G:74 A:0	CDS	+	85/489	29/162	missense_variant c.85A>G p.Asn29Asp	b3441	yhhY	N-acetyltransferase YhhY
U00096	3647428	snp	C	T	T:74 C:0	CDS	+	1130/1353	377/450	missense_variant c.1130C>T p.Ala377Val	b3500	gor	glutathione reductase (NADPH)
U00096	3685480	snp	C	T	T:56 C:0	CDS	-	139/1989	47/662	missense_variant c.139G>A p.Glu47Lys	b3529	pdeK	putative c-di-GMP phosphodiesterase PdeK
U00096	3707947	snp	C	A	A:60 C:0
U00096	3719429	snp	G	A	A:70 G:0
U00096	3725176	snp	T	G	G:41 T:0	CDS	-	143/912	48/303	missense_variant c.143A>C p.Glu48Ala	b3560	glyQ	glycine--tRNA ligase subunit alpha
U00096	3729440	complex	CC	TT	TT:62 CC:0
U00096	3730560	snp	C	T	T:53 C:0	CDS	-	206/1323	69/440	stop_gained c.206G>A p.Trp69*	b3565	xylA	xylose isomerase
U00096	3770539	snp	C	T	T:63 C:0	CDS	-	841/1137	281/378	missense_variant c.841G>A p.Val281Met	b3597	yibH	inner membrane protein YibH
U00096	3773173	complex	GTTC	TTT	TTT:53 GTTC:0	CDS	+	893/1914	298/637	frameshift_variant&missense_variant c.893_896delGTTCinsTTT p.Gly298fs	b3599	mtlA	mannitol-specific PTS enzyme IICBA component
U00096	3815879	ins	T	TC	TC:60 T:1	CDS	-	670/687	224/228	frameshift_variant c.670dupG p.Glu224fs	b3643	rph	truncated RNase PH
U00096	3926991	snp	G	A	A:67 G:0	CDS	-	13/459	5/152	synonymous_variant c.13C>T p.Leu5Leu	b3743	asnC	DNA-binding transcriptional dual regulator AsnC
U00096	3966530	complex	CC	TT	TT:43 CC:0	CDS	+	114/1260	38/419	synonymous_variant c.114_115delCCinsTT p.40	b3783	rho	transcription termination factor Rho
U00096	4081749	snp	G	A	A:54 G:0	CDS	-	112/636	38/211	missense_variant c.112C>T p.Pro38Ser	b3892	fdoI	formate dehydrogenase O subunit gamma
U00096	4132971	snp	G	T	T:62 G:0	CDS	+	356/891	119/296	missense_variant c.356G>T p.Gly119Val	b3941	metF	5,10-methylenetetrahydrofolate reductase
U00096	4182935	snp	C	T	T:59 C:0	CDS	+	1691/4029	564/1342	missense_variant c.1691C>T p.Pro564Leu	b3987	rpoB	RNA polymerase subunit beta
U00096	4223638	snp	T	C	C:45 T:0
U00096	4239706	snp	C	A	A:66 C:0	CDS	+	2073/2097	691/698	missense_variant c.2073C>A p.Ser691Arg	b4029	yjbH	YjbH family protein
U00096	4256705	snp	C	T	T:74 C:0	CDS	+	69/369	23/122	synonymous_variant c.69C>T p.Arg23Arg	b4042	dgkA	diacylglycerol kinase
U00096	4296380	ins	A	ACG	ACG:34 A:0	repeat_region	-			intergenic_region n.4296380_4296381insCG
U00096	4322288	snp	A	G	G:76 A:0	CDS	-	135/726	45/241	synonymous_variant c.135T>C p.Phe45Phe	b4102	phnF	putative transcriptional regulator PhnF
U00096	4325000	snp	C	T	T:56 C:0	CDS	-	166/789	56/262	missense_variant c.166G>A p.Gly56Ser	b4106	phnC	phosphonate ABC transporter ATP binding subunit
U00096	4325644	snp	C	T	T:67 C:0	CDS	-	98/444	33/147	missense_variant c.98G>A p.Ser33Asn	b4107	yjdN	conserved protein YjdN
U00096	4331890	snp	C	T	T:45 C:0	CDS	+	1389/1503	463/500	synonymous_variant c.1389C>T p.Leu463Leu	b4111	proP	osmolyte:H(+) symporter ProP
U00096	4437890	snp	C	T	T:72 C:0	CDS	+	184/939	62/312	stop_gained c.184C>T p.Gln62*	b4215	ytfI	protein YtfI
U00096	4473900	snp	C	T	T:52 C:0	CDS	-	154/714	52/237	missense_variant c.154G>A p.Gly52Arg	b4249	bdcA	c-di-GMP-binding biofilm dispersal mediator protein
U00096	4475493	snp	T	C	C:64 T:0	CDS	+	57/1815	19/604	synonymous_variant c.57T>C p.Phe19Phe	b4253	yjgL	protein YjgL
U00096	4476605	snp	G	A	A:66 G:0	CDS	+	1169/1815	390/604	missense_variant c.1169G>A p.Ser390Asn	b4253	yjgL	protein YjgL
U00096	4489016	snp	C	T	T:56 C:0	CDS	-	1048/1503	350/500	missense_variant c.1048G>A p.Glu350Lys	b4263	yjgR	DUF853 domain-containing protein YjgR
U00096	4510238	snp	T	G	G:67 T:0
U00096	4549043	snp	T	G	G:43 T:1	CDS	+	236/903	79/300	missense_variant c.236T>G p.Leu79Arg	b4320	fimH	type 1 fimbriae D-mannose specific adhesin

## Sheet: L3.3 - Evo3-PotsZ4-3_S8_snps
CHROM	POS	TYPE	REF	ALT	EVIDENCE	FTYPE	STRAND	NT_POS	AA_POS	EFFECT	LOCUS_TAG	GENE	PRODUCT
U00096	3645	snp	G	A	A:47 G:0	CDS	+	845/933	282/310	stop_gained c.845G>A p.Trp282*	b0003	thrB	homoserine kinase
U00096	71170	snp	T	C	C:46 T:0	CDS	+	784/879	262/292	missense_variant c.784T>C p.Ser262Pro	b0064	araC	DNA-binding transcriptional dual regulator AraC
U00096	81044	snp	C	T	T:50 C:0	CDS	-	915/1092	305/363	synonymous_variant c.915G>A p.Leu305Leu	b0073	leuB	3-isopropylmalate dehydrogenase
U00096	81102	snp	G	A	A:61 G:0	CDS	-	857/1092	286/363	missense_variant c.857C>T p.Ser286Leu	b0073	leuB	3-isopropylmalate dehydrogenase
U00096	85203	snp	C	T	T:69 C:0	CDS	+	836/945	279/314	missense_variant c.836C>T p.Pro279Leu	b0076	leuO	DNA-binding transcriptional dual regulator LeuO
U00096	154182	snp	C	T	T:65 C:0	CDS	-	1245/2598	415/865	synonymous_variant c.1245G>A p.Leu415Leu	b0139	htrE	putative fimbrial usher protein HtrE
U00096	156068	snp	A	G	G:44 A:0	CDS	-	134/741	45/246	missense_variant c.134T>C p.Val45Ala	b0140	yadV	putative fimbrial chaperone YadV
U00096	223560	snp	T	A	A:50 T:0
U00096	246985	snp	C	T	T:54 C:0	CDS	+	274/750	92/249	missense_variant c.274C>T p.Pro92Ser	b0227	yafL	NlpC/P60 family protein YafL
U00096	284535	snp	T	G	G:66 T:0	CDS	+	1335/1968	445/655	synonymous_variant c.1335T>G p.Ala445Ala	b0269	yagF	CP4-6 prophage; D-xylonate dehydratase
U00096	292019	snp	C	T	T:58 C:0	CDS	+	520/732	174/243	synonymous_variant c.520C>T p.Leu174Leu	b0276	yagJ	CP4-6 prophage; protein YagJ
U00096	309381	snp	C	T	T:52 C:0	CDS	-	646/669	216/222	missense_variant c.646G>A p.Asp216Asn	b0292	ecpB	putative fimbrial chaperone EcpB
U00096	309985	snp	T	A	A:57 T:0	CDS	-	42/669	14/222	synonymous_variant c.42A>T p.Gly14Gly	b0292	ecpB	putative fimbrial chaperone EcpB
U00096	410666	snp	C	T	T:56 C:0	CDS	+	523/909	175/302	missense_variant c.523C>T p.Pro175Ser	b0394	mak	manno(fructo)kinase
U00096	421027	snp	C	T	T:50 C:0	CDS	+	42/1374	14/457	synonymous_variant c.42C>T p.Arg14Arg	b0402	proY	putative transporter ProY
U00096	456711	snp	C	G	G:74 C:0	CDS	+	35/624	12/207	missense_variant c.35C>G p.Pro12Arg	b0437	clpP	ATP-dependent Clp protease proteolytic subunit
U00096	472849	snp	A	G	G:54 A:1	CDS	+	252/339	84/112	synonymous_variant c.252A>G p.Gly84Gly	b0450	glnK	nitrogen regulator GlnK
U00096	495622	snp	C	T	T:72 C:0	CDS	+	503/1875	168/624	missense_variant c.503C>T p.Thr168Ile	b0473	htpG	chaperone protein HtpG
U00096	534742	snp	G	A	A:67 G:0	CDS	+	827/1782	276/593	missense_variant c.827G>A p.Gly276Asp	b0507	gcl	glyoxylate carboligase
U00096	547891	snp	C	T	T:39 C:1	CDS	+	1212/1668	404/555	synonymous_variant c.1212C>T p.Leu404Leu	b0518	fdrA	putative acyl-CoA synthetase FdrA
U00096	582597	snp	C	T	T:47 C:0	CDS	-	210/655	70/217	stop_retained_variant c.210G>A p.Ter70Ter	b0562	ybcY	DLP12 prophage; putative SAM-dependent methyltransferase YbcY
U00096	690948	snp	G	A	A:55 G:0	CDS	-	837/879	279/292	synonymous_variant c.837C>T p.Val279Val	b0658	ybeX	CorC-HlyC family protein YbeX
U00096	696470	snp	C	T	T:56 C:0	tRNA	-			non_coding_transcript_variant	b0664	glnX	tRNA-Gln
U00096	700038	snp	G	A	A:57 G:0	CDS	-	289/753	97/250	missense_variant c.289C>T p.His97Tyr	b0675	umpH	UMP phosphatase
U00096	791470	snp	T	C	C:49 T:0	CDS	-	586/1017	196/338	missense_variant c.586A>G p.Ile196Val	b0759	galE	UDP-glucose 4-epimerase
U00096	791517	snp	G	A	A:53 G:0	CDS	-	539/1017	180/338	missense_variant c.539C>T p.Pro180Leu	b0759	galE	UDP-glucose 4-epimerase
U00096	822527	snp	C	T	T:60 C:0	CDS	-	1213/1242	405/413	missense_variant c.1213G>A p.Glu405Lys	b0789	clsB	cardiolipin synthase B
U00096	883396	snp	C	T	T:49 C:0
U00096	884892	snp	C	T	T:55 C:0	CDS	+	1220/1233	407/410	missense_variant c.1220C>T p.Ser407Phe	b0842	mdfA	multidrug efflux pump MdfA/Na(+):H(+) antiporter/K(+):H(+) antiporter
U00096	905283	snp	G	T	T:43 G:0	CDS	+	371/831	124/276	missense_variant c.371G>T p.Gly124Val	b0867	amiD	N-acetylmuramoyl-L-alanine amidase D
U00096	908169	snp	C	T	T:56 C:0	CDS	-	114/1431	38/476	synonymous_variant c.114G>A p.Arg38Arg	b0869	ybjT	putative NAD(P)-dependent oxidoreductase YbjT
U00096	909990	snp	C	T	T:58 C:0	CDS	-	1060/1719	354/572	missense_variant c.1060G>A p.Glu354Lys	b0871	poxB	pyruvate oxidase
U00096	922954	snp	G	T	T:51 G:0	CDS	+	42/321	14/106	synonymous_variant c.42G>T p.Ala14Ala	b0881	clpS	specificity factor for ClpA-ClpP chaperone-protease complex
U00096	924479	snp	G	A	A:43 G:0	CDS	+	1216/2277	406/758	missense_variant c.1216G>A p.Gly406Ser	b0882	clpA	ATP-dependent Clp protease ATP-binding subunit ClpA
U00096	963531	snp	C	T	T:50 C:0	CDS	+	1537/1674	513/557	missense_variant c.1537C>T p.Arg513Cys	b0911	rpsA	30S ribosomal subunit protein S1
U00096	1073610	snp	G	A	A:50 G:0	CDS	-	402/1149	134/382	synonymous_variant c.402C>T p.Asn134Asn	b1012	rutA	pyrimidine oxygenase
U00096	1077657	snp	C	T	T:44 C:0	CDS	-	1226/3963	409/1320	missense_variant c.1226G>A p.Arg409His	b1014	putA	fused DNA-binding transcriptional repressor/proline dehydrogenase/1-pyrroline-5-carboxylate dehydrogenase PutA
U00096	1105847	snp	G	A	A:46 G:0	CDS	+	28/534	10/177	missense_variant c.28G>A p.Gly10Ser	b1045	ymdB	2'-O-acetyl-ADP-ribose deacetylase, regulator of RNase III activity
U00096	1123823	mnp	GT	AG	AG:46 GT:0	CDS	-	232/648	77/215	missense_variant c.231_232delACinsCT p.Leu77Phe	b1064	grxB	reduced glutaredoxin 2
U00096	1147792	snp	T	A	A:61 T:0	CDS	+	172/1071	58/356	missense_variant c.172T>A p.Ser58Thr	b1090	plsX	putative phosphate acyltransferase
U00096	1158298	snp	C	T	T:55 C:0	CDS	+	430/1434	144/477	missense_variant c.430C>T p.Leu144Phe	b1101	ptsG	glucose-specific PTS enzyme IIBC component
U00096	1169836	snp	A	G	G:53 A:0	CDS	-	539/963	180/320	missense_variant c.539T>C p.Leu180Pro	b1113	ldtC	L,D-transpeptidase YcfS
U00096	1176122	snp	C	T	T:56 C:0	CDS	+	696/1200	232/399	synonymous_variant c.696C>T p.Val232Val	b1116	lolC	lipoprotein release complex - inner membrane subunit
U00096	1189980	snp	A	G	G:42 A:0	CDS	-	468/672	156/223	synonymous_variant c.468T>C p.Thr156Thr	b1130	phoP	DNA-binding transcriptional dual regulator PhoP
U00096	1194922	snp	G	A	A:47 G:0	CDS	-	30/654	10/217	synonymous_variant c.30C>T p.Thr10Thr	b1135	rluE	23S rRNA pseudouridine(2457) synthase
U00096	1196220	snp	C	T	T:28 C:0	CDS	+	1098/1251	366/416	synonymous_variant c.1098C>T p.His366His	b1136	icd	isocitrate dehydrogenase
U00096	1196232	snp	C	T	T:24 C:0	CDS	+	1110/1251	370/416	synonymous_variant c.1110C>T p.Thr370Thr	b1136	icd	isocitrate dehydrogenase
U00096	1196245	complex	TTA	CTG	CTG:14 TTA:0	CDS	+	1123/1251	375/416	synonymous_variant c.1123_1125delTTAinsCTG p.376	b1136	icd	isocitrate dehydrogenase
U00096	1253002	snp	C	T	T:43 C:0
U00096	1301992	snp	A	T	T:58 A:0	CDS	+	811/1632	271/543	missense_variant c.811A>T p.Asn271Tyr	b1243	oppA	oligopeptide ABC transporter periplasmic binding protein
U00096	1302471	del	TCA	T	T:35 TCA:0	CDS	+	1292/1632	431/543	frameshift_variant c.1292_1293delAC p.His431fs	b1243	oppA	oligopeptide ABC transporter periplasmic binding protein
U00096	1306736	snp	T	G	G:38 T:0	CDS	+	973/1005	325/334	missense_variant c.973T>G p.Ser325Ala	b1247	oppF	murein tripeptide ABC transporter/oligopeptide ABC transporter ATP binding subunit OppF
U00096	1308684	snp	T	C	C:42 T:0
U00096	1331059	complex	TC	AT	AT:54 TC:0	CDS	+	2598-12-01	4/865	missense_variant c.12_13delTCinsAT p.Leu5Phe	b1274	topA	DNA topoisomerase 1
U00096	1337394	snp	A	G	G:63 A:0	CDS	+	1564/2676	522/891	missense_variant c.1564A>G p.Ser522Gly	b1276	acnA	aconitate hydratase 1
U00096	1358859	snp	T	C	C:42 T:0	CDS	-	329/1386	110/461	missense_variant c.329A>G p.Tyr110Cys	b1296	puuP	putrescine:H(+) symporter PuuP
U00096	1405758	snp	G	A	A:59 G:0
U00096	1428150	snp	G	A	A:17 G:0	CDS	-	577/981	193/326	synonymous_variant c.577C>T p.Leu193Leu	b1370	insH-5	Rac prophage; IS5 transposase and trans-activator
U00096	1489491	snp	G	A	A:55 G:0	CDS	+	1260/1440	420/479	synonymous_variant c.1260G>A p.Leu420Leu	b1415	aldA	aldehyde dehydrogenase A
U00096	1497385	complex	TTCT	CAA	CAA:44 TTCT:0	CDS	+	530/1656	177/551	frameshift_variant&missense_variant c.530_533delTTCTinsCAA p.Phe177fs	b1424	opgD	glucan biosynthesis protein D
U00096	1629247	snp	C	T	T:38 C:0	CDS	+	33/204	1967-11-01	synonymous_variant c.33C>T p.Ile11Ile	b1541	ydfZ	putative selenoprotein YdfZ
U00096	1643679	snp	A	T	T:56 A:0	CDS	-	626/1050	209/349	missense_variant c.626T>A p.Leu209Gln	b1560	ydfU	Qin prophage; protein YdfU
U00096	1652331	snp	T	C	C:57 T:0	CDS	+	820/1197	274/398	missense_variant c.820T>C p.Phe274Leu	b1579	intQ	Qin prophage; putative defective integrase
U00096	1667460	snp	G	A	A:50 G:0	CDS	-	1105/1221	369/406	stop_gained c.1105C>T p.Gln369*	b1594	mlc	DNA-binding transcriptional repressor Mlc
U00096	1748841	snp	C	T	T:50 C:0	CDS	-	719/813	240/270	missense_variant c.719G>A p.Arg240Lys	b1669	ydhT	conserved protein YdhT
U00096	1751024	snp	C	A	A:54 C:0
U00096	1764017	snp	C	T	T:63 C:0
U00096	1848300	mnp	CC	TT	TT:63 CC:0	CDS	-	377/552	126/183	missense_variant c.376_377delGGinsAA p.Gly126Lys	b1765	ydjA	putative oxidoreductase
U00096	1894839	snp	T	C	C:52 T:0	CDS	+	35/1362	12/453	missense_variant c.35T>C p.Leu12Pro	b1812	pabB	aminodeoxychorismate synthase subunit 1
U00096	1932745	snp	C	T	T:55 C:0	CDS	-	12/642	4/213	stop_gained c.12G>A p.Trp4*	b1850	eda	KHG/KDPG aldolase
U00096	1962172	snp	C	T	T:70 C:0	CDS	+	201/489	67/162	synonymous_variant c.201C>T p.Ala67Ala	b1877	yecT	protein YecT
U00096	1977207	del	CA	C	C:23 CA:0
U00096	1996093	snp	G	A	A:41 G:0
U00096	1998749	snp	C	T	T:59 C:0	CDS	-	732/987	244/328	synonymous_variant c.732G>A p.Leu244Leu	b1919	dcyD	D-cysteine desulfhydrase
U00096	2017268	snp	G	T	T:59 G:0	CDS	+	715/1374	239/457	missense_variant c.715G>T p.Ala239Ser	b1941	fliI	flagellum-specific ATP synthase FliI
U00096	2017589	snp	A	C	C:57 A:0	CDS	+	1036/1374	346/457	missense_variant c.1036A>C p.Ile346Leu	b1941	fliI	flagellum-specific ATP synthase FliI
U00096	2017979	snp	G	A	A:58 G:0	CDS	+	34/444	12/147	missense_variant c.34G>A p.Asp12Asn	b1942	fliJ	flagellar biosynthesis protein FliJ
U00096	2028651	snp	G	A	A:51 G:0	CDS	-	716/918	239/305	missense_variant c.716C>T p.Ala239Val	b1958	yedI	conserved inner membrane protein YedI
U00096	2040433	snp	C	A	A:48 C:0	CDS	+	956/1005	319/334	missense_variant c.956C>A p.Ala319Asp	b1971	msrP	periplasmic protein-L-methionine sulfoxide reductase catalytic subunit
U00096	2041278	snp	G	A	A:59 G:0
U00096	2052885	snp	G	A	A:55 G:0	CDS	-	444/1053	148/350	synonymous_variant c.444C>T p.Phe148Phe	b4497	yeeL	putative glycosyltransferase, N-terminal fragment
U00096	2104024	snp	G	T	T:52 G:0	CDS	-	486/1119	162/372	synonymous_variant c.486C>A p.Ile162Ile	b2032	wbbK	putative lipopolysaccharide biosynthesis protein
U00096	2111255	del	AG	A	A:64 AG:0	CDS	-	721/900	241/299	frameshift_variant c.721delC p.Ala242fs	b2040	rfbD	dTDP-4-dehydrorhamnose reductase
U00096	2142598	snp	G	A	A:51 G:0	CDS	-	351/642	117/213	synonymous_variant c.351C>T p.Leu117Leu	b2066	udk	uridine/cytidine kinase
U00096	2233609	snp	C	T	T:59 C:0	CDS	+	10/240	1979-04-01	stop_gained c.10C>T p.Gln4*	b2145	yeiS	DUF2542 domain-containing protein YeiS
U00096	2242247	snp	C	T	T:67 C:0	CDS	-	721/1158	241/385	missense_variant c.721G>A p.Gly241Arg	b2152	yeiB	DUF418 domain-containing protein YeiB
U00096	2247134	snp	A	C	C:62 A:0	CDS	-	1399/1470	467/489	missense_variant c.1399T>G p.Tyr467Asp	b2156	lysP	lysine:H(+) symporter
U00096	2281855	snp	T	C	C:46 T:1	CDS	+	1224/1761	408/586	synonymous_variant c.1224T>C p.Gly408Gly	b2184	radD	putative DNA repair helicase RadD
U00096	2281954	snp	C	A	A:34 C:0	CDS	+	1323/1761	441/586	missense_variant c.1323C>A p.Asn441Lys	b2184	radD	putative DNA repair helicase RadD
U00096	2404402	snp	G	A	A:52 G:0	CDS	-	212/663	71/220	missense_variant c.212C>T p.Ser71Leu	b2287	nuoB	NADH:quinone oxidoreductase subunit B
U00096	2534506	snp	C	T	T:53 C:0	CDS	+	441/1728	147/575	synonymous_variant c.441C>T p.Ile147Ile	b2416	ptsI	PTS enzyme I
U00096	2556984	snp	G	A	A:42 G:0	CDS	-	314/888	105/295	missense_variant c.314C>T p.Thr105Ile	b2440	eutC	ethanolamine ammonia-lyase subunit beta
U00096	2587112	snp	C	T	T:83 C:1	CDS	+	1382/1701	461/566	missense_variant c.1382C>T p.Ala461Val	b2469	narQ	sensory histidine kinase NarQ
U00096	2609473	snp	G	A	A:49 G:0	CDS	+	987/1668	329/555	synonymous_variant c.987G>A p.Leu329Leu	b2487	hyfG	hydrogenase 4 catalytic subunit HyfG
U00096	2744217	snp	C	T	T:67 C:0	CDS	-	314/348	105/115	missense_variant c.314G>A p.Gly105Asp	b2606	rplS	50S ribosomal subunit protein L19
U00096	2774947	snp	G	A	A:71 G:0	CDS	+	1630/1704	544/567	missense_variant c.1630G>A p.Gly544Ser	b2642	yfjW	CP4-57 prophage; uncharacterized protein YfjW
U00096	2867124	snp	G	A	A:51 G:0	CDS	-	428/993	143/330	missense_variant c.428C>T p.Ser143Leu	b2741	rpoS	RNA polymerase, sigma S (sigma 38) factor
U00096	2867455	snp	G	A	A:58 G:0	CDS	-	97/993	33/330	stop_gained c.97C>T p.Gln33*	b2741	rpoS	RNA polymerase, sigma S (sigma 38) factor
U00096	2880635	snp	T	C	C:53 T:0	CDS	-	414/675	138/224	synonymous_variant c.414A>G p.Leu138Leu	b2757	casD	type I-E CRISPR system Cascade subunit CasD
U00096	2926772	snp	C	A	A:69 C:0	CDS	+	465/1365	155/454	synonymous_variant c.465C>A p.Gly155Gly	b2795	ppnN	nucleotide 5'-monophosphate nucleosidase
U00096	3025596	del	AT	A	A:57 AT:0	CDS	+	1251/1401	417/466	frameshift_variant c.1251delT p.Phe417fs	b2882	xanQ	xanthine:H(+) symporter XanQ
U00096	3070858	snp	T	G	G:50 T:0	CDS	-	387/1080	129/359	missense_variant c.387A>C p.Lys129Asn	b2925	fbaA	fructose-bisphosphate aldolase class II
U00096	3087508	snp	C	T	T:52 C:0	CDS	+	803/1155	268/384	missense_variant c.803C>T p.Pro268Leu	b2942	metK	methionine adenosyltransferase
U00096	3167148	snp	G	A	A:71 G:0	CDS	-	571/1608	191/535	missense_variant c.571C>T p.His191Tyr	b3020	ygiS	putative deoxycholate binding periplasmic protein
U00096	3207547	del	TG	T	T:70 TG:0	CDS	+	179/606	60/201	frameshift_variant c.179delG p.Gly60fs	b3062	ttdB	L(+)-tartrate dehydratase subunit beta
U00096	3241106	snp	A	G	G:51 A:0	CDS	+	1163/1245	388/414	missense_variant c.1163A>G p.Asn388Ser	b3089	sstT	serine/threonine:Na(+) symporter
U00096	3279276	snp	C	G	G:51 C:0	CDS	+	363/1281	121/426	missense_variant c.363C>G p.Phe121Leu	b3132	kbaZ	tagatose-1,6-bisphosphate aldolase 1 subunit KbaZ
U00096	3296481	snp	G	A	A:54 G:0	CDS	+	73/576	25/191	missense_variant c.73G>A p.Val25Met	b3150	yraP	divisome-associated lipoprotein YraP
U00096	3309398	snp	C	T	T:53 C:0	CDS	-	1771/2136	591/711	missense_variant c.1771G>A p.Asp591Asn	b3164	pnp	polynucleotide phosphorylase
U00096	3329743	snp	G	T	T:49 G:0	CDS	+	781/1434	261/477	missense_variant c.781G>T p.Asp261Tyr	b3182	dacB	peptidoglycan DD-endopeptidase DacB
U00096	3388041	snp	T	G	G:74 T:0	CDS	-	148/1968	50/655	missense_variant c.148A>C p.Thr50Pro	b3240	aaeB	aromatic carboxylic acid efflux pump subunit AaeB
U00096	3411689	snp	G	T	T:51 G:0	CDS	+	37/885	13/294	stop_gained c.37G>T p.Glu13*	b3262	yhdJ	DNA adenine methyltransferase
U00096	3433900	snp	C	T	T:75 C:0	CDS	+	211/510	71/169	synonymous_variant c.211C>T p.Leu71Leu	b3287	def	peptide deformylase
U00096	3465502	snp	G	A	A:79 G:0	CDS	+	421/462	141/153	missense_variant c.421G>A p.Glu141Lys	b3334	gspM	Type II secretion system protein GspM
U00096	3474424	snp	T	G	G:55 T:0	CDS	-	129/375	43/124	missense_variant c.129A>C p.Lys43Asn	b3342	rpsL	30S ribosomal subunit protein S12
U00096	3486283	snp	A	G	G:48 A:0	CDS	+	164/633	55/210	missense_variant c.164A>G p.Glu55Gly	b3357	crp	DNA-binding transcriptional dual regulator CRP
U00096	3486502	snp	C	T	T:47 C:0	CDS	+	383/633	128/210	missense_variant c.383C>T p.Thr128Ile	b3357	crp	DNA-binding transcriptional dual regulator CRP
U00096	3511466	snp	C	T	T:59 C:0	CDS	-	879/906	293/301	synonymous_variant c.879G>A p.Val293Val	b3383	yhfZ	putative DNA-binding transcriptional regulator YhfZ
U00096	3524913	snp	C	T	T:66 C:0	CDS	+	2043/2553	681/850	synonymous_variant c.2043C>T p.Phe681Phe	b3396	mrcA	peptidoglycan glycosyltransferase/peptidoglycan DD-transpeptidase MrcA
U00096	3555047	complex	GT	TG	TG:55 GT:0	CDS	+	1963/2706	655/901	missense_variant c.1963_1964delGTinsTG p.Val655Cys	b3418	malT	DNA-binding transcriptional activator MalT
U00096	3560455	ins	C	CG	CG:59 C:0	CDS	-	150/758	50/251	frameshift_variant c.150_151insC p.Ala51fs	b3423	glpR	DNA-binding transcriptional repressor GlpR
U00096	3581222	snp	A	G	G:73 A:0	CDS	+	85/489	29/162	missense_variant c.85A>G p.Asn29Asp	b3441	yhhY	N-acetyltransferase YhhY
U00096	3647428	snp	C	T	T:60 C:0	CDS	+	1130/1353	377/450	missense_variant c.1130C>T p.Ala377Val	b3500	gor	glutathione reductase (NADPH)
U00096	3685480	snp	C	T	T:58 C:0	CDS	-	139/1989	47/662	missense_variant c.139G>A p.Glu47Lys	b3529	pdeK	putative c-di-GMP phosphodiesterase PdeK
U00096	3707947	snp	C	A	A:68 C:0
U00096	3719429	snp	G	A	A:61 G:0
U00096	3725176	snp	T	G	G:62 T:0	CDS	-	143/912	48/303	missense_variant c.143A>C p.Glu48Ala	b3560	glyQ	glycine--tRNA ligase subunit alpha
U00096	3729440	complex	CC	TT	TT:54 CC:0
U00096	3730560	snp	C	T	T:54 C:0	CDS	-	206/1323	69/440	stop_gained c.206G>A p.Trp69*	b3565	xylA	xylose isomerase
U00096	3770539	snp	C	T	T:58 C:0	CDS	-	841/1137	281/378	missense_variant c.841G>A p.Val281Met	b3597	yibH	inner membrane protein YibH
U00096	3773173	complex	GTTC	TTT	TTT:47 GTTC:0	CDS	+	893/1914	298/637	frameshift_variant&missense_variant c.893_896delGTTCinsTTT p.Gly298fs	b3599	mtlA	mannitol-specific PTS enzyme IICBA component
U00096	3815879	ins	T	TC	TC:70 T:0	CDS	-	670/687	224/228	frameshift_variant c.670dupG p.Glu224fs	b3643	rph	truncated RNase PH
U00096	3926991	snp	G	A	A:54 G:0	CDS	-	13/459	5/152	synonymous_variant c.13C>T p.Leu5Leu	b3743	asnC	DNA-binding transcriptional dual regulator AsnC
U00096	3966530	complex	CC	TT	TT:60 CC:0	CDS	+	114/1260	38/419	synonymous_variant c.114_115delCCinsTT p.40	b3783	rho	transcription termination factor Rho
U00096	4081749	snp	G	A	A:53 G:0	CDS	-	112/636	38/211	missense_variant c.112C>T p.Pro38Ser	b3892	fdoI	formate dehydrogenase O subunit gamma
U00096	4132971	snp	G	T	T:54 G:0	CDS	+	356/891	119/296	missense_variant c.356G>T p.Gly119Val	b3941	metF	5,10-methylenetetrahydrofolate reductase
U00096	4182935	snp	C	T	T:65 C:0	CDS	+	1691/4029	564/1342	missense_variant c.1691C>T p.Pro564Leu	b3987	rpoB	RNA polymerase subunit beta
U00096	4223638	snp	T	C	C:34 T:0
U00096	4239706	snp	C	A	A:73 C:0	CDS	+	2073/2097	691/698	missense_variant c.2073C>A p.Ser691Arg	b4029	yjbH	YjbH family protein
U00096	4256705	snp	C	T	T:75 C:0	CDS	+	69/369	23/122	synonymous_variant c.69C>T p.Arg23Arg	b4042	dgkA	diacylglycerol kinase
U00096	4296380	ins	A	ACG	ACG:36 A:0	repeat_region	-			intergenic_region n.4296380_4296381insCG
U00096	4322288	snp	A	G	G:70 A:0	CDS	-	135/726	45/241	synonymous_variant c.135T>C p.Phe45Phe	b4102	phnF	putative transcriptional regulator PhnF
U00096	4325000	snp	C	T	T:50 C:0	CDS	-	166/789	56/262	missense_variant c.166G>A p.Gly56Ser	b4106	phnC	phosphonate ABC transporter ATP binding subunit
U00096	4325644	snp	C	T	T:75 C:0	CDS	-	98/444	33/147	missense_variant c.98G>A p.Ser33Asn	b4107	yjdN	conserved protein YjdN
U00096	4331890	snp	C	T	T:36 C:0	CDS	+	1389/1503	463/500	synonymous_variant c.1389C>T p.Leu463Leu	b4111	proP	osmolyte:H(+) symporter ProP
U00096	4437890	snp	C	T	T:63 C:0	CDS	+	184/939	62/312	stop_gained c.184C>T p.Gln62*	b4215	ytfI	protein YtfI
U00096	4473900	snp	C	T	T:73 C:0	CDS	-	154/714	52/237	missense_variant c.154G>A p.Gly52Arg	b4249	bdcA	c-di-GMP-binding biofilm dispersal mediator protein
U00096	4475493	snp	T	C	C:52 T:0	CDS	+	57/1815	19/604	synonymous_variant c.57T>C p.Phe19Phe	b4253	yjgL	protein YjgL
U00096	4476605	snp	G	A	A:52 G:0	CDS	+	1169/1815	390/604	missense_variant c.1169G>A p.Ser390Asn	b4253	yjgL	protein YjgL
U00096	4489016	snp	C	T	T:59 C:0	CDS	-	1048/1503	350/500	missense_variant c.1048G>A p.Glu350Lys	b4263	yjgR	DUF853 domain-containing protein YjgR
U00096	4510238	snp	T	G	G:58 T:0
U00096	4549043	snp	T	G	G:38 T:0	CDS	+	236/903	79/300	missense_variant c.236T>G p.Leu79Arg	b4320	fimH	type 1 fimbriae D-mannose specific adhesin

## Sheet: L3.4 - Evo3-PotsZ4-4_S21_snps
CHROM	POS	TYPE	REF	ALT	EVIDENCE	FTYPE	STRAND	NT_POS	AA_POS	EFFECT	LOCUS_TAG	GENE	PRODUCT
U00096	3645	snp	G	A	A:49 G:0	CDS	+	845/933	282/310	stop_gained c.845G>A p.Trp282*	b0003	thrB	homoserine kinase
U00096	71170	snp	T	C	C:89 T:0	CDS	+	784/879	262/292	missense_variant c.784T>C p.Ser262Pro	b0064	araC	DNA-binding transcriptional dual regulator AraC
U00096	81044	snp	C	T	T:96 C:0	CDS	-	915/1092	305/363	synonymous_variant c.915G>A p.Leu305Leu	b0073	leuB	3-isopropylmalate dehydrogenase
U00096	81102	snp	G	A	A:85 G:1	CDS	-	857/1092	286/363	missense_variant c.857C>T p.Ser286Leu	b0073	leuB	3-isopropylmalate dehydrogenase
U00096	85203	snp	C	T	T:115 C:0	CDS	+	836/945	279/314	missense_variant c.836C>T p.Pro279Leu	b0076	leuO	DNA-binding transcriptional dual regulator LeuO
U00096	154182	snp	C	T	T:96 C:0	CDS	-	1245/2598	415/865	synonymous_variant c.1245G>A p.Leu415Leu	b0139	htrE	putative fimbrial usher protein HtrE
U00096	156068	snp	A	G	G:88 A:0	CDS	-	134/741	45/246	missense_variant c.134T>C p.Val45Ala	b0140	yadV	putative fimbrial chaperone YadV
U00096	223560	snp	T	A	A:58 T:0
U00096	246985	snp	C	T	T:55 C:0	CDS	+	274/750	92/249	missense_variant c.274C>T p.Pro92Ser	b0227	yafL	NlpC/P60 family protein YafL
U00096	284535	snp	T	G	G:41 T:0	CDS	+	1335/1968	445/655	synonymous_variant c.1335T>G p.Ala445Ala	b0269	yagF	CP4-6 prophage; D-xylonate dehydratase
U00096	292019	snp	C	T	T:70 C:0	CDS	+	520/732	174/243	synonymous_variant c.520C>T p.Leu174Leu	b0276	yagJ	CP4-6 prophage; protein YagJ
U00096	309381	snp	C	T	T:72 C:0	CDS	-	646/669	216/222	missense_variant c.646G>A p.Asp216Asn	b0292	ecpB	putative fimbrial chaperone EcpB
U00096	309985	snp	T	A	A:56 T:0	CDS	-	42/669	14/222	synonymous_variant c.42A>T p.Gly14Gly	b0292	ecpB	putative fimbrial chaperone EcpB
U00096	410666	snp	C	T	T:38 C:0	CDS	+	523/909	175/302	missense_variant c.523C>T p.Pro175Ser	b0394	mak	manno(fructo)kinase
U00096	421027	snp	C	T	T:34 C:0	CDS	+	42/1374	14/457	synonymous_variant c.42C>T p.Arg14Arg	b0402	proY	putative transporter ProY
U00096	456711	snp	C	G	G:39 C:0	CDS	+	35/624	12/207	missense_variant c.35C>G p.Pro12Arg	b0437	clpP	ATP-dependent Clp protease proteolytic subunit
U00096	472849	snp	A	G	G:38 A:0	CDS	+	252/339	84/112	synonymous_variant c.252A>G p.Gly84Gly	b0450	glnK	nitrogen regulator GlnK
U00096	495622	snp	C	T	T:55 C:0	CDS	+	503/1875	168/624	missense_variant c.503C>T p.Thr168Ile	b0473	htpG	chaperone protein HtpG
U00096	534742	snp	G	A	A:55 G:0	CDS	+	827/1782	276/593	missense_variant c.827G>A p.Gly276Asp	b0507	gcl	glyoxylate carboligase
U00096	547891	snp	C	T	T:37 C:0	CDS	+	1212/1668	404/555	synonymous_variant c.1212C>T p.Leu404Leu	b0518	fdrA	putative acyl-CoA synthetase FdrA
U00096	582597	snp	C	T	T:50 C:0	CDS	-	210/655	70/217	stop_retained_variant c.210G>A p.Ter70Ter	b0562	ybcY	DLP12 prophage; putative SAM-dependent methyltransferase YbcY
U00096	690948	snp	G	A	A:38 G:0	CDS	-	837/879	279/292	synonymous_variant c.837C>T p.Val279Val	b0658	ybeX	CorC-HlyC family protein YbeX
U00096	696470	snp	C	T	T:46 C:0	tRNA	-			non_coding_transcript_variant	b0664	glnX	tRNA-Gln
U00096	700038	snp	G	A	A:53 G:0	CDS	-	289/753	97/250	missense_variant c.289C>T p.His97Tyr	b0675	umpH	UMP phosphatase
U00096	791470	snp	T	C	C:40 T:0	CDS	-	586/1017	196/338	missense_variant c.586A>G p.Ile196Val	b0759	galE	UDP-glucose 4-epimerase
U00096	791517	snp	G	A	A:43 G:0	CDS	-	539/1017	180/338	missense_variant c.539C>T p.Pro180Leu	b0759	galE	UDP-glucose 4-epimerase
U00096	822527	snp	C	T	T:42 C:0	CDS	-	1213/1242	405/413	missense_variant c.1213G>A p.Glu405Lys	b0789	clsB	cardiolipin synthase B
U00096	883396	snp	C	T	T:31 C:0
U00096	884892	snp	C	T	T:36 C:0	CDS	+	1220/1233	407/410	missense_variant c.1220C>T p.Ser407Phe	b0842	mdfA	multidrug efflux pump MdfA/Na(+):H(+) antiporter/K(+):H(+) antiporter
U00096	905283	snp	G	T	T:46 G:0	CDS	+	371/831	124/276	missense_variant c.371G>T p.Gly124Val	b0867	amiD	N-acetylmuramoyl-L-alanine amidase D
U00096	908169	snp	C	T	T:43 C:0	CDS	-	114/1431	38/476	synonymous_variant c.114G>A p.Arg38Arg	b0869	ybjT	putative NAD(P)-dependent oxidoreductase YbjT
U00096	909990	snp	C	T	T:40 C:0	CDS	-	1060/1719	354/572	missense_variant c.1060G>A p.Glu354Lys	b0871	poxB	pyruvate oxidase
U00096	922954	snp	G	T	T:51 G:0	CDS	+	42/321	14/106	synonymous_variant c.42G>T p.Ala14Ala	b0881	clpS	specificity factor for ClpA-ClpP chaperone-protease complex
U00096	924479	snp	G	A	A:43 G:0	CDS	+	1216/2277	406/758	missense_variant c.1216G>A p.Gly406Ser	b0882	clpA	ATP-dependent Clp protease ATP-binding subunit ClpA
U00096	963531	snp	C	T	T:43 C:0	CDS	+	1537/1674	513/557	missense_variant c.1537C>T p.Arg513Cys	b0911	rpsA	30S ribosomal subunit protein S1
U00096	1073610	snp	G	A	A:46 G:0	CDS	-	402/1149	134/382	synonymous_variant c.402C>T p.Asn134Asn	b1012	rutA	pyrimidine oxygenase
U00096	1077657	snp	C	T	T:54 C:0	CDS	-	1226/3963	409/1320	missense_variant c.1226G>A p.Arg409His	b1014	putA	fused DNA-binding transcriptional repressor/proline dehydrogenase/1-pyrroline-5-carboxylate dehydrogenase PutA
U00096	1105847	snp	G	A	A:34 G:0	CDS	+	28/534	10/177	missense_variant c.28G>A p.Gly10Ser	b1045	ymdB	2'-O-acetyl-ADP-ribose deacetylase, regulator of RNase III activity
U00096	1123823	mnp	GT	AG	AG:43 GT:0	CDS	-	232/648	77/215	missense_variant c.231_232delACinsCT p.Leu77Phe	b1064	grxB	reduced glutaredoxin 2
U00096	1147792	snp	T	A	A:50 T:0	CDS	+	172/1071	58/356	missense_variant c.172T>A p.Ser58Thr	b1090	plsX	putative phosphate acyltransferase
U00096	1158298	snp	C	T	T:38 C:0	CDS	+	430/1434	144/477	missense_variant c.430C>T p.Leu144Phe	b1101	ptsG	glucose-specific PTS enzyme IIBC component
U00096	1169836	snp	A	G	G:44 A:1	CDS	-	539/963	180/320	missense_variant c.539T>C p.Leu180Pro	b1113	ldtC	L,D-transpeptidase YcfS
U00096	1176122	snp	C	T	T:38 C:0	CDS	+	696/1200	232/399	synonymous_variant c.696C>T p.Val232Val	b1116	lolC	lipoprotein release complex - inner membrane subunit
U00096	1189980	snp	A	G	G:64 A:0	CDS	-	468/672	156/223	synonymous_variant c.468T>C p.Thr156Thr	b1130	phoP	DNA-binding transcriptional dual regulator PhoP
U00096	1194922	snp	G	A	A:30 G:0	CDS	-	30/654	10/217	synonymous_variant c.30C>T p.Thr10Thr	b1135	rluE	23S rRNA pseudouridine(2457) synthase
U00096	1196220	snp	C	T	T:33 C:0	CDS	+	1098/1251	366/416	synonymous_variant c.1098C>T p.His366His	b1136	icd	isocitrate dehydrogenase
U00096	1196232	snp	C	T	T:30 C:0	CDS	+	1110/1251	370/416	synonymous_variant c.1110C>T p.Thr370Thr	b1136	icd	isocitrate dehydrogenase
U00096	1196245	complex	TTA	CTG	CTG:21 TTA:0	CDS	+	1123/1251	375/416	synonymous_variant c.1123_1125delTTAinsCTG p.376	b1136	icd	isocitrate dehydrogenase
U00096	1253002	snp	C	T	T:36 C:0
U00096	1301992	snp	A	T	T:58 A:0	CDS	+	811/1632	271/543	missense_variant c.811A>T p.Asn271Tyr	b1243	oppA	oligopeptide ABC transporter periplasmic binding protein
U00096	1302471	del	TCA	T	T:36 TCA:0	CDS	+	1292/1632	431/543	frameshift_variant c.1292_1293delAC p.His431fs	b1243	oppA	oligopeptide ABC transporter periplasmic binding protein
U00096	1306736	snp	T	G	G:36 T:0	CDS	+	973/1005	325/334	missense_variant c.973T>G p.Ser325Ala	b1247	oppF	murein tripeptide ABC transporter/oligopeptide ABC transporter ATP binding subunit OppF
U00096	1308684	snp	T	C	C:48 T:1
U00096	1331059	mnp	TC	AT	AT:48 TC:0	CDS	+	2598-12-01	4/865	missense_variant c.12_13delTCinsAT p.Leu5Phe	b1274	topA	DNA topoisomerase 1
U00096	1337394	snp	A	G	G:42 A:0	CDS	+	1564/2676	522/891	missense_variant c.1564A>G p.Ser522Gly	b1276	acnA	aconitate hydratase 1
U00096	1358859	snp	T	C	C:29 T:0	CDS	-	329/1386	110/461	missense_variant c.329A>G p.Tyr110Cys	b1296	puuP	putrescine:H(+) symporter PuuP
U00096	1405758	snp	G	A	A:45 G:0
U00096	1428150	snp	G	A	A:21 G:0	CDS	-	577/981	193/326	synonymous_variant c.577C>T p.Leu193Leu	b1370	insH-5	Rac prophage; IS5 transposase and trans-activator
U00096	1489491	snp	G	A	A:41 G:0	CDS	+	1260/1440	420/479	synonymous_variant c.1260G>A p.Leu420Leu	b1415	aldA	aldehyde dehydrogenase A
U00096	1497385	complex	TTCT	CAA	CAA:41 TTCT:0	CDS	+	530/1656	177/551	frameshift_variant&missense_variant c.530_533delTTCTinsCAA p.Phe177fs	b1424	opgD	glucan biosynthesis protein D
U00096	1629247	snp	C	T	T:49 C:0	CDS	+	33/204	1967-11-01	synonymous_variant c.33C>T p.Ile11Ile	b1541	ydfZ	putative selenoprotein YdfZ
U00096	1643679	snp	A	T	T:48 A:0	CDS	-	626/1050	209/349	missense_variant c.626T>A p.Leu209Gln	b1560	ydfU	Qin prophage; protein YdfU
U00096	1652331	snp	T	C	C:41 T:0	CDS	+	820/1197	274/398	missense_variant c.820T>C p.Phe274Leu	b1579	intQ	Qin prophage; putative defective integrase
U00096	1667460	snp	G	A	A:36 G:0	CDS	-	1105/1221	369/406	stop_gained c.1105C>T p.Gln369*	b1594	mlc	DNA-binding transcriptional repressor Mlc
U00096	1748841	snp	C	T	T:59 C:0	CDS	-	719/813	240/270	missense_variant c.719G>A p.Arg240Lys	b1669	ydhT	conserved protein YdhT
U00096	1751024	snp	C	A	A:44 C:0
U00096	1764017	snp	C	T	T:57 C:0
U00096	1848300	mnp	CC	TT	TT:47 CC:0	CDS	-	377/552	126/183	missense_variant c.376_377delGGinsAA p.Gly126Lys	b1765	ydjA	putative oxidoreductase
U00096	1894839	snp	T	C	C:46 T:0	CDS	+	35/1362	12/453	missense_variant c.35T>C p.Leu12Pro	b1812	pabB	aminodeoxychorismate synthase subunit 1
U00096	1932745	snp	C	T	T:39 C:0	CDS	-	12/642	4/213	stop_gained c.12G>A p.Trp4*	b1850	eda	KHG/KDPG aldolase
U00096	1962172	snp	C	T	T:52 C:0	CDS	+	201/489	67/162	synonymous_variant c.201C>T p.Ala67Ala	b1877	yecT	protein YecT
U00096	1977207	del	CA	C	C:18 CA:0
U00096	1996093	snp	G	A	A:41 G:0
U00096	1998749	snp	C	T	T:47 C:0	CDS	-	732/987	244/328	synonymous_variant c.732G>A p.Leu244Leu	b1919	dcyD	D-cysteine desulfhydrase
U00096	2017268	snp	G	T	T:43 G:0	CDS	+	715/1374	239/457	missense_variant c.715G>T p.Ala239Ser	b1941	fliI	flagellum-specific ATP synthase FliI
U00096	2017589	snp	A	C	C:49 A:0	CDS	+	1036/1374	346/457	missense_variant c.1036A>C p.Ile346Leu	b1941	fliI	flagellum-specific ATP synthase FliI
U00096	2017979	snp	G	A	A:46 G:0	CDS	+	34/444	12/147	missense_variant c.34G>A p.Asp12Asn	b1942	fliJ	flagellar biosynthesis protein FliJ
U00096	2028651	snp	G	A	A:31 G:0	CDS	-	716/918	239/305	missense_variant c.716C>T p.Ala239Val	b1958	yedI	conserved inner membrane protein YedI
U00096	2040433	snp	C	A	A:45 C:0	CDS	+	956/1005	319/334	missense_variant c.956C>A p.Ala319Asp	b1971	msrP	periplasmic protein-L-methionine sulfoxide reductase catalytic subunit
U00096	2041278	snp	G	A	A:57 G:0
U00096	2052885	snp	G	A	A:57 G:0	CDS	-	444/1053	148/350	synonymous_variant c.444C>T p.Phe148Phe	b4497	yeeL	putative glycosyltransferase, N-terminal fragment
U00096	2104024	snp	G	T	T:39 G:0	CDS	-	486/1119	162/372	synonymous_variant c.486C>A p.Ile162Ile	b2032	wbbK	putative lipopolysaccharide biosynthesis protein
U00096	2111255	del	AG	A	A:48 AG:0	CDS	-	721/900	241/299	frameshift_variant c.721delC p.Ala242fs	b2040	rfbD	dTDP-4-dehydrorhamnose reductase
U00096	2142598	snp	G	A	A:49 G:0	CDS	-	351/642	117/213	synonymous_variant c.351C>T p.Leu117Leu	b2066	udk	uridine/cytidine kinase
U00096	2233609	snp	C	T	T:53 C:0	CDS	+	10/240	1979-04-01	stop_gained c.10C>T p.Gln4*	b2145	yeiS	DUF2542 domain-containing protein YeiS
U00096	2242247	snp	C	T	T:42 C:0	CDS	-	721/1158	241/385	missense_variant c.721G>A p.Gly241Arg	b2152	yeiB	DUF418 domain-containing protein YeiB
U00096	2247134	snp	A	C	C:57 A:0	CDS	-	1399/1470	467/489	missense_variant c.1399T>G p.Tyr467Asp	b2156	lysP	lysine:H(+) symporter
U00096	2281855	snp	T	C	C:44 T:1	CDS	+	1224/1761	408/586	synonymous_variant c.1224T>C p.Gly408Gly	b2184	radD	putative DNA repair helicase RadD
U00096	2281954	snp	C	A	A:40 C:0	CDS	+	1323/1761	441/586	missense_variant c.1323C>A p.Asn441Lys	b2184	radD	putative DNA repair helicase RadD
U00096	2404402	snp	G	A	A:45 G:0	CDS	-	212/663	71/220	missense_variant c.212C>T p.Ser71Leu	b2287	nuoB	NADH:quinone oxidoreductase subunit B
U00096	2534506	snp	C	T	T:53 C:0	CDS	+	441/1728	147/575	synonymous_variant c.441C>T p.Ile147Ile	b2416	ptsI	PTS enzyme I
U00096	2556984	snp	G	A	A:39 G:0	CDS	-	314/888	105/295	missense_variant c.314C>T p.Thr105Ile	b2440	eutC	ethanolamine ammonia-lyase subunit beta
U00096	2587112	snp	C	T	T:49 C:0	CDS	+	1382/1701	461/566	missense_variant c.1382C>T p.Ala461Val	b2469	narQ	sensory histidine kinase NarQ
U00096	2609473	snp	G	A	A:52 G:0	CDS	+	987/1668	329/555	synonymous_variant c.987G>A p.Leu329Leu	b2487	hyfG	hydrogenase 4 catalytic subunit HyfG
U00096	2744217	snp	C	T	T:53 C:0	CDS	-	314/348	105/115	missense_variant c.314G>A p.Gly105Asp	b2606	rplS	50S ribosomal subunit protein L19
U00096	2774947	snp	G	A	A:51 G:0	CDS	+	1630/1704	544/567	missense_variant c.1630G>A p.Gly544Ser	b2642	yfjW	CP4-57 prophage; uncharacterized protein YfjW
U00096	2867124	snp	G	A	A:57 G:0	CDS	-	428/993	143/330	missense_variant c.428C>T p.Ser143Leu	b2741	rpoS	RNA polymerase, sigma S (sigma 38) factor
U00096	2867455	snp	G	A	A:45 G:0	CDS	-	97/993	33/330	stop_gained c.97C>T p.Gln33*	b2741	rpoS	RNA polymerase, sigma S (sigma 38) factor
U00096	2880635	snp	T	C	C:57 T:0	CDS	-	414/675	138/224	synonymous_variant c.414A>G p.Leu138Leu	b2757	casD	type I-E CRISPR system Cascade subunit CasD
U00096	2926772	snp	C	A	A:48 C:0	CDS	+	465/1365	155/454	synonymous_variant c.465C>A p.Gly155Gly	b2795	ppnN	nucleotide 5'-monophosphate nucleosidase
U00096	3025596	del	AT	A	A:38 AT:0	CDS	+	1251/1401	417/466	frameshift_variant c.1251delT p.Phe417fs	b2882	xanQ	xanthine:H(+) symporter XanQ
U00096	3070858	snp	T	G	G:47 T:0	CDS	-	387/1080	129/359	missense_variant c.387A>C p.Lys129Asn	b2925	fbaA	fructose-bisphosphate aldolase class II
U00096	3087508	snp	C	T	T:49 C:0	CDS	+	803/1155	268/384	missense_variant c.803C>T p.Pro268Leu	b2942	metK	methionine adenosyltransferase
U00096	3167148	snp	G	A	A:56 G:0	CDS	-	571/1608	191/535	missense_variant c.571C>T p.His191Tyr	b3020	ygiS	putative deoxycholate binding periplasmic protein
U00096	3207547	del	TG	T	T:71 TG:0	CDS	+	179/606	60/201	frameshift_variant c.179delG p.Gly60fs	b3062	ttdB	L(+)-tartrate dehydratase subunit beta
U00096	3241106	snp	A	G	G:54 A:0	CDS	+	1163/1245	388/414	missense_variant c.1163A>G p.Asn388Ser	b3089	sstT	serine/threonine:Na(+) symporter
U00096	3279276	snp	C	G	G:58 C:0	CDS	+	363/1281	121/426	missense_variant c.363C>G p.Phe121Leu	b3132	kbaZ	tagatose-1,6-bisphosphate aldolase 1 subunit KbaZ
U00096	3296481	snp	G	A	A:63 G:0	CDS	+	73/576	25/191	missense_variant c.73G>A p.Val25Met	b3150	yraP	divisome-associated lipoprotein YraP
U00096	3309398	snp	C	T	T:55 C:0	CDS	-	1771/2136	591/711	missense_variant c.1771G>A p.Asp591Asn	b3164	pnp	polynucleotide phosphorylase
U00096	3329743	snp	G	T	T:36 G:0	CDS	+	781/1434	261/477	missense_variant c.781G>T p.Asp261Tyr	b3182	dacB	peptidoglycan DD-endopeptidase DacB
U00096	3388041	snp	T	G	G:45 T:0	CDS	-	148/1968	50/655	missense_variant c.148A>C p.Thr50Pro	b3240	aaeB	aromatic carboxylic acid efflux pump subunit AaeB
U00096	3411689	snp	G	T	T:38 G:0	CDS	+	37/885	13/294	stop_gained c.37G>T p.Glu13*	b3262	yhdJ	DNA adenine methyltransferase
U00096	3433900	snp	C	T	T:54 C:0	CDS	+	211/510	71/169	synonymous_variant c.211C>T p.Leu71Leu	b3287	def	peptide deformylase
U00096	3465502	snp	G	A	A:63 G:0	CDS	+	421/462	141/153	missense_variant c.421G>A p.Glu141Lys	b3334	gspM	Type II secretion system protein GspM
U00096	3474424	snp	T	G	G:49 T:0	CDS	-	129/375	43/124	missense_variant c.129A>C p.Lys43Asn	b3342	rpsL	30S ribosomal subunit protein S12
U00096	3486283	snp	A	G	G:44 A:0	CDS	+	164/633	55/210	missense_variant c.164A>G p.Glu55Gly	b3357	crp	DNA-binding transcriptional dual regulator CRP
U00096	3486502	snp	C	T	T:52 C:0	CDS	+	383/633	128/210	missense_variant c.383C>T p.Thr128Ile	b3357	crp	DNA-binding transcriptional dual regulator CRP
U00096	3511466	snp	C	T	T:51 C:0	CDS	-	879/906	293/301	synonymous_variant c.879G>A p.Val293Val	b3383	yhfZ	putative DNA-binding transcriptional regulator YhfZ
U00096	3524913	snp	C	T	T:41 C:1	CDS	+	2043/2553	681/850	synonymous_variant c.2043C>T p.Phe681Phe	b3396	mrcA	peptidoglycan glycosyltransferase/peptidoglycan DD-transpeptidase MrcA
U00096	3555047	mnp	GT	TG	TG:55 GT:0	CDS	+	1963/2706	655/901	missense_variant c.1963_1964delGTinsTG p.Val655Cys	b3418	malT	DNA-binding transcriptional activator MalT
U00096	3560455	ins	C	CG	CG:46 C:0	CDS	-	150/758	50/251	frameshift_variant c.150_151insC p.Ala51fs	b3423	glpR	DNA-binding transcriptional repressor GlpR
U00096	3581222	snp	A	G	G:55 A:0	CDS	+	85/489	29/162	missense_variant c.85A>G p.Asn29Asp	b3441	yhhY	N-acetyltransferase YhhY
U00096	3647428	snp	C	T	T:47 C:0	CDS	+	1130/1353	377/450	missense_variant c.1130C>T p.Ala377Val	b3500	gor	glutathione reductase (NADPH)
U00096	3685480	snp	C	T	T:42 C:0	CDS	-	139/1989	47/662	missense_variant c.139G>A p.Glu47Lys	b3529	pdeK	putative c-di-GMP phosphodiesterase PdeK
U00096	3707947	snp	C	A	A:56 C:0
U00096	3719429	snp	G	A	A:65 G:0
U00096	3725176	snp	T	G	G:52 T:0	CDS	-	143/912	48/303	missense_variant c.143A>C p.Glu48Ala	b3560	glyQ	glycine--tRNA ligase subunit alpha
U00096	3729440	complex	CC	TT	TT:51 CC:0
U00096	3730560	snp	C	T	T:58 C:0	CDS	-	206/1323	69/440	stop_gained c.206G>A p.Trp69*	b3565	xylA	xylose isomerase
U00096	3770539	snp	C	T	T:42 C:0	CDS	-	841/1137	281/378	missense_variant c.841G>A p.Val281Met	b3597	yibH	inner membrane protein YibH
U00096	3773173	complex	GTTC	TTT	TTT:32 GTTC:0	CDS	+	893/1914	298/637	frameshift_variant&missense_variant c.893_896delGTTCinsTTT p.Gly298fs	b3599	mtlA	mannitol-specific PTS enzyme IICBA component
U00096	3815879	ins	T	TC	TC:48 T:0	CDS	-	670/687	224/228	frameshift_variant c.670dupG p.Glu224fs	b3643	rph	truncated RNase PH
U00096	3926991	snp	G	A	A:55 G:0	CDS	-	13/459	5/152	synonymous_variant c.13C>T p.Leu5Leu	b3743	asnC	DNA-binding transcriptional dual regulator AsnC
U00096	3966530	complex	CC	TT	TT:47 CC:0	CDS	+	114/1260	38/419	synonymous_variant c.114_115delCCinsTT p.40	b3783	rho	transcription termination factor Rho
U00096	4081749	snp	G	A	A:46 G:0	CDS	-	112/636	38/211	missense_variant c.112C>T p.Pro38Ser	b3892	fdoI	formate dehydrogenase O subunit gamma
U00096	4132971	snp	G	T	T:34 G:0	CDS	+	356/891	119/296	missense_variant c.356G>T p.Gly119Val	b3941	metF	5,10-methylenetetrahydrofolate reductase
U00096	4182935	snp	C	T	T:54 C:0	CDS	+	1691/4029	564/1342	missense_variant c.1691C>T p.Pro564Leu	b3987	rpoB	RNA polymerase subunit beta
U00096	4223638	snp	T	C	C:32 T:0
U00096	4239706	snp	C	A	A:63 C:0	CDS	+	2073/2097	691/698	missense_variant c.2073C>A p.Ser691Arg	b4029	yjbH	YjbH family protein
U00096	4256705	snp	C	T	T:62 C:0	CDS	+	69/369	23/122	synonymous_variant c.69C>T p.Arg23Arg	b4042	dgkA	diacylglycerol kinase
U00096	4296380	ins	A	ACG	ACG:43 A:0	repeat_region	-			intergenic_region n.4296380_4296381insCG
U00096	4322288	snp	A	G	G:51 A:0	CDS	-	135/726	45/241	synonymous_variant c.135T>C p.Phe45Phe	b4102	phnF	putative transcriptional regulator PhnF
U00096	4325000	snp	C	T	T:59 C:0	CDS	-	166/789	56/262	missense_variant c.166G>A p.Gly56Ser	b4106	phnC	phosphonate ABC transporter ATP binding subunit
U00096	4325644	snp	C	T	T:59 C:0	CDS	-	98/444	33/147	missense_variant c.98G>A p.Ser33Asn	b4107	yjdN	conserved protein YjdN
U00096	4331890	snp	C	T	T:38 C:0	CDS	+	1389/1503	463/500	synonymous_variant c.1389C>T p.Leu463Leu	b4111	proP	osmolyte:H(+) symporter ProP
U00096	4437890	snp	C	T	T:66 C:0	CDS	+	184/939	62/312	stop_gained c.184C>T p.Gln62*	b4215	ytfI	protein YtfI
U00096	4473900	snp	C	T	T:64 C:0	CDS	-	154/714	52/237	missense_variant c.154G>A p.Gly52Arg	b4249	bdcA	c-di-GMP-binding biofilm dispersal mediator protein
U00096	4475493	snp	T	C	C:56 T:0	CDS	+	57/1815	19/604	synonymous_variant c.57T>C p.Phe19Phe	b4253	yjgL	protein YjgL
U00096	4476605	snp	G	A	A:57 G:0	CDS	+	1169/1815	390/604	missense_variant c.1169G>A p.Ser390Asn	b4253	yjgL	protein YjgL
U00096	4489016	snp	C	T	T:49 C:0	CDS	-	1048/1503	350/500	missense_variant c.1048G>A p.Glu350Lys	b4263	yjgR	DUF853 domain-containing protein YjgR
U00096	4510238	snp	T	G	G:69 T:0
U00096	4549043	snp	T	G	G:58 T:0	CDS	+	236/903	79/300	missense_variant c.236T>G p.Leu79Arg	b4320	fimH	type 1 fimbriae D-mannose specific adhesin

## Sheet: L3.5 - Evo3-PotsZ4-5_S13_snps
CHROM	POS	TYPE	REF	ALT	EVIDENCE	FTYPE	STRAND	NT_POS	AA_POS	EFFECT	LOCUS_TAG	GENE	PRODUCT
U00096	3645	snp	G	A	A:45 G:0	CDS	+	845/933	282/310	stop_gained c.845G>A p.Trp282*	b0003	thrB	homoserine kinase
U00096	71170	snp	T	C	C:114 T:0	CDS	+	784/879	262/292	missense_variant c.784T>C p.Ser262Pro	b0064	araC	DNA-binding transcriptional dual regulator AraC
U00096	81044	snp	C	T	T:93 C:0	CDS	-	915/1092	305/363	synonymous_variant c.915G>A p.Leu305Leu	b0073	leuB	3-isopropylmalate dehydrogenase
U00096	81102	snp	G	A	A:81 G:0	CDS	-	857/1092	286/363	missense_variant c.857C>T p.Ser286Leu	b0073	leuB	3-isopropylmalate dehydrogenase
U00096	85203	snp	C	T	T:117 C:1	CDS	+	836/945	279/314	missense_variant c.836C>T p.Pro279Leu	b0076	leuO	DNA-binding transcriptional dual regulator LeuO
U00096	154182	snp	C	T	T:106 C:0	CDS	-	1245/2598	415/865	synonymous_variant c.1245G>A p.Leu415Leu	b0139	htrE	putative fimbrial usher protein HtrE
U00096	156068	snp	A	G	G:110 A:0	CDS	-	134/741	45/246	missense_variant c.134T>C p.Val45Ala	b0140	yadV	putative fimbrial chaperone YadV
U00096	223560	snp	T	A	A:46 T:0
U00096	246985	snp	C	T	T:52 C:0	CDS	+	274/750	92/249	missense_variant c.274C>T p.Pro92Ser	b0227	yafL	NlpC/P60 family protein YafL
U00096	284535	snp	T	G	G:56 T:0	CDS	+	1335/1968	445/655	synonymous_variant c.1335T>G p.Ala445Ala	b0269	yagF	CP4-6 prophage; D-xylonate dehydratase
U00096	292019	snp	C	T	T:80 C:1	CDS	+	520/732	174/243	synonymous_variant c.520C>T p.Leu174Leu	b0276	yagJ	CP4-6 prophage; protein YagJ
U00096	309381	snp	C	T	T:54 C:0	CDS	-	646/669	216/222	missense_variant c.646G>A p.Asp216Asn	b0292	ecpB	putative fimbrial chaperone EcpB
U00096	309985	snp	T	A	A:52 T:1	CDS	-	42/669	14/222	synonymous_variant c.42A>T p.Gly14Gly	b0292	ecpB	putative fimbrial chaperone EcpB
U00096	410666	snp	C	T	T:52 C:0	CDS	+	523/909	175/302	missense_variant c.523C>T p.Pro175Ser	b0394	mak	manno(fructo)kinase
U00096	421027	snp	C	T	T:58 C:0	CDS	+	42/1374	14/457	synonymous_variant c.42C>T p.Arg14Arg	b0402	proY	putative transporter ProY
U00096	456711	snp	C	G	G:60 C:0	CDS	+	35/624	12/207	missense_variant c.35C>G p.Pro12Arg	b0437	clpP	ATP-dependent Clp protease proteolytic subunit
U00096	472849	snp	A	G	G:57 A:0	CDS	+	252/339	84/112	synonymous_variant c.252A>G p.Gly84Gly	b0450	glnK	nitrogen regulator GlnK
U00096	495622	snp	C	T	T:53 C:1	CDS	+	503/1875	168/624	missense_variant c.503C>T p.Thr168Ile	b0473	htpG	chaperone protein HtpG
U00096	534742	snp	G	A	A:59 G:0	CDS	+	827/1782	276/593	missense_variant c.827G>A p.Gly276Asp	b0507	gcl	glyoxylate carboligase
U00096	547891	snp	C	T	T:39 C:0	CDS	+	1212/1668	404/555	synonymous_variant c.1212C>T p.Leu404Leu	b0518	fdrA	putative acyl-CoA synthetase FdrA
U00096	582597	snp	C	T	T:55 C:0	CDS	-	210/655	70/217	stop_retained_variant c.210G>A p.Ter70Ter	b0562	ybcY	DLP12 prophage; putative SAM-dependent methyltransferase YbcY
U00096	690948	snp	G	A	A:58 G:0	CDS	-	837/879	279/292	synonymous_variant c.837C>T p.Val279Val	b0658	ybeX	CorC-HlyC family protein YbeX
U00096	696470	snp	C	T	T:48 C:0	tRNA	-			non_coding_transcript_variant	b0664	glnX	tRNA-Gln
U00096	700038	snp	G	A	A:54 G:0	CDS	-	289/753	97/250	missense_variant c.289C>T p.His97Tyr	b0675	umpH	UMP phosphatase
U00096	791470	snp	T	C	C:53 T:0	CDS	-	586/1017	196/338	missense_variant c.586A>G p.Ile196Val	b0759	galE	UDP-glucose 4-epimerase
U00096	791517	snp	G	A	A:54 G:0	CDS	-	539/1017	180/338	missense_variant c.539C>T p.Pro180Leu	b0759	galE	UDP-glucose 4-epimerase
U00096	822527	snp	C	T	T:46 C:0	CDS	-	1213/1242	405/413	missense_variant c.1213G>A p.Glu405Lys	b0789	clsB	cardiolipin synthase B
U00096	883396	snp	C	T	T:52 C:0
U00096	884892	snp	C	T	T:68 C:0	CDS	+	1220/1233	407/410	missense_variant c.1220C>T p.Ser407Phe	b0842	mdfA	multidrug efflux pump MdfA/Na(+):H(+) antiporter/K(+):H(+) antiporter
U00096	905283	snp	G	T	T:54 G:0	CDS	+	371/831	124/276	missense_variant c.371G>T p.Gly124Val	b0867	amiD	N-acetylmuramoyl-L-alanine amidase D
U00096	908169	snp	C	T	T:59 C:0	CDS	-	114/1431	38/476	synonymous_variant c.114G>A p.Arg38Arg	b0869	ybjT	putative NAD(P)-dependent oxidoreductase YbjT
U00096	909990	snp	C	T	T:50 C:0	CDS	-	1060/1719	354/572	missense_variant c.1060G>A p.Glu354Lys	b0871	poxB	pyruvate oxidase
U00096	922954	snp	G	T	T:57 G:0	CDS	+	42/321	14/106	synonymous_variant c.42G>T p.Ala14Ala	b0881	clpS	specificity factor for ClpA-ClpP chaperone-protease complex
U00096	924479	snp	G	A	A:49 G:0	CDS	+	1216/2277	406/758	missense_variant c.1216G>A p.Gly406Ser	b0882	clpA	ATP-dependent Clp protease ATP-binding subunit ClpA
U00096	963531	snp	C	T	T:44 C:0	CDS	+	1537/1674	513/557	missense_variant c.1537C>T p.Arg513Cys	b0911	rpsA	30S ribosomal subunit protein S1
U00096	1073610	snp	G	A	A:44 G:0	CDS	-	402/1149	134/382	synonymous_variant c.402C>T p.Asn134Asn	b1012	rutA	pyrimidine oxygenase
U00096	1077657	snp	C	T	T:50 C:0	CDS	-	1226/3963	409/1320	missense_variant c.1226G>A p.Arg409His	b1014	putA	fused DNA-binding transcriptional repressor/proline dehydrogenase/1-pyrroline-5-carboxylate dehydrogenase PutA
U00096	1105847	snp	G	A	A:61 G:0	CDS	+	28/534	10/177	missense_variant c.28G>A p.Gly10Ser	b1045	ymdB	2'-O-acetyl-ADP-ribose deacetylase, regulator of RNase III activity
U00096	1123823	mnp	GT	AG	AG:44 GT:0	CDS	-	232/648	77/215	missense_variant c.231_232delACinsCT p.Leu77Phe	b1064	grxB	reduced glutaredoxin 2
U00096	1147792	snp	T	A	A:72 T:0	CDS	+	172/1071	58/356	missense_variant c.172T>A p.Ser58Thr	b1090	plsX	putative phosphate acyltransferase
U00096	1158298	snp	C	T	T:64 C:0	CDS	+	430/1434	144/477	missense_variant c.430C>T p.Leu144Phe	b1101	ptsG	glucose-specific PTS enzyme IIBC component
U00096	1169836	snp	A	G	G:41 A:0	CDS	-	539/963	180/320	missense_variant c.539T>C p.Leu180Pro	b1113	ldtC	L,D-transpeptidase YcfS
U00096	1176122	snp	C	T	T:49 C:0	CDS	+	696/1200	232/399	synonymous_variant c.696C>T p.Val232Val	b1116	lolC	lipoprotein release complex - inner membrane subunit
U00096	1189980	snp	A	G	G:59 A:0	CDS	-	468/672	156/223	synonymous_variant c.468T>C p.Thr156Thr	b1130	phoP	DNA-binding transcriptional dual regulator PhoP
U00096	1194922	snp	G	A	A:55 G:0	CDS	-	30/654	10/217	synonymous_variant c.30C>T p.Thr10Thr	b1135	rluE	23S rRNA pseudouridine(2457) synthase
U00096	1196220	snp	C	T	T:32 C:0	CDS	+	1098/1251	366/416	synonymous_variant c.1098C>T p.His366His	b1136	icd	isocitrate dehydrogenase
U00096	1196232	snp	C	T	T:28 C:0	CDS	+	1110/1251	370/416	synonymous_variant c.1110C>T p.Thr370Thr	b1136	icd	isocitrate dehydrogenase
U00096	1196245	complex	TTA	CTG	CTG:18 TTA:0	CDS	+	1123/1251	375/416	synonymous_variant c.1123_1125delTTAinsCTG p.376	b1136	icd	isocitrate dehydrogenase
U00096	1253002	snp	C	T	T:66 C:0
U00096	1301992	snp	A	T	T:52 A:0	CDS	+	811/1632	271/543	missense_variant c.811A>T p.Asn271Tyr	b1243	oppA	oligopeptide ABC transporter periplasmic binding protein
U00096	1302471	del	TCA	T	T:41 TCA:0	CDS	+	1292/1632	431/543	frameshift_variant c.1292_1293delAC p.His431fs	b1243	oppA	oligopeptide ABC transporter periplasmic binding protein
U00096	1306736	snp	T	G	G:59 T:0	CDS	+	973/1005	325/334	missense_variant c.973T>G p.Ser325Ala	b1247	oppF	murein tripeptide ABC transporter/oligopeptide ABC transporter ATP binding subunit OppF
U00096	1308684	snp	T	C	C:44 T:0
U00096	1331059	complex	TC	AT	AT:50 TC:0	CDS	+	2598-12-01	4/865	missense_variant c.12_13delTCinsAT p.Leu5Phe	b1274	topA	DNA topoisomerase 1
U00096	1337394	snp	A	G	G:49 A:0	CDS	+	1564/2676	522/891	missense_variant c.1564A>G p.Ser522Gly	b1276	acnA	aconitate hydratase 1
U00096	1358859	snp	T	C	C:50 T:0	CDS	-	329/1386	110/461	missense_variant c.329A>G p.Tyr110Cys	b1296	puuP	putrescine:H(+) symporter PuuP
U00096	1405758	snp	G	A	A:54 G:0
U00096	1428150	snp	G	A	A:27 G:0	CDS	-	577/981	193/326	synonymous_variant c.577C>T p.Leu193Leu	b1370	insH-5	Rac prophage; IS5 transposase and trans-activator
U00096	1489491	snp	G	A	A:46 G:0	CDS	+	1260/1440	420/479	synonymous_variant c.1260G>A p.Leu420Leu	b1415	aldA	aldehyde dehydrogenase A
U00096	1497385	complex	TTCT	CAA	CAA:36 TTCT:0	CDS	+	530/1656	177/551	frameshift_variant&missense_variant c.530_533delTTCTinsCAA p.Phe177fs	b1424	opgD	glucan biosynthesis protein D
U00096	1629247	snp	C	T	T:50 C:0	CDS	+	33/204	1967-11-01	synonymous_variant c.33C>T p.Ile11Ile	b1541	ydfZ	putative selenoprotein YdfZ
U00096	1643679	snp	A	T	T:42 A:0	CDS	-	626/1050	209/349	missense_variant c.626T>A p.Leu209Gln	b1560	ydfU	Qin prophage; protein YdfU
U00096	1652331	snp	T	C	C:60 T:0	CDS	+	820/1197	274/398	missense_variant c.820T>C p.Phe274Leu	b1579	intQ	Qin prophage; putative defective integrase
U00096	1667460	snp	G	A	A:36 G:0	CDS	-	1105/1221	369/406	stop_gained c.1105C>T p.Gln369*	b1594	mlc	DNA-binding transcriptional repressor Mlc
U00096	1748841	snp	C	T	T:36 C:0	CDS	-	719/813	240/270	missense_variant c.719G>A p.Arg240Lys	b1669	ydhT	conserved protein YdhT
U00096	1751024	snp	C	A	A:52 C:0
U00096	1764017	snp	C	T	T:61 C:0
U00096	1848300	complex	CC	TT	TT:38 CC:0	CDS	-	377/552	126/183	missense_variant c.376_377delGGinsAA p.Gly126Lys	b1765	ydjA	putative oxidoreductase
U00096	1894839	snp	T	C	C:49 T:0	CDS	+	35/1362	12/453	missense_variant c.35T>C p.Leu12Pro	b1812	pabB	aminodeoxychorismate synthase subunit 1
U00096	1932745	snp	C	T	T:53 C:0	CDS	-	12/642	4/213	stop_gained c.12G>A p.Trp4*	b1850	eda	KHG/KDPG aldolase
U00096	1962172	snp	C	T	T:47 C:0	CDS	+	201/489	67/162	synonymous_variant c.201C>T p.Ala67Ala	b1877	yecT	protein YecT
U00096	1977207	del	CA	C	C:25 CA:0
U00096	1996093	snp	G	A	A:41 G:0
U00096	1998749	snp	C	T	T:64 C:0	CDS	-	732/987	244/328	synonymous_variant c.732G>A p.Leu244Leu	b1919	dcyD	D-cysteine desulfhydrase
U00096	2017268	snp	G	T	T:41 G:0	CDS	+	715/1374	239/457	missense_variant c.715G>T p.Ala239Ser	b1941	fliI	flagellum-specific ATP synthase FliI
U00096	2017589	snp	A	C	C:58 A:0	CDS	+	1036/1374	346/457	missense_variant c.1036A>C p.Ile346Leu	b1941	fliI	flagellum-specific ATP synthase FliI
U00096	2017979	snp	G	A	A:59 G:0	CDS	+	34/444	12/147	missense_variant c.34G>A p.Asp12Asn	b1942	fliJ	flagellar biosynthesis protein FliJ
U00096	2028651	snp	G	A	A:48 G:3	CDS	-	716/918	239/305	missense_variant c.716C>T p.Ala239Val	b1958	yedI	conserved inner membrane protein YedI
U00096	2040433	snp	C	A	A:48 C:0	CDS	+	956/1005	319/334	missense_variant c.956C>A p.Ala319Asp	b1971	msrP	periplasmic protein-L-methionine sulfoxide reductase catalytic subunit
U00096	2041278	snp	G	A	A:54 G:0
U00096	2052885	snp	G	A	A:66 G:0	CDS	-	444/1053	148/350	synonymous_variant c.444C>T p.Phe148Phe	b4497	yeeL	putative glycosyltransferase, N-terminal fragment
U00096	2104024	snp	G	T	T:48 G:0	CDS	-	486/1119	162/372	synonymous_variant c.486C>A p.Ile162Ile	b2032	wbbK	putative lipopolysaccharide biosynthesis protein
U00096	2111255	del	AG	A	A:51 AG:0	CDS	-	721/900	241/299	frameshift_variant c.721delC p.Ala242fs	b2040	rfbD	dTDP-4-dehydrorhamnose reductase
U00096	2142598	snp	G	A	A:42 G:0	CDS	-	351/642	117/213	synonymous_variant c.351C>T p.Leu117Leu	b2066	udk	uridine/cytidine kinase
U00096	2233609	snp	C	T	T:61 C:0	CDS	+	10/240	1979-04-01	stop_gained c.10C>T p.Gln4*	b2145	yeiS	DUF2542 domain-containing protein YeiS
U00096	2242247	snp	C	T	T:38 C:0	CDS	-	721/1158	241/385	missense_variant c.721G>A p.Gly241Arg	b2152	yeiB	DUF418 domain-containing protein YeiB
U00096	2247134	snp	A	C	C:64 A:0	CDS	-	1399/1470	467/489	missense_variant c.1399T>G p.Tyr467Asp	b2156	lysP	lysine:H(+) symporter
U00096	2281855	snp	T	C	C:54 T:1	CDS	+	1224/1761	408/586	synonymous_variant c.1224T>C p.Gly408Gly	b2184	radD	putative DNA repair helicase RadD
U00096	2281954	snp	C	A	A:49 C:0	CDS	+	1323/1761	441/586	missense_variant c.1323C>A p.Asn441Lys	b2184	radD	putative DNA repair helicase RadD
U00096	2404402	snp	G	A	A:52 G:0	CDS	-	212/663	71/220	missense_variant c.212C>T p.Ser71Leu	b2287	nuoB	NADH:quinone oxidoreductase subunit B
U00096	2534506	snp	C	T	T:51 C:0	CDS	+	441/1728	147/575	synonymous_variant c.441C>T p.Ile147Ile	b2416	ptsI	PTS enzyme I
U00096	2556984	snp	G	A	A:45 G:0	CDS	-	314/888	105/295	missense_variant c.314C>T p.Thr105Ile	b2440	eutC	ethanolamine ammonia-lyase subunit beta
U00096	2587112	snp	C	T	T:62 C:0	CDS	+	1382/1701	461/566	missense_variant c.1382C>T p.Ala461Val	b2469	narQ	sensory histidine kinase NarQ
U00096	2609473	snp	G	A	A:52 G:0	CDS	+	987/1668	329/555	synonymous_variant c.987G>A p.Leu329Leu	b2487	hyfG	hydrogenase 4 catalytic subunit HyfG
U00096	2744217	snp	C	T	T:61 C:0	CDS	-	314/348	105/115	missense_variant c.314G>A p.Gly105Asp	b2606	rplS	50S ribosomal subunit protein L19
U00096	2774947	snp	G	A	A:65 G:0	CDS	+	1630/1704	544/567	missense_variant c.1630G>A p.Gly544Ser	b2642	yfjW	CP4-57 prophage; uncharacterized protein YfjW
U00096	2867124	snp	G	A	A:46 G:0	CDS	-	428/993	143/330	missense_variant c.428C>T p.Ser143Leu	b2741	rpoS	RNA polymerase, sigma S (sigma 38) factor
U00096	2867455	snp	G	A	A:61 G:0	CDS	-	97/993	33/330	stop_gained c.97C>T p.Gln33*	b2741	rpoS	RNA polymerase, sigma S (sigma 38) factor
U00096	2880635	snp	T	C	C:48 T:0	CDS	-	414/675	138/224	synonymous_variant c.414A>G p.Leu138Leu	b2757	casD	type I-E CRISPR system Cascade subunit CasD
U00096	2926772	snp	C	A	A:69 C:0	CDS	+	465/1365	155/454	synonymous_variant c.465C>A p.Gly155Gly	b2795	ppnN	nucleotide 5'-monophosphate nucleosidase
U00096	3025596	del	AT	A	A:50 AT:0	CDS	+	1251/1401	417/466	frameshift_variant c.1251delT p.Phe417fs	b2882	xanQ	xanthine:H(+) symporter XanQ
U00096	3070858	snp	T	G	G:70 T:0	CDS	-	387/1080	129/359	missense_variant c.387A>C p.Lys129Asn	b2925	fbaA	fructose-bisphosphate aldolase class II
U00096	3087508	snp	C	T	T:59 C:0	CDS	+	803/1155	268/384	missense_variant c.803C>T p.Pro268Leu	b2942	metK	methionine adenosyltransferase
U00096	3167148	snp	G	A	A:61 G:0	CDS	-	571/1608	191/535	missense_variant c.571C>T p.His191Tyr	b3020	ygiS	putative deoxycholate binding periplasmic protein
U00096	3207547	del	TG	T	T:53 TG:0	CDS	+	179/606	60/201	frameshift_variant c.179delG p.Gly60fs	b3062	ttdB	L(+)-tartrate dehydratase subunit beta
U00096	3241106	snp	A	G	G:45 A:0	CDS	+	1163/1245	388/414	missense_variant c.1163A>G p.Asn388Ser	b3089	sstT	serine/threonine:Na(+) symporter
U00096	3279276	snp	C	G	G:65 C:0	CDS	+	363/1281	121/426	missense_variant c.363C>G p.Phe121Leu	b3132	kbaZ	tagatose-1,6-bisphosphate aldolase 1 subunit KbaZ
U00096	3296481	snp	G	A	A:60 G:0	CDS	+	73/576	25/191	missense_variant c.73G>A p.Val25Met	b3150	yraP	divisome-associated lipoprotein YraP
U00096	3309398	snp	C	T	T:48 C:0	CDS	-	1771/2136	591/711	missense_variant c.1771G>A p.Asp591Asn	b3164	pnp	polynucleotide phosphorylase
U00096	3329743	snp	G	T	T:49 G:0	CDS	+	781/1434	261/477	missense_variant c.781G>T p.Asp261Tyr	b3182	dacB	peptidoglycan DD-endopeptidase DacB
U00096	3388041	snp	T	G	G:48 T:0	CDS	-	148/1968	50/655	missense_variant c.148A>C p.Thr50Pro	b3240	aaeB	aromatic carboxylic acid efflux pump subunit AaeB
U00096	3411689	snp	G	T	T:41 G:0	CDS	+	37/885	13/294	stop_gained c.37G>T p.Glu13*	b3262	yhdJ	DNA adenine methyltransferase
U00096	3433900	snp	C	T	T:76 C:0	CDS	+	211/510	71/169	synonymous_variant c.211C>T p.Leu71Leu	b3287	def	peptide deformylase
U00096	3465502	snp	G	A	A:56 G:0	CDS	+	421/462	141/153	missense_variant c.421G>A p.Glu141Lys	b3334	gspM	Type II secretion system protein GspM
U00096	3474424	snp	T	G	G:45 T:0	CDS	-	129/375	43/124	missense_variant c.129A>C p.Lys43Asn	b3342	rpsL	30S ribosomal subunit protein S12
U00096	3486283	snp	A	G	G:67 A:1	CDS	+	164/633	55/210	missense_variant c.164A>G p.Glu55Gly	b3357	crp	DNA-binding transcriptional dual regulator CRP
U00096	3486502	snp	C	T	T:53 C:0	CDS	+	383/633	128/210	missense_variant c.383C>T p.Thr128Ile	b3357	crp	DNA-binding transcriptional dual regulator CRP
U00096	3511466	snp	C	T	T:41 C:0	CDS	-	879/906	293/301	synonymous_variant c.879G>A p.Val293Val	b3383	yhfZ	putative DNA-binding transcriptional regulator YhfZ
U00096	3524913	snp	C	T	T:70 C:0	CDS	+	2043/2553	681/850	synonymous_variant c.2043C>T p.Phe681Phe	b3396	mrcA	peptidoglycan glycosyltransferase/peptidoglycan DD-transpeptidase MrcA
U00096	3555047	complex	GT	TG	TG:39 GT:0	CDS	+	1963/2706	655/901	missense_variant c.1963_1964delGTinsTG p.Val655Cys	b3418	malT	DNA-binding transcriptional activator MalT
U00096	3560455	ins	C	CG	CG:73 C:0	CDS	-	150/758	50/251	frameshift_variant c.150_151insC p.Ala51fs	b3423	glpR	DNA-binding transcriptional repressor GlpR
U00096	3581222	snp	A	G	G:61 A:0	CDS	+	85/489	29/162	missense_variant c.85A>G p.Asn29Asp	b3441	yhhY	N-acetyltransferase YhhY
U00096	3638908	snp	G	C	C:60 G:2	CDS	+	1267/1500	423/499	missense_variant c.1267G>C p.Gly423Arg	b3493	pitA	metal phosphate:H(+) symporter PitA
U00096	3647428	snp	C	T	T:77 C:1	CDS	+	1130/1353	377/450	missense_variant c.1130C>T p.Ala377Val	b3500	gor	glutathione reductase (NADPH)
U00096	3685480	snp	C	T	T:68 C:0	CDS	-	139/1989	47/662	missense_variant c.139G>A p.Glu47Lys	b3529	pdeK	putative c-di-GMP phosphodiesterase PdeK
U00096	3707947	snp	C	A	A:60 C:0
U00096	3719429	snp	G	A	A:69 G:0
U00096	3725176	snp	T	G	G:56 T:0	CDS	-	143/912	48/303	missense_variant c.143A>C p.Glu48Ala	b3560	glyQ	glycine--tRNA ligase subunit alpha
U00096	3729440	mnp	CC	TT	TT:56 CC:0
U00096	3730560	snp	C	T	T:65 C:0	CDS	-	206/1323	69/440	stop_gained c.206G>A p.Trp69*	b3565	xylA	xylose isomerase
U00096	3770539	snp	C	T	T:64 C:0	CDS	-	841/1137	281/378	missense_variant c.841G>A p.Val281Met	b3597	yibH	inner membrane protein YibH
U00096	3773173	complex	GTTC	TTT	TTT:47 GTTC:0	CDS	+	893/1914	298/637	frameshift_variant&missense_variant c.893_896delGTTCinsTTT p.Gly298fs	b3599	mtlA	mannitol-specific PTS enzyme IICBA component
U00096	3815879	ins	T	TC	TC:57 T:0	CDS	-	670/687	224/228	frameshift_variant c.670dupG p.Glu224fs	b3643	rph	truncated RNase PH
U00096	3926991	snp	G	A	A:51 G:0	CDS	-	13/459	5/152	synonymous_variant c.13C>T p.Leu5Leu	b3743	asnC	DNA-binding transcriptional dual regulator AsnC
U00096	3966530	complex	CC	TT	TT:45 CC:0	CDS	+	114/1260	38/419	synonymous_variant c.114_115delCCinsTT p.40	b3783	rho	transcription termination factor Rho
U00096	4081749	snp	G	A	A:60 G:0	CDS	-	112/636	38/211	missense_variant c.112C>T p.Pro38Ser	b3892	fdoI	formate dehydrogenase O subunit gamma
U00096	4132971	snp	G	T	T:54 G:0	CDS	+	356/891	119/296	missense_variant c.356G>T p.Gly119Val	b3941	metF	5,10-methylenetetrahydrofolate reductase
U00096	4182935	snp	C	T	T:66 C:0	CDS	+	1691/4029	564/1342	missense_variant c.1691C>T p.Pro564Leu	b3987	rpoB	RNA polymerase subunit beta
U00096	4223638	snp	T	C	C:54 T:0
U00096	4239706	snp	C	A	A:56 C:0	CDS	+	2073/2097	691/698	missense_variant c.2073C>A p.Ser691Arg	b4029	yjbH	YjbH family protein
U00096	4256705	snp	C	T	T:69 C:0	CDS	+	69/369	23/122	synonymous_variant c.69C>T p.Arg23Arg	b4042	dgkA	diacylglycerol kinase
U00096	4296380	ins	A	ACG	ACG:42 A:0	repeat_region	-			intergenic_region n.4296380_4296381insCG
U00096	4322288	snp	A	G	G:71 A:0	CDS	-	135/726	45/241	synonymous_variant c.135T>C p.Phe45Phe	b4102	phnF	putative transcriptional regulator PhnF
U00096	4325000	snp	C	T	T:52 C:1	CDS	-	166/789	56/262	missense_variant c.166G>A p.Gly56Ser	b4106	phnC	phosphonate ABC transporter ATP binding subunit
U00096	4325644	snp	C	T	T:45 C:0	CDS	-	98/444	33/147	missense_variant c.98G>A p.Ser33Asn	b4107	yjdN	conserved protein YjdN
U00096	4331890	snp	C	T	T:50 C:0	CDS	+	1389/1503	463/500	synonymous_variant c.1389C>T p.Leu463Leu	b4111	proP	osmolyte:H(+) symporter ProP
U00096	4437890	snp	C	T	T:64 C:0	CDS	+	184/939	62/312	stop_gained c.184C>T p.Gln62*	b4215	ytfI	protein YtfI
U00096	4473900	snp	C	T	T:83 C:0	CDS	-	154/714	52/237	missense_variant c.154G>A p.Gly52Arg	b4249	bdcA	c-di-GMP-binding biofilm dispersal mediator protein
U00096	4475493	snp	T	C	C:52 T:0	CDS	+	57/1815	19/604	synonymous_variant c.57T>C p.Phe19Phe	b4253	yjgL	protein YjgL
U00096	4476605	snp	G	A	A:74 G:0	CDS	+	1169/1815	390/604	missense_variant c.1169G>A p.Ser390Asn	b4253	yjgL	protein YjgL
U00096	4489016	snp	C	T	T:47 C:0	CDS	-	1048/1503	350/500	missense_variant c.1048G>A p.Glu350Lys	b4263	yjgR	DUF853 domain-containing protein YjgR
U00096	4510238	snp	T	G	G:66 T:1
U00096	4549043	snp	T	G	G:52 T:0	CDS	+	236/903	79/300	missense_variant c.236T>G p.Leu79Arg	b4320	fimH	type 1 fimbriae D-mannose specific adhesin

[truncated: 12 more sheets: L4.2 - Evo1-PotsZ4-2_S20_snps, L4.5- Evo1-PotsZ4-17_S2_snps, L5.3 - Evo1-PotsZ4-5_S18_snps, L5.4 - Evo1-PotsZ4-11_S19_snps, L5.5 - Evo1-PotsZ4-20_S22_snps, L6.4 - Evo1-PotsZ4-9_S14_snps, L6.5 - Evo1-PotsZ4-18_S12_snps, L7.5 - Evo1-PotsZ4-19_S3_snps, L8.2 - Evo3-SHU408-2_S16_snps, L8.3 - Evo3-SHU408-3_S4_snps, L8.4 - Evo3-SHU408-4_S10_snps, L8.5 - Evo3-SHU408-5_S9_snps]
