# Supplementary material for: The rapid evolution of flagellar ion selectivity in experimental populations of E. coli
Source: Sci Adv. 2022 Nov 23;8(47):eabq2492. doi: 10.1126/sciadv.abq2492 (PMC9683732; doi:10.1126/sciadv.abq2492)
Supplement: Supplementary file 2 — Tables S1 and S2 [file sciadv.abq2492_tables_s1_and_s2.zip › sciadv.abq2492_table_s2.xlsx]

## Sheet: Gene Count and Z-scores
Gene Count	gene_id	Gene name	Pots_1	Pots_2	Pots_3	L5.3_1	L5.3_2	L5.3_3	L6.4_1	L6.4_2	L6.4_3	L3.2_1	L3.2_2	L3.2_3	L3.3_1	L3.3_2	L3.3_3		Z-Scores	gene_id	Gene name	AVG Pots	AVG L5.3 (preL183F)	AVG L6.4 (L183F)	AVG L3.2 (preG20V)	AVG L3.3 (G20V)
	MSTRG.1	thrL	309	180	157	212	240	191	211	269	189	188	154	117	282	189	123			MSTRG.1	thrL	0	-0.0180706	0.138541	-1.1264	-0.313224
	MSTRG.10	NA	2718	1491	1748	1951	2414	1831	1622	2101	1765	2173	1810	1168	2223	1968	1781			MSTRG.10	NA	0	0.210573	-0.413217	-0.710134	0.0132159
	MSTRG.100	tsf	47249	32780	34803	41122	35429	27670	46501	38942	35529	44341	32732	17491	40993	34358	29158			MSTRG.100	tsf	0	-0.453755	0.262563	-0.866714	-0.441439
	MSTRG.1000	pyrF	4363	1474	1636	2846	1783	1350	2657	1440	1260	3196	1596	715	3187	1745	1303			MSTRG.1000	pyrF	0	-0.504242	-0.714175	-0.663548	-0.417839
	MSTRG.1001	osmB	202	118	109	121	175	100	232	291	280	180	137	92	124	113	109			MSTRG.1001	osmB	0	-0.168225	1.90654	-0.101954	-0.42311
	MSTRG.1002	yciT	1969	1092	1215	1416	1566	1359	1407	1666	1290	1448	1267	653	1764	1179	1058			MSTRG.1002	yciT	0	0.0681929	0.0912736	-0.952603	-0.288509
	MSTRG.1003	NA	484	294	329	409	460	362	373	164	346	394	319	185	481	328	281			MSTRG.1003	NA	0	0.437755	-0.790783	-0.737829	-0.0600148
	MSTRG.1004	ymiD	551	278	309	300	336	555	184	672	506	456	309	398	604	531	384			MSTRG.1004	ymiD	0	0.125565	0.530689	0.0592286	0.902645
	MSTRG.1005	pdeR	784	346	454	504	446	0	421	0	0	561	608	0	846	688	472			MSTRG.1005	pdeR	0	-0.733623	-1.34575	-0.480211	0.488311
	MSTRG.1006	NA	25	15	16	16	17	14	10	2	17	21	11	8	23	21	16			MSTRG.1006	NA	0	-0.500132	-1.5004	-0.889124	0.222281
	MSTRG.1007	rnb	12489	5015	6030	9356	5485	4062	11223	6450	5679	10210	5822	2529	10643	5969	4766			MSTRG.1007	rnb	0	-0.522194	-0.0205224	-0.560758	-0.243112
	MSTRG.1008	yciW	548	196	245	307	252	238	438	169	280	412	251	124	453	259	257			MSTRG.1008	yciW	0	-0.548405	-0.29134	-0.576968	-0.0571256
	MSTRG.1009	fabI	14134	9325	12560	13901	11716	9348	15639	15104	12028	13715	11252	5372	13750	12791	11283			MSTRG.1009	fabI	0	-0.133463	0.854972	-0.71923	0.228558
	MSTRG.101	pyrH	15110	7073	8015	11585	7445	5145	14537	8798	7409	12759	8118	3502	12357	8507	6254			MSTRG.101	pyrH	0	-0.587984	0.0533022	-0.568069	-0.300679
	MSTRG.1010	ycjD	108	86	92	67	124	145	126	119	123	89	104	38	108	88	97			MSTRG.1010	ycjD	0	0.631071	1.03496	-0.694178	0.0883499
	MSTRG.1011	sapF	720	473	419	452	578	519	463	474	460	487	469	233	542	518	398			MSTRG.1011	sapF	0	-0.204804	-0.698936	-1.37512	-0.500633
	MSTRG.1012	sapD	4110	2383	2602	3059	2971	2315	3392	2698	2688	3298	2476	1548	3656	2670	2172			MSTRG.1012	sapD	0	-0.391851	-0.165623	-0.926337	-0.311914
	MSTRG.1013	mppA	2321	2071	2989	3064	2853	2314	1785	2534	2062	2940	2512	1322	3278	2790	2231			MSTRG.1013	mppA	0	0.532245	-0.626171	-0.380086	0.574825
	MSTRG.1014	ynaI	537	442	397	426	583	488	383	481	441	686	511	257	531	495	466			MSTRG.1014	ynaI	0	0.415588	-0.243858	0.2679	0.398415
	MSTRG.1015	NA	1428	1538	1658	1346	2516	2244	1134	2165	1833	1548	1558	1027	1490	1700	1636			MSTRG.1015	NA	0	1.23033	0.421734	-0.40762	0.167697
	MSTRG.1016	ynaJ	1708	2453	2333	1949	3447	2723	1920	2782	2935	1990	2260	1665	1688	2606	2219			MSTRG.1016	ynaJ	0	1.04713	0.736535	-0.3731	0.0122434
	MSTRG.1017	uspE	4976	9671	8598	6445	20300	22944	3956	13961	16431	7161	10480	8329	5882	11213	13081			MSTRG.1017	uspE	0	1.58289	0.664604	0.163113	0.414876
	MSTRG.1018	fnr	15327	5813	7184	8284	7857	6636	8318	6625	7316	8864	6784	4053	10875	7183	6364			MSTRG.1018	fnr	0	-0.719154	-0.786311	-1.11795	-0.505884
	MSTRG.1019	ogt	309	180	248	237	282	253	238	311	313	277	250	110	313	202	202			MSTRG.1019	ogt	0	0.202903	0.724655	-0.579724	-0.115945
	MSTRG.102	folK	10634	5057	4806	6521	6542	6029	7196	5557	5757	8465	5007	2938	7038	4786	4461			MSTRG.102	folK	0	-0.254642	-0.360123	-0.740726	-0.763381
	MSTRG.1020	abgT	160	130	100	93	177	141	111	125	166	135	152	76	136	141	90			MSTRG.1020	abgT	0	0.235743	0.13471	-0.303098	-0.258195
	MSTRG.1021	abgB	339	340	317	355	505	422	475	493	508	374	394	227	379	400	307			MSTRG.1021	abgB	0	1.1786	1.97807	-0.00412097	0.370888
	MSTRG.1022	abgR	1106	1148	1135	1152	1331	1292	1032	1433	1275	1346	1115	669	1242	1170	1042			MSTRG.1022	abgR	0	0.715694	0.6508	-0.48022	0.120518
	MSTRG.1023	smrA	694	410	363	366	615	475	405	451	489	559	473	300	473	442	373			MSTRG.1023	smrA	0	-0.0357441	-0.396434	-0.438677	-0.581654
	MSTRG.1024	dgcM	314	138	211	195	217	175	174	220	209	234	192	111	235	203	237			MSTRG.1024	dgcM	0	-0.542586	-0.428358	-0.899551	0.0856715
	MSTRG.1025	ydaN	16	9	11	8	12	13	9	3	16	10	9	8	8	9	11			MSTRG.1025	ydaN	0	-0.303755	-0.810013	-0.911265	-0.810013
	MSTRG.1026	zntB	769	514	628	559	796	638	440	631	613	650	593	334	753	599	588			MSTRG.1026	zntB	0	0.22804	-0.631282	-0.928847	0.0806484
	MSTRG.1027	ymjA	486	167	224	299	243	195	359	244	296	259	171	107	361	246	183			MSTRG.1027	ymjA	0	-0.49225	0.0773535	-1.19546	-0.305898
	MSTRG.1028	puuP	303	169	161	170	195	204	200	191	245	202	136	100	206	157	176			MSTRG.1028	puuP	0	-0.45768	0.0214538	-1.39449	-0.672218
	MSTRG.1029	NA	1227	776	875	796	1114	936	890	995	937	880	773	601	940	786	754			MSTRG.1029	NA	0	-0.0694817	-0.121593	-1.35489	-0.864179
	MSTRG.103	gluQRS	769	320	334	513	509	398	481	346	370	575	363	197	601	377	242			MSTRG.103	gluQRS	0	-0.00671325	-0.505732	-0.644472	-0.454263
	MSTRG.1030	puuA	9	3	4	6	0	6	7	0	4	4	0	4	4	5	0			MSTRG.1030	puuA	0	-0.482443	-0.603054	-0.964886	-0.844276
	MSTRG.1031	pspF	355	564	520	366	772	705	214	466	487	370	535	373	330	511	437			MSTRG.1031	pspF	0	0.930054	-0.626175	-0.37064	-0.37064
	MSTRG.1032	pspA	1262	1006	1234	1051	1548	1283	1034	1255	1309	1211	1208	652	1302	1325	1132			MSTRG.1032	pspA	0	0.63104	0.159421	-0.715732	0.426782
	MSTRG.1033	pspB	239	225	226	225	329	285	243	307	312	222	190	139	267	247	199			MSTRG.1033	pspB	0	0.985518	1.13764	-0.919376	0.152127
	MSTRG.1034	pspD	61	55	54	42	71	78	45	71	69	54	60	29	59	77	43			MSTRG.1034	pspD	0	0.498032	0.355737	-0.640326	0.213442
	MSTRG.1035	pspE	958	1320	975	960	2263	2063	808	1611	1523	1215	1460	958	1124	1640	1265			MSTRG.1035	pspE	0	1.60152	0.542767	0.299349	0.611302
	MSTRG.1036	ycjM	0	75	78	84	79	59	40	57	59	64	71	30	117	70	53			MSTRG.1036	ycjM	0	0.867303	0.0377088	0.150835	1.09356
	MSTRG.1037	ycjN	27	22	52	41	46	34	13	36	24	32	30	30	64	42	29			MSTRG.1037	ycjN	0	0.523506	-0.732908	-0.235578	0.88996
	MSTRG.1038	ycjO	71	23	40	58	45	39	68	40	40	57	31	32	76	44	30			MSTRG.1038	ycjO	0	0.165358	0.289377	-0.289377	0.330717
	MSTRG.1039	ycjQ	96	47	69	84	107	74	91	106	78	70	61	40	125	82	101			MSTRG.1039	ycjQ	0	0.762528	0.906402	-0.589881	1.38118
	MSTRG.104	dksA	10530	6786	9560	11218	10718	8633	7864	8014	8292	10043	8295	4336	11397	9776	7705			MSTRG.104	dksA	0	0.6549	-0.47987	-0.745164	0.355026
	MSTRG.1040	ycjR	92	33	63	85	83	57	60	75	72	57	50	22	129	74	49			MSTRG.1040	ycjR	0	0.479946	0.246459	-0.76532	0.830177
	MSTRG.1041	ycjS	241	167	160	197	255	241	237	241	221	197	173	126	305	206	212			MSTRG.1041	ycjS	0	0.934051	0.978885	-0.538013	1.15822
	MSTRG.1042	NA	25	15	15	13	35	19	25	14	22	6	18	12	32	14	35			MSTRG.1042	NA	0	0.454579	0.227289	-0.71975	0.984921
	MSTRG.1043	ompG	24	3	12	15	5	9	3	11	4	5	5	5	17	8	4			MSTRG.1043	ompG	0	-0.545197	-1.14491	-1.30847	-0.545197
	MSTRG.1044	ycjW	397	174	222	210	218	207	204	250	223	265	171	122	275	188	171			MSTRG.1044	ycjW	0	-0.837484	-0.614862	-1.24563	-0.842785
	MSTRG.1045	ycjX	2076	1228	1383	1325	2206	2223	1204	1769	1870	1822	1554	1050	1611	1560	1640			MSTRG.1045	ycjX	0	0.980949	0.143419	-0.239951	0.114
	MSTRG.1046	tyrR	3740	3123	4039	3113	5505	5412	2851	4960	5662	3480	3933	2517	3751	4282	4389			MSTRG.1046	tyrR	0	1.05724	0.86898	-0.328529	0.513749
	MSTRG.1047	tpx	31681	26798	31664	32223	36894	31949	28497	32264	30140	31785	32177	19188	31575	35021	30915			MSTRG.1047	tpx	0	0.914342	0.0634507	-0.58537	0.616761
	MSTRG.1048	ycjG	1403	1230	1556	1435	1947	1889	1232	1923	1857	1382	1452	945	1475	1706	1535			MSTRG.1048	ycjG	0	1.24601	0.947749	-0.472147	0.606882
	MSTRG.1049	mpaA	3	4	1	15	1	8	3	1	2	2	1	1	2	1	3			MSTRG.1049	mpaA	0	1.42394	-0.177993	-0.355985	-0.177993
	MSTRG.105	sfsA	1894	1429	1635	1702	2729	2687	1331	1843	2156	1592	1671	1070	1913	1968	1792			MSTRG.105	sfsA	0	1.60876	0.277064	-0.465498	0.53253
	MSTRG.1050	NA	19	23	14	12	22	33	16	21	23	20	12	10	12	13	17			MSTRG.1050	NA	0	0.600252	0.218274	-0.763958	-0.763958
	MSTRG.1051	ycjY	70	56	51	67	133	92	70	66	100	91	65	68	53	78	94			MSTRG.1051	ycjY	0	1.76378	0.904894	0.720848	0.736185
	MSTRG.1052	pgrR	309	181	193	180	250	170	169	246	193	214	184	127	280	179	185			MSTRG.1052	pgrR	0	-0.580288	-0.524356	-1.10464	-0.272665
	MSTRG.1053	sieB	22	40	11	24	54	57	16	23	19	34	20	35	25	25	31			MSTRG.1053	sieB	0	1.57486	-0.381014	0.406415	0.203208
	MSTRG.1054	ydaF	0	0	0	0	0	0	0	0	1	0	1	0	0	0	0			MSTRG.1054	ydaF	0	0	0.947331	0.947331	0
	MSTRG.1055	dbpA	1389	690	709	849	912	812	1255	1032	1084	999	742	421	979	716	697			MSTRG.1055	dbpA	0	-0.29086	0.788703	-0.846875	-0.535723
	MSTRG.1056	ttcA	2189	884	989	1382	1146	951	2263	1465	1492	1587	958	524	1601	988	912			MSTRG.1056	ttcA	0	-0.397755	0.790051	-0.677479	-0.382745
	MSTRG.1057	intR	424	130	167	263	270	150	470	272	303	235	128	86	328	124	138			MSTRG.1057	intR	0	-0.109964	0.937588	-0.787111	-0.379086
	MSTRG.1058	xisR	8	5	3	7	6	9	7	2	6	0	4	1	17	3	3			MSTRG.1058	xisR	0	0.483449	-0.0805748	-0.886323	0.564024
	MSTRG.1059	rcbA	3	19	1	10	13	15	21	15	10	1	12	3	5	10	12			MSTRG.1059	rcbA	0	0.794839	1.21875	-0.370925	0.211957
	MSTRG.106	thpR	544	336	340	349	524	502	355	350	436	454	349	237	397	362	353			MSTRG.106	thpR	0	0.618971	-0.315476	-0.718805	-0.431283
	MSTRG.1060	recT	247	198	140	173	256	279	212	233	229	227	216	97	210	151	193			MSTRG.1060	recT	0	0.859069	0.621603	-0.314293	-0.216513
	MSTRG.1061	racC	18	20	0	0	14	14	7	2	9	13	4	3	7	7	0			MSTRG.1061	racC	0	-0.503446	-1.00689	-0.906203	-1.20827
	MSTRG.1062	NA	11	11	1	4	11	8	3	6	4	9	2	14	8	7	4			MSTRG.1062	NA	0	0	-0.865346	0.173069	-0.346138
	MSTRG.1063	racR	1233	1579	1214	1399	2150	1689	1274	1628	1680	1678	1590	874	1206	1539	1249			MSTRG.1063	racR	0	1.32971	0.61	0.127266	-0.0351079
	MSTRG.1064	ydaS	26	26	13	32	36	35	26	24	20	23	33	23	29	21	26			MSTRG.1064	ydaS	0	2.06571	0.271803	0.761049	0.597967
	MSTRG.1065	ydaT	38	30	57	26	43	28	18	39	28	38	36	29	41	32	31			MSTRG.1065	ydaT	0	-1.02318	-1.46168	-0.803924	-0.767382
	MSTRG.1066	ydaU	80	65	64	73	77	80	58	60	80	85	64	33	54	56	86			MSTRG.1066	ydaU	0	0.484753	-0.253918	-0.623253	-0.300085
	MSTRG.1067	ydaV	31	30	24	33	40	39	26	39	51	43	47	13	28	53	32			MSTRG.1067	ydaV	0	0.83334	0.956798	0.55556	0.864205
	MSTRG.1068	NA	23	45	31	28	28	54	29	35	29	32	34	24	27	32	41			MSTRG.1068	NA	0	0.443162	-0.241724	-0.362587	0.0402874
	MSTRG.1069	rzoD	7	12	3	9	16	5	12	11	8	10	16	4	6	8	11			MSTRG.1069	rzoD	0	0.678272	0.763056	0.678272	0.254352
	MSTRG.107	hrpB	2183	1535	1423	1600	2106	2064	1687	1809	1926	1740	1477	1055	1670	1370	1384			MSTRG.107	hrpB	0	0.670263	0.299434	-0.926008	-0.764036
	MSTRG.1070	trkG	616	434	371	368	585	482	435	504	544	578	473	302	402	520	452			MSTRG.1070	trkG	0	0.0523221	0.231712	-0.254136	-0.175653
	MSTRG.1071	ynaK	70	25	17	24	61	31	48	40	51	52	33	20	28	34	30			MSTRG.1071	ynaK	0	0.0855133	0.577215	-0.149648	-0.427566
	MSTRG.1072	ynaA	86	49	57	69	67	60	61	53	60	63	77	49	72	61	40			MSTRG.1072	ynaA	0	0.114105	-0.513472	-0.0855787	-0.541998
	MSTRG.1073	NA	11	30	21	18	41	26	22	41	20	14	26	14	17	25	23			MSTRG.1073	NA	0	0.865336	0.79009	-0.300987	0.11287
	MSTRG.1074	NA	263	475	411	307	757	537	295	460	499	400	473	359	251	451	383			MSTRG.1074	NA	0	1.17795	0.273638	0.216305	-0.166789
	MSTRG.1075	NA	11	2	6	4	2	3	8	5	8	4	7	0	5	2	3			MSTRG.1075	NA	0	-1.14173	0.228345	-0.913381	-1.02755
	MSTRG.1076	stfR	161	102	127	135	186	168	109	176	152	127	135	98	139	114	159			MSTRG.1076	stfR	0	1.21273	0.57574	-0.367494	0.269495
	MSTRG.1077	pinR	110	51	66	54	93	84	70	79	108	126	76	44	81	67	80			MSTRG.1077	pinR	0	0.0584989	0.438742	0.27787	0.0146247
	MSTRG.1078	ydfK	169	70	39	54	83	73	92	104	133	114	46	46	80	53	51			MSTRG.1078	ydfK	0	-0.615287	0.461465	-0.651481	-0.850544
	MSTRG.1079	NA	177	68	40	41	87	67	86	98	79	93	51	51	83	41	58			MSTRG.1079	NA	0	-0.86884	-0.212383	-0.86884	-0.994339
	MSTRG.108	mrcB	3340	1625	1869	2322	2142	1818	2563	1932	1827	2549	1761	948	2443	1714	1575			MSTRG.108	mrcB	0	-0.329203	-0.305348	-0.939899	-0.657214
	MSTRG.1080	uspF	963	2881	2493	2399	5728	5520	1230	4453	4648	2620	3792	2723	1826	3770	3827			MSTRG.1080	uspF	0	1.69192	0.924421	0.647604	0.714262
	MSTRG.1081	ompN	35	17	27	18	11	16	25	19	17	23	13	14	28	13	18			MSTRG.1081	ompN	0	-1.6927	-0.896136	-1.44377	-0.995706
	MSTRG.1082	nifJ	5152	4338	4585	3501	6594	5686	4508	6823	7376	5556	5194	3580	4544	5979	6462			MSTRG.1082	nifJ	0	0.485801	1.31901	0.0726139	0.828653
	MSTRG.1083	ydbJ	1105	1197	1331	1276	1859	1495	1218	2134	1898	1515	1176	844	1382	1792	1468			MSTRG.1083	ydbJ	0	0.957266	1.55256	-0.0940944	0.968788
	MSTRG.1084	hslJ	113	71	51	80	89	203	83	65	72	103	306	35	20	80	50			MSTRG.1084	hslJ	0	0.635061	-0.0695322	0.968815	-0.394016
	MSTRG.1085	ldhA	2058	1842	1725	1751	3168	2746	1703	2332	2156	2400	2137	1367	1698	2383	2292			MSTRG.1085	ldhA	0	1.46749	0.407157	0.200701	0.53808
	MSTRG.1086	ydbH	1461	1142	1245	1183	1662	1521	974	1108	1353	1328	1379	824	1257	1215	1065			MSTRG.1086	ydbH	0	0.801055	-0.638679	-0.490221	-0.480942
	MSTRG.1087	ydbL	219	203	219	216	239	288	157	189	220	211	204	107	230	237	228			MSTRG.1087	ydbL	0	0.846198	-0.622205	-0.987231	0.447987
	MSTRG.1088	NA	309	410	523	485	670	427	319	617	501	559	528	234	529	553	481			MSTRG.1088	NA	0	0.956269	0.548448	0.222192	0.90283
	MSTRG.1089	feaB	389	305	417	346	502	440	328	506	538	314	399	228	357	426	390			MSTRG.1089	feaB	0	0.703238	1.03698	-0.675426	0.246332
	MSTRG.109	fhuA	613	633	1226	1297	1075	857	1701	870	801	669	639	433	1198	855	675			MSTRG.109	fhuA	0	0.750356	0.8921	-0.724584	0.253753
	MSTRG.1090	tynA	106	83	102	95	150	120	124	161	128	111	96	70	141	97	98			MSTRG.1090	tynA	0	0.980648	1.61674	-0.185528	0.59634
	MSTRG.1091	paaZ	58	55	55	44	54	28	42	58	47	39	37	18	68	40	42			MSTRG.1091	paaZ	0	-1.09053	-0.545264	-1.92141	-0.467369
	MSTRG.1092	ydcF	789	780	637	740	1223	930	699	945	917	832	734	537	730	789	800			MSTRG.1092	ydcF	0	1.44717	0.747812	-0.216971	0.238036
	MSTRG.1093	aldA	31270	31371	54789	44902	58001	51653	18946	51731	50818	29508	40991	23484	46251	51808	47314			MSTRG.1093	aldA	0	1.01162	0.110764	-0.63889	0.761398
	MSTRG.1094	gap	4967	3649	4508	4338	6082	5393	6263	8459	8294	3997	4713	2796	5497	5349	5191			MSTRG.1094	gap	0	0.581655	2.13973	-0.349988	0.630108
	MSTRG.1095	cybB	1984	1712	1996	1818	2513	2340	1643	2041	2154	2100	1968	1195	2173	2376	2154			MSTRG.1095	cybB	0	0.99691	0.148671	-0.436848	1.0295
	MSTRG.1096	NA	340	364	341	323	588	525	357	450	580	370	375	216	388	355	424			MSTRG.1096	NA	0	1.30264	1.13939	-0.279851	0.406451
	MSTRG.1097	yncP	323	297	291	293	561	372	310	643	363	339	369	258	316	415	307			MSTRG.1097	yncP	0	0.994027	1.27804	0.17356	0.400767
	MSTRG.1098	hokB	0	0	0	0	0	0	0	0	0	0	0	0	0	0	0			MSTRG.1098	hokB	#DIV/0!	#DIV/0!	#DIV/0!	#DIV/0!	#DIV/0!
	MSTRG.1099	paaA	35	17	26	29	31	29	31	16	11	26	26	0	52	28	22			MSTRG.1099	paaA	0	0.313188	-0.569433	-0.740263	0.68332
	MSTRG.11	mokC	78	141	88	89	233	253	85	141	170	134	142	98	75	145	130			MSTRG.11	mokC	0	1.67111	0.554959	0.417778	0.268126
	MSTRG.110	fhuC	693	470	418	408	660	612	506	647	614	602	521	282	475	560	459			MSTRG.110	fhuC	0	0.292465	0.549479	-0.519937	-0.257014
	MSTRG.1100	paaB	5	9	15	15	14	6	9	16	11	8	9	2	14	8	7			MSTRG.1100	paaB	0	0.479332	0.559221	-0.798887	0
	MSTRG.1101	paaC	25	16	30	37	31	14	36	24	26	26	13	5	30	37	26			MSTRG.1101	paaC	0	0.388832	0.530226	-0.954407	0.777665
	MSTRG.1102	paaD	39	20	26	17	36	20	22	26	25	34	9	13	44	31	28			MSTRG.1102	paaD	0	-0.412882	-0.412882	-0.997799	0.619324
	MSTRG.1103	paaK	133	86	116	110	110	99	114	129	95	86	113	44	156	119	107			MSTRG.1103	paaK	0	-0.211073	0.0395762	-1.21367	0.620027
	MSTRG.1104	paaC	422	414	492	416	745	615	354	693	791	423	526	345	485	523	575			MSTRG.1104	paaC	0	1.0807	1.23026	-0.0820172	0.615129
	MSTRG.1105	paaF	285	193	287	262	353	350	206	381	474	195	253	190	273	261	378			MSTRG.1105	paaF	0	0.804024	1.18995	-0.510555	0.590957
	MSTRG.1106	NA	1160	951	1087	910	1315	1068	828	1123	1189	1004	1083	605	1061	984	1008			MSTRG.1106	NA	0	0.190834	-0.116509	-1.01644	-0.291272
	MSTRG.1107	NA	2	0	1	0	1	0	0	0	1	0	0	0	0	0	0			MSTRG.1107	NA	0	-1.08012	-1.08012	-1.62019	-1.62019
	MSTRG.1108	NA	5340	7602	6954	6166	13202	12185	5320	9377	9500	7458	7969	5765	6309	8203	7915			MSTRG.1108	NA	0	1.67039	0.616312	0.18571	0.36268
	MSTRG.1109	NA	0	0	0	0	0	0	0	0	0	0	0	0	0	0	0			MSTRG.1109	NA	#DIV/0!	#DIV/0!	#DIV/0!	#DIV/0!	#DIV/0!
	MSTRG.111	hemL	11236	6496	7698	9728	8506	6519	8284	7357	7329	10840	7531	3972	9665	8438	7163			MSTRG.111	hemL	0	-0.122719	-0.445923	-0.559579	-0.0297282
	MSTRG.1110	NA	1598	944	786	926	1209	1067	1176	978	1041	1262	950	560	1228	845	785			MSTRG.1110	NA	0	-0.168298	-0.177648	-0.74265	-0.62778
	MSTRG.1111	pdxI	204	295	201	206	404	509	208	287	388	236	246	155	221	327	270			MSTRG.1111	pdxI	0	1.46747	0.640925	-0.220646	0.413274
	MSTRG.1112	ydbD	103	47	31	38	58	63	49	68	74	72	48	28	65	30	43			MSTRG.1112	ydbD	0	-0.360173	0.163715	-0.54026	-0.703975
	MSTRG.1113	ynbA	18	12	5	4	6	16	11	4	8	21	6	7	19	8	6			MSTRG.1113	ynbA	0	-0.518358	-0.691144	-0.0575953	-0.115191
	MSTRG.1114	ynbC	278	181	164	143	227	217	166	220	246	214	206	141	212	194	199			MSTRG.1114	ynbC	0	-0.320961	0.0802404	-0.552767	-0.160481
	MSTRG.1115	azoR	651	541	542	310	394	264	342	272	299	608	610	331	647	609	516			MSTRG.1115	azoR	0	-1.71178	-1.83469	-0.41342	0.0849187
	MSTRG.1116	hrpA	6722	5655	5667	3590	3682	2933	3809	3134	3229	6125	6057	4011	5521	5728	5584			MSTRG.1116	hrpA	0	-2.0153	-2.02379	-0.475867	-0.311332
	MSTRG.1117	trg	4118	2951	4301	11727	8369	6003	12317	13850	13566	4823	4320	2090	7778	7456	5798			MSTRG.1117	trg	0	1.26031	2.42692	-0.0117226	0.826743
	MSTRG.1118	ydcI	2242	3197	3990	2942	4946	4010	2609	4976	4917	2806	3601	2220	2668	3987	3696			MSTRG.1118	ydcI	0	0.865838	1.07765	-0.281248	0.32333
	MSTRG.1119	NA	2139	1560	1597	1706	1944	1589	1663	1913	1820	1995	1731	1131	2168	2010	1575			MSTRG.1119	NA	0	-0.0701777	0.123119	-0.540491	0.562653
	MSTRG.112	yadX	49	46	47	49	73	48	31	38	41	53	40	26	57	61	24			MSTRG.112	yadX	0	0.716175	-0.818486	-0.588287	0
	MSTRG.1120	ydcK	0	0	0	0	0	0	0	0	5	5	0	0	0	10	0			MSTRG.1120	ydcK	0	0	0.561529	0.561529	1.12306
	MSTRG.1121	tehA	1519	1174	1165	1134	1685	1587	1629	1767	1748	1441	1203	892	1305	1340	1242			MSTRG.1121	tehA	0	0.701274	1.64569	-0.412063	0.0371112
	MSTRG.1122	yncG	34	26	24	21	36	28	19	39	0	23	29	20	25	0	22			MSTRG.1122	yncG	0	0.0301703	-0.784429	-0.362044	-1.1163
	MSTRG.1123	yncH	4	2	0	0	2	4	2	0	2	1	0	2	3	3	4			MSTRG.1123	yncH	0	0	-0.448497	-0.672745	0.896994
	MSTRG.1124	ydcL	898	418	677	793	707	582	630	604	579	712	638	360	952	712	574			MSTRG.1124	ydcL	0	0.190268	-0.384813	-0.605011	0.523773
	MSTRG.1125	tnpA	168	69	100	76	111	113	110	114	75	87	109	75	118	82	110			MSTRG.1125	tnpA	0	-0.48709	-0.500255	-0.868864	-0.355444
	MSTRG.1126	insQ	781	892	1017	970	1288	1177	1090	1498	1399	939	946	556	911	1027	869			MSTRG.1126	insQ	0	1.03157	1.7959	-0.34478	0.162005
	MSTRG.1127	ydcO	108	141	113	90	161	124	91	157	146	115	142	94	116	121	108			MSTRG.1127	ydcO	0	0.188299	0.463505	-0.15933	-0.246237
	MSTRG.1128	sutR	372	160	197	205	226	176	239	190	221	243	166	103	249	190	161			MSTRG.1128	sutR	0	-0.678264	-0.439204	-1.20642	-0.717181
	MSTRG.1129	rlhA	3112	1519	1384	1762	1869	1446	2308	1813	1782	2633	1633	913	2099	1405	1366			MSTRG.1129	rlhA	0	-0.563802	-0.0673197	-0.502493	-0.688223
	MSTRG.113	clcA	1253	786	953	878	1149	1123	835	982	1041	846	908	466	1118	1024	786			MSTRG.113	clcA	0	0.272568	-0.231165	-1.33179	-0.110407
	MSTRG.1130	yncJ	38	26	23	22	45	40	27	47	38	49	31	17	32	31	13			MSTRG.1130	yncJ	0	0.614287	0.767859	0.307143	-0.337858
	MSTRG.1131	hicA	90	77	72	88	114	98	64	53	106	95	63	56	91	91	69			MSTRG.1131	hicA	0	1.10014	-0.288562	-0.450879	0.216422
	MSTRG.1132	hicB	293	238	200	254	335	290	238	334	285	255	228	129	222	218	247			MSTRG.1132	hicB	0	0.938207	0.798744	-0.75437	-0.278927
	MSTRG.1133	ydcR	1134	550	689	716	831	679	767	734	723	797	663	413	963	639	600			MSTRG.1133	ydcR	0	-0.289712	-0.293654	-0.985415	-0.337012
	MSTRG.1134	ydcS	185	95	188	167	206	123	101	0	147	254	202	93	256	256	181			MSTRG.1134	ydcS	0	0.12998	-1.02127	0.376013	1.04448
	MSTRG.1135	ydcT	68	67	73	60	80	43	51	69	61	77	75	43	114	81	81			MSTRG.1135	ydcT	0	-0.471581	-0.509307	-0.245222	1.2827
	MSTRG.1136	ydcU	268	138	181	230	216	140	219	209	189	232	180	132	223	250	187			MSTRG.1136	ydcU	0	-0.00815479	0.244644	-0.350656	0.5953
	MSTRG.1137	patD	587	352	562	519	670	426	518	684	503	591	624	270	681	785	568			MSTRG.1137	patD	0	0.284156	0.508489	-0.0398815	1.32855
	MSTRG.1138	yncL	100	43	82	72	75	36	61	56	62	92	87	32	126	123	62			MSTRG.1138	yncL	0	-0.492934	-0.53988	-0.164311	1.00934
	MSTRG.1139	ortT	148	42	43	51	74	52	53	74	63	39	38	23	68	51	37			MSTRG.1139	ortT	0	-0.643216	-0.493898	-1.52764	-0.884422
	MSTRG.114	NA	2785	1792	1579	1688	2089	1848	2101	1845	1809	1805	1431	1033	1928	1633	1271			MSTRG.114	NA	0	-0.441515	-0.333422	-1.569	-1.10088
	MSTRG.1140	ydcY	938	941	965	858	1374	1184	865	988	1090	1001	883	649	932	965	835			MSTRG.1140	ydcY	0	1.15728	0.200299	-0.629223	-0.226601
	MSTRG.1141	ydcZ	652	612	703	639	884	959	618	943	915	535	582	366	699	794	602			MSTRG.1141	ydcZ	0	1.01832	1.00646	-0.957026	0.253098
	MSTRG.1142	curA	257	248	221	228	485	470	214	379	417	249	236	191	249	333	282			MSTRG.1142	curA	0	1.58751	0.986551	-0.173689	0.47938
	MSTRG.1143	mcbR	79	23	27	33	32	28	46	31	40	40	21	24	55	33	28			MSTRG.1143	mcbR	0	-0.800254	-0.266751	-0.978088	-0.288981
	MSTRG.1144	yncD	1868	716	1104	1066	790	593	1692	1274	1330	1330	865	393	1483	941	875			MSTRG.1144	yncD	0	-1.00726	0.494283	-0.894261	-0.316243
	MSTRG.1145	yncE	2798	575	5988	6178	626	407	5186	2499	1463	1920	1916	421	5766	3610	2314			MSTRG.1145	yncE	0	-0.342084	-0.0338902	-0.812093	0.370565
	MSTRG.1146	ansP	865	500	583	660	507	361	918	592	603	877	609	292	703	479	396			MSTRG.1146	ansP	0	-0.748775	0.294162	-0.303076	-0.659635
	MSTRG.1147	NA	346	195	157	185	188	209	182	184	191	329	177	109	273	169	118			MSTRG.1147	NA	0	-0.577526	-0.701993	-0.41323	-0.687057
	MSTRG.1148	NA	0	0	0	0	0	0	0	0	0	0	0	0	0	0	0			MSTRG.1148	NA	#DIV/0!	#DIV/0!	#DIV/0!	#DIV/0!	#DIV/0!
	MSTRG.1149	NA	116	37	38	39	40	32	50	63	65	66	61	29	53	36	43			MSTRG.1149	NA	0	-1.22278	-0.198702	-0.534966	-0.901799
	MSTRG.115	yadS	605	226	268	317	422	353	405	476	356	422	317	188	441	291	284			MSTRG.115	yadS	0	-0.0218261	0.430287	-0.536299	-0.258796
	MSTRG.1150	NA	55	40	24	32	49	40	26	27	32	45	36	21	33	34	30			MSTRG.1150	NA	0	0.0703585	-1.19609	-0.598047	-0.773944
	MSTRG.1151	pptA	211	175	179	150	243	201	173	227	252	232	208	117	212	220	186			MSTRG.1151	pptA	0	0.266623	0.799868	-0.0735511	0.487276
	MSTRG.1152	yddH	0	0	0	0	0	0	0	0	0	0	0	0	0	0	0			MSTRG.1152	yddH	#DIV/0!	#DIV/0!	#DIV/0!	#DIV/0!	#DIV/0!
	MSTRG.1153	nhoA	233	143	221	198	292	226	239	296	252	221	221	109	294	273	267			MSTRG.1153	nhoA	0	0.746784	1.19234	-0.288673	1.48729
	MSTRG.1154	yddE	1124	980	1063	1018	1446	1231	1144	1396	1584	1046	1048	742	1062	1277	1122			MSTRG.1154	yddE	0	0.843217	1.52833	-0.528608	0.469519
	MSTRG.1155	NA	684	446	466	465	774	574	622	690	664	604	594	355	523	677	570			MSTRG.1155	NA	0	0.641971	1.12419	-0.127211	0.51476
	MSTRG.1156	yddG	234	155	200	248	257	186	197	259	251	337	215	119	290	245	221			MSTRG.1156	yddG	0	0.638355	0.738489	0.513187	1.04515
	MSTRG.1157	fdnG	8973	7228	6470	6935	11300	8672	7221	10726	8556	7812	9018	4008	6410	8979	8143			MSTRG.1157	fdnG	0	0.785765	0.710824	-0.340016	0.159713
	MSTRG.1158	fdnH	4048	3536	2005	2374	5524	4997	2598	3911	3511	3165	4070	2031	2210	3511	3373			MSTRG.1158	fdnH	0	1.05685	0.137781	-0.103256	-0.15824
	MSTRG.1159	yddM	224	289	273	225	422	340	212	247	344	280	276	194	207	307	298			MSTRG.1159	yddM	0	1.08483	0.0917517	-0.194298	0.140326
	MSTRG.116	btuF	8509	6690	7009	6959	10808	8219	7612	9141	8834	9063	7654	4763	7128	8530	7711			MSTRG.116	btuF	0	0.909365	0.813326	-0.17523	0.279453
	MSTRG.1160	adhP	761	486	682	680	708	551	1176	1110	1012	639	608	272	708	766	668			MSTRG.1160	adhP	0	0.0143235	1.96088	-0.587262	0.30509
	MSTRG.1161	maeA	11438	7494	11982	13405	10904	8196	14803	13497	12798	11155	10135	4809	13686	12008	9777			MSTRG.1161	maeA	0	0.198648	1.27155	-0.601189	0.568976
	MSTRG.1162	sra	343	440	389	410	782	578	495	1145	781	430	570	405	405	701	597			MSTRG.1162	sra	0	0.929329	1.94102	0.362097	0.825207
	MSTRG.1163	bdm	57	69	77	95	91	87	95	47	85	71	102	52	86	66	61			MSTRG.1163	bdm	0	1.36299	0.467312	0.428369	0.194713
	MSTRG.1164	osmC	1525	1210	1534	1412	1818	1383	1833	2371	2226	1851	1829	975	1583	2281	2049			MSTRG.1164	osmC	0	0.284845	1.78939	0.319623	1.3613
	MSTRG.1165	ddpF	280	216	253	226	337	316	337	460	373	292	312	165	268	287	301			MSTRG.1165	ddpF	0	0.620425	2.00922	0.09545	0.510658
	MSTRG.1166	ddpA	123	103	149	112	181	133	96	121	155	111	95	62	121	144	132			MSTRG.1166	ddpA	0	0.590849	-0.0347558	-1.23962	0.254876
	MSTRG.1167	ddpX	30	41	49	35	49	31	38	46	65	36	41	26	40	29	52			MSTRG.1167	ddpX	0	-0.160602	0.931491	-0.546046	0.0321204
	MSTRG.1168	NA	2052	1184	1547	1564	1768	1432	1884	1921	1957	1823	1504	857	1876	1731	1542			MSTRG.1168	NA	0	-0.0198216	1.02133	-0.624901	0.381826
	MSTRG.1169	pqqL	276	172	149	259	216	189	278	233	184	272	190	105	280	199	213			MSTRG.1169	pqqL	0	0.427296	0.624999	-0.191326	0.605867
	MSTRG.117	dgt	1159	1063	1120	967	1460	1290	694	1005	1094	1151	1086	686	1159	1164	1077			MSTRG.117	dgt	0	0.637773	-0.9337	-0.712605	0.0986423
	MSTRG.1170	yddB	110	59	52	66	71	58	70	53	47	73	91	46	95	81	60			MSTRG.1170	yddB	0	-0.464468	-0.911071	-0.196506	0.267962
	MSTRG.1171	yddA	18	11	7	21	17	8	10	3	7	24	4	3	26	9	6			MSTRG.1171	yddA	0	0.435124	-0.696198	-0.217562	0.217562
	MSTRG.1172	NA	0	4	4	29	12	2	10	29	2	24	2	7	3	2	40			MSTRG.1172	NA	0	0.913937	0.861712	0.652812	0.966162
	MSTRG.1173	ydeM	46	9	30	0	22	31	0	28	29	0	18	6	21	35	0			MSTRG.1173	ydeM	0	-0.710961	-0.622091	-1.35527	-0.644308
	MSTRG.1174	ydeN	185	162	263	260	367	306	189	521	373	252	367	228	259	360	374			MSTRG.1174	ydeN	0	1.12202	1.64308	0.823277	1.33044
	MSTRG.1175	ydeO	30	34	30	26	28	21	22	16	13	34	22	13	21	22	15			MSTRG.1175	ydeO	0	-0.897122	-2.03033	-1.18042	-1.69981
	MSTRG.1176	safA	2	0	2	0	0	4	3	0	0	2	1	1	0	3	0			MSTRG.1176	safA	0	0	-0.24274	0	-0.24274
	MSTRG.1177	ydeP	212	162	145	172	271	204	154	168	188	183	178	96	188	173	127			MSTRG.1177	ydeP	0	1.07747	-0.0757598	-0.521901	-0.260951
	MSTRG.1178	NA	5	3	4	4	4	4	8	3	4	6	3	5	0	4	2			MSTRG.1178	NA	0	0	0.558187	0.372125	-1.11637
	MSTRG.1179	ydeQ	19	24	17	19	14	24	13	0	7	0	13	2	12	14	13			MSTRG.1179	ydeQ	0	-0.130115	-1.73487	-1.95173	-0.910808
	MSTRG.118	degP	4945	3424	4438	5367	5033	3815	4444	3752	3172	5151	4177	2251	4709	3813	3400			MSTRG.118	degP	0	0.544401	-0.556387	-0.474804	-0.342184
	MSTRG.1180	ydeR	21	11	8	9	13	20	12	10	0	18	4	4	15	8	0			MSTRG.1180	ydeR	0	0.101464	-0.913173	-0.710246	-0.862441
	MSTRG.1181	ydeS	15	3	9	7	10	5	11	0	16	19	4	0	9	5	11			MSTRG.1181	ydeS	0	-0.295641	0	-0.236513	-0.118257
	MSTRG.1182	ydeT	60	24	24	54	39	31	47	22	32	54	27	14	59	24	14			MSTRG.1182	ydeT	0	0.33324	-0.145793	-0.270758	-0.229103
	MSTRG.1183	hipA	874	1279	1082	850	2212	1939	659	1230	1557	1050	1390	1064	852	1296	1188			MSTRG.1183	hipA	0	1.41307	0.168832	0.215241	0.0808154
	MSTRG.1184	NA	887	599	602	568	987	924	811	828	1029	636	685	381	669	757	653			MSTRG.1184	NA	0	0.738172	1.09499	-0.728732	-0.0169912
	MSTRG.1185	NA	124	61	46	47	72	84	111	99	124	89	58	47	79	57	56			MSTRG.1185	NA	0	-0.340822	1.25374	-0.450373	-0.474717
	MSTRG.1186	ydfK	150	60	45	53	84	76	100	110	125	116	48	38	74	53	49			MSTRG.1186	ydfK	0	-0.409082	0.779204	-0.516223	-0.769464
	MSTRG.1187	pinQ	112	64	77	58	97	88	75	92	119	99	74	44	78	64	59			MSTRG.1187	pinQ	0	-0.158269	0.522289	-0.56977	-0.823001
	MSTRG.1188	tfaQ	75	76	66	56	77	84	67	83	98	80	77	53	77	77	73			MSTRG.1188	tfaQ	0	0	0.935646	-0.211275	0.301821
	MSTRG.1189	ynfO	4	14	10	14	14	14	10	8	12	12	19	8	9	17	11			MSTRG.1189	ynfO	0	1.22573	0.175104	0.963072	0.787968
	MSTRG.119	cdaR	542	2892	2356	1021	5471	5214	474	2588	3810	1531	2958	2086	857	2716	2424			MSTRG.119	cdaR	0	1.29893	0.237566	0.172356	0.0454494
	MSTRG.1190	ydfO	34	25	11	17	31	13	28	49	22	17	27	17	22	20	21			MSTRG.1190	ydfO	0	-0.315278	1.0159	-0.315278	-0.245216
	MSTRG.1191	gnsB	601	364	509	623	536	315	793	744	729	606	526	307	903	651	393			MSTRG.1191	gnsB	0	0	1.4851	-0.0656296	0.886937
	MSTRG.1192	NA	5	3	2	1	6	1	3	13	13	4	3	1	1	3	2			MSTRG.1192	NA	0	-0.170146	1.61638	-0.170146	-0.340291
	MSTRG.1193	NA	1	2	3	0	4	2	5	6	10	1	4	0	1	1	0			MSTRG.1193	NA	0	0	1.80579	-0.120386	-0.481543
	MSTRG.1194	ynfQ	11	10	8	3	18	11	13	40	38	7	12	3	8	7	5			MSTRG.1194	ynfQ	0	0.0886128	1.83133	-0.206763	-0.265838
	MSTRG.1195	cspI	34	23	16	26	45	38	34	80	82	17	22	23	23	18	19			MSTRG.1195	cspI	0	0.569525	1.94588	-0.174022	-0.205662
	MSTRG.1196	cspB	772	289	309	310	440	486	800	740	793	387	239	242	526	274	297			MSTRG.1196	cspB	0	-0.208087	1.49543	-0.779551	-0.423939
	MSTRG.1197	rzpQ	57	39	46	31	61	26	57	64	77	35	22	28	24	28	27			MSTRG.1197	rzpQ	0	-0.456068	1.06416	-1.08316	-1.19718
	MSTRG.1198	essD	9	4	2	11	8	11	7	10	8	4	5	5	6	8	5			MSTRG.1198	essD	0	1.83685	1.22457	-0.122457	0.489828
	MSTRG.1199	ynfU	126	32	72	61	57	71	109	59	107	61	49	49	95	67	54			MSTRG.1199	ynfU	0	-0.519879	0.570599	-0.900279	-0.17752
	MSTRG.12	tal	33056	28137	32499	35421	45993	40430	26042	35081	33346	32285	31280	19810	34065	35839	31819			MSTRG.12	tal	0	1.57866	0.0435712	-0.578538	0.450348
	MSTRG.120	yaeH	1425	2520	2027	1692	4541	4256	1123	2848	2801	2031	2590	2024	1567	2480	2625			MSTRG.120	yaeH	0	1.58268	0.280307	0.235808	0.245268
	MSTRG.1200	lsrK	279	271	288	268	500	573	195	469	539	228	302	218	306	331	383			MSTRG.1200	lsrK	0	1.38452	1.00467	-0.247726	0.500958
	MSTRG.1201	lsrR	223	433	308	301	650	659	174	401	570	306	362	254	294	416	321			MSTRG.1201	lsrR	0	1.46516	0.410518	-0.0952583	0.15196
	MSTRG.1202	lsrA	126	159	130	126	212	215	101	30	225	151	166	83	147	147	121			MSTRG.1202	lsrA	0	0.895861	-0.383013	-0.0973761	0
	MSTRG.1203	lsrB	77	66	60	55	97	140	67	104	101	86	82	54	81	96	87			MSTRG.1203	lsrB	0	1.31369	1.01848	0.28045	0.900392
	MSTRG.1204	lsrF	96	80	83	99	164	169	88	155	108	115	110	71	91	129	139			MSTRG.1204	lsrF	0	1.83557	0.97614	0.392578	1.06102
	MSTRG.1205	lsrG	40	29	27	42	69	60	39	68	41	48	30	20	46	51	53			MSTRG.1205	lsrG	0	1.72329	1.19481	0.0459544	1.24077
	MSTRG.1206	tam	153	122	101	94	166	162	105	175	167	135	135	81	106	114	131			MSTRG.1206	tam	0	0.516208	0.796756	-0.280548	-0.280548
	MSTRG.1207	yneE	306	118	133	121	172	138	256	219	305	150	122	77	185	151	156			MSTRG.1207	yneE	0	-0.612061	1.08325	-1.01039	-0.315746
	MSTRG.1208	uxaB	630	731	886	661	1519	1652	592	1602	1753	805	1081	603	567	1052	1170			MSTRG.1208	uxaB	0	1.23974	1.32968	0.189285	0.423935
	MSTRG.1209	dgcF	204	127	135	160	195	180	213	232	268	200	141	113	168	150	133			MSTRG.1209	dgcF	0	0.525707	1.88188	-0.0914273	-0.114284
	MSTRG.121	yaeI	263	228	189	198	359	266	211	306	264	219	223	119	276	218	170			MSTRG.121	yaeI	0	0.821395	0.580146	-0.683539	-0.0919043
	MSTRG.1210	yneG	1433	609	771	911	844	670	1345	1171	1037	1056	757	389	1127	769	675			MSTRG.1210	yneG	0	-0.44994	0.858133	-0.708539	-0.280633
	MSTRG.1211	sad	511	401	569	430	503	406	357	507	488	426	553	237	447	469	403			MSTRG.1211	sad	0	-0.566378	-0.514527	-1.05697	-0.64615
	MSTRG.1212	yneJ	197	151	140	179	205	149	170	185	214	150	114	92	216	168	167			MSTRG.1212	yneJ	0	0.424753	0.764555	-1.24594	0.594654
	MSTRG.1213	yneK	19	20	7	21	31	25	27	24	31	20	15	12	29	22	16			MSTRG.1213	yneK	0	1.4949	1.73602	0.0482227	1.01268
	MSTRG.1214	ydeA	515	171	191	198	251	231	471	338	353	249	242	140	267	206	219			MSTRG.1214	ydeA	0	-0.614498	0.888994	-0.767343	-0.577067
	MSTRG.1215	marC	381	230	311	302	378	300	398	440	413	279	279	164	327	366	288			MSTRG.1215	marC	0	0.262744	1.49039	-0.906015	0.267274
	MSTRG.1216	marR	541	257	292	350	331	331	454	276	440	332	287	172	499	354	330			MSTRG.1216	marR	0	-0.267559	0.27442	-1.02564	0.319013
	MSTRG.1217	marA	837	642	684	777	826	725	931	1019	912	784	630	380	920	741	695			MSTRG.1217	marA	0	0.351752	1.49015	-0.786645	0.411443
	MSTRG.1218	marB	197	193	150	161	186	148	191	281	216	159	162	83	185	174	154			MSTRG.1218	marB	0	-0.354483	1.16586	-1.07133	-0.21269
	MSTRG.1219	NA	2451	1502	1842	1863	2119	1593	2105	2143	2283	1991	1671	919	2362	1932	1735			MSTRG.1219	NA	0	-0.188385	0.630233	-1.03954	0.200373
	MSTRG.122	dapD	7200	5012	6207	6680	6509	5677	5561	6175	5682	6352	5207	2638	7212	5716	5015			MSTRG.122	dapD	0	0.133192	-0.298266	-1.25802	-0.141833
	MSTRG.1220	ydeE	13	8	10	10	10	7	7	30	8	10	8	3	11	9	6			MSTRG.1220	ydeE	0	-0.221783	0.776239	-0.554457	-0.277228
	MSTRG.1221	mgtS	39	18	27	44	40	23	51	34	28	37	24	15	38	28	23			MSTRG.1221	mgtS	0	0.755175	0.952177	-0.262669	0.164168
	MSTRG.1222	ydeJ	85	72	40	67	83	62	80	106	67	73	40	36	84	68	70			MSTRG.1222	ydeJ	0	0.264002	0.985607	-0.844806	0.440003
	MSTRG.1223	dcp	3392	2876	3271	3487	4880	4108	3905	4918	4559	3685	3580	1889	3633	4364	3697			MSTRG.1223	dcp	0	1.25391	1.64127	-0.164426	0.920358
	MSTRG.1224	ydfG	6860	6173	7330	7268	8979	8112	6508	8635	8284	7031	7796	4264	7699	9169	7779			MSTRG.1224	ydfG	0	1.07838	0.826869	-0.34327	1.15611
	MSTRG.1225	ydfH	1554	846	1138	986	1322	1251	1256	1548	1599	1005	1058	643	1285	1074	1095			MSTRG.1225	ydfH	0	0.0262434	1.08098	-1.03974	-0.104974
	MSTRG.1226	ydfZ	75	208	104	106	332	258	193	417	411	189	187	130	109	155	128			MSTRG.1226	ydfZ	0	0.943442	1.93573	0.363332	0.015266
	MSTRG.1227	ydfI	116	95	92	89	133	125	167	242	195	143	114	73	115	97	83			MSTRG.1227	ydfI	0	0.319083	2.18282	0.195801	-0.0580152
	MSTRG.1228	ydfJ	24	26	22	23	18	8	36	26	18	27	26	12	43	14	28			MSTRG.1228	ydfJ	0	-0.859619	0.298998	-0.261623	0.485872
	MSTRG.1229	cspF	449	150	136	123	215	225	289	247	399	150	132	91	272	146	169			MSTRG.1229	cspF	0	-0.552624	0.642586	-1.16308	-0.475513
	MSTRG.123	glnD	3731	2728	4067	3782	4102	3940	4068	4550	4362	3462	2980	1945	3843	3684	3382			MSTRG.123	glnD	0	0.643527	1.21665	-1.06048	0.189885
	MSTRG.1230	NA	152	61	68	58	79	67	99	81	112	74	78	41	105	76	69			MSTRG.1230	NA	0	-0.959145	0.137021	-1.09617	-0.386149
	MSTRG.1231	ydfT	89	28	37	51	66	68	60	63	57	61	42	30	69	44	32			MSTRG.1231	ydfT	0	0.594354	0.498491	-0.402627	-0.172554
	MSTRG.1232	ydfU	45	34	13	25	25	22	25	50	36	43	27	13	49	26	37			MSTRG.1232	ydfU	0	-0.561814	0.533724	-0.252816	0.561814
	MSTRG.1233	NA	53	21	13	20	20	18	31	33	20	38	31	19	20	25	20			MSTRG.1233	NA	0	-0.947981	-0.098067	0.032689	-0.719158
	MSTRG.1234	NA	28	28	25	29	49	25	30	31	30	23	16	17	27	14	36			MSTRG.1234	NA	0	0.859817	0.390826	-0.977065	-0.15633
	MSTRG.1235	hokD	230	193	186	212	303	260	223	245	239	219	189	162	241	238	203			MSTRG.1235	hokD	0	1.59782	0.943294	-0.375392	0.702658
	MSTRG.1236	relE	1092	978	918	1014	1456	1167	993	1096	1147	993	1015	601	1138	1105	959			MSTRG.1236	relE	0	1.2152	0.464362	-0.70965	0.400699
	MSTRG.1237	NA	118	96	64	84	119	98	152	87	119	68	89	53	101	82	67			MSTRG.1237	NA	0	0.293514	1.02092	-0.867782	-0.357322
	MSTRG.1238	flxA	2994	1696	2011	5257	4849	3916	9212	8245	9824	2853	2258	1337	3585	3992	2877			MSTRG.1238	flxA	0	0.899873	2.52962	-0.0310979	0.461306
	MSTRG.1239	ydfW	83	23	24	87	42	42	178	167	130	54	30	10	63	28	43			MSTRG.1239	ydfW	0	0.259333	2.18219	-0.227707	0.0253008
	MSTRG.124	map	4477	2209	3187	4034	2789	2846	4886	3756	3371	3410	2423	1461	4405	3064	2546			MSTRG.124	map	0	-0.0725349	0.760905	-0.916997	0.05049
	MSTRG.1240	NA	32	12	23	54	28	36	58	60	71	30	25	13	48	22	20			MSTRG.1240	NA	0	0.926665	2.21673	0.0181699	0.417908
	MSTRG.1241	dicA	566	490	487	440	687	528	453	686	695	527	526	320	644	643	445			MSTRG.1241	dicA	0	0.339022	0.880852	-0.514587	0.5721
	MSTRG.1242	ydfA	8	10	3	18	16	4	5	16	6	7	6	3	14	10	19			MSTRG.1242	ydfA	0	1.0162	0.35866	-0.298883	1.31509
	MSTRG.1243	NA	32	24	14	28	33	29	9	26	31	42	17	13	42	32	13			MSTRG.1243	NA	0	0.63869	-0.127738	0.063869	0.542887
	MSTRG.1244	asr	64	49	58	83	67	58	150	141	125	48	59	27	77	67	70			MSTRG.1244	asr	0	0.350401	2.32022	-0.350401	0.407222
	MSTRG.1245	NA	3	9	9	5	18	9	5	8	11	8	10	2	8	6	10			MSTRG.1245	NA	0	0.963072	0.262656	-0.087552	0.262656
	MSTRG.1246	ydgD	639	656	677	611	1050	866	499	633	780	693	778	455	735	810	783			MSTRG.1246	ydgD	0	1.26377	-0.136624	-0.104745	0.810634
	MSTRG.1247	mdtI	764	239	375	413	424	288	699	698	575	342	333	204	531	370	373			MSTRG.1247	mdtI	0	-0.486941	1.14325	-0.960409	-0.200165
	MSTRG.1248	NA	202	65	90	85	89	60	158	80	137	82	86	49	145	88	92			MSTRG.1248	NA	0	-0.987006	0.14444	-1.12342	-0.256782
	MSTRG.1249	tqsA	133	350	220	198	538	467	233	386	415	301	401	243	162	351	334			MSTRG.1249	tqsA	0	1.43255	0.948345	0.693352	0.412573
	MSTRG.125	frr	21200	10411	13232	16600	11952	9256	18314	14129	12028	17764	12207	6215	18468	13079	10233			MSTRG.125	frr	0	-0.575226	-0.030417	-0.70785	-0.25045
	MSTRG.1250	pntB	7722	5218	7688	8448	8380	6578	7646	8409	7286	7066	7564	3029	8695	8577	7225			MSTRG.1250	pntB	0	0.622624	0.608056	-0.665432	0.867146
	MSTRG.1251	pntA	11357	7497	11601	12960	11979	9564	11161	11811	10845	10389	10742	4673	12782	12621	10576			MSTRG.1251	pntA	0	0.623978	0.518235	-0.716928	0.851496
	MSTRG.1252	dicB	3	4	1	11	7	6	0	2	1	7	6	0	1	0	4			MSTRG.1252	dicB	0	1.62003	-0.506258	0.506258	-0.303755
	MSTRG.1253	NA	645	407	483	458	633	657	431	1111	627	493	479	302	535	543	517			MSTRG.1253	NA	0	0.388995	1.15786	-0.476656	0.109576
	MSTRG.1254	NA	79	54	42	40	73	67	45	42	74	57	64	36	53	49	52			MSTRG.1254	NA	0	0.123162	-0.344853	-0.443383	-0.51728
	MSTRG.1255	rspB	68	55	71	44	58	64	66	69	50	67	44	31	28	53	66			MSTRG.1255	rspB	0	-0.676146	-0.217333	-1.2557	-1.13496
	MSTRG.1256	rspA	72	65	56	62	81	51	50	51	58	52	64	38	80	71	69			MSTRG.1256	rspA	0	0.0276455	-0.939948	-1.07818	0.746429
	MSTRG.1257	ynfA	86	48	52	66	57	51	84	79	81	52	58	41	88	54	43			MSTRG.1257	ynfA	0	-0.242176	1.17051	-0.706345	-0.0201813
	MSTRG.1258	ynfB	1788	1836	1739	1999	2913	2473	1975	2479	2497	2358	1979	1132	1925	2389	1962			MSTRG.1258	ynfB	0	1.57135	1.23408	0.0823753	0.709516
	MSTRG.1259	speG	1154	893	957	1042	1472	1267	1166	1369	1393	1141	1163	633	1210	1157	1145			MSTRG.1259	speG	0	1.24047	1.47516	-0.106965	0.811017
	MSTRG.126	ispC	3759	1667	1846	2022	2205	1958	2801	2229	2317	2614	1850	994	2558	1856	1708			MSTRG.126	ispC	0	-0.577167	0.0398229	-0.963184	-0.610618
	MSTRG.1260	ynfC	704	397	535	554	688	589	459	498	572	551	500	314	658	575	520			MSTRG.1260	ynfC	0	0.628898	-0.345087	-0.874006	0.377339
	MSTRG.1261	ynfD	315	227	333	291	373	294	230	269	287	287	338	211	268	375	275			MSTRG.1261	ynfD	0	0.56264	-0.603312	-0.264373	0.291488
	MSTRG.1262	ynfE	1266	5386	1616	1361	10428	11111	797	5075	8694	3924	4613	4539	1470	3090	3667			MSTRG.1262	ynfE	0	1.47979	0.636939	0.48625	-0.00414647
	MSTRG.1263	ynfF	2586	5853	1004	1195	11446	10165	845	3433	4593	4665	3352	4373	1350	2352	2553			MSTRG.1263	ynfF	0	1.41271	-0.0604705	0.31155	-0.337028
	MSTRG.1264	ymfG	634	1423	161	188	2688	2262	222	532	679	1018	772	876	291	457	438			MSTRG.1264	ymfG	0	1.29938	-0.34932	0.199357	-0.459234
	MSTRG.1265	ynfH	1123	2101	384	494	3734	3390	587	905	1102	1537	1113	1416	598	733	751			MSTRG.1265	ynfH	0	1.31965	-0.333697	0.150723	-0.502191
	MSTRG.1266	dmsD	611	676	384	351	1164	1082	520	722	625	584	542	482	474	452	433			MSTRG.1266	dmsD	0	1.31667	0.27869	-0.0895791	-0.44363
	MSTRG.1267	clcB	1150	1565	1435	1385	2339	1940	1348	3027	2568	1871	1961	1065	1499	1923	1892			MSTRG.1267	clcB	0	0.935041	1.72495	0.461345	0.718883
	MSTRG.1268	bioD	69	96	508	341	94	81	280	28	180	143	21	52	362	340	126			MSTRG.1268	bioD	0	-0.35293	-0.415873	-1.02732	0.348434
	MSTRG.1269	mlc	1129	2207	2449	2416	3302	2894	1761	3247	2995	2345	2452	1364	2707	2914	2235			MSTRG.1269	mlc	0	1.4839	1.16423	0.197363	1.08707
	MSTRG.127	ispU	10409	3573	4764	5259	5045	4688	7221	5673	5702	5536	4024	2468	7936	4335	4257			MSTRG.127	ispU	0	-0.647131	-0.0258576	-1.15808	-0.382348
	MSTRG.1270	ynfL	99	110	105	98	155	109	81	111	146	119	128	85	109	127	100			MSTRG.1270	ynfL	0	0.785698	0.392849	0.294637	0.360111
	MSTRG.1271	ynfM	393	270	240	236	388	317	314	414	392	342	295	179	292	313	290			MSTRG.1271	ynfM	0	0.190871	1.08998	-0.436995	-0.0401835
	MSTRG.1272	NA	93	89	48	57	104	83	87	60	84	94	93	37	86	88	63			MSTRG.1272	NA	0	0.23808	0.0170057	-0.102034	0.11904
	MSTRG.1273	ydgH	5352	3339	4498	5415	4403	3732	5747	5192	4800	5182	4147	1990	5189	4499	3775			MSTRG.1273	ydgH	0	0.122449	0.864941	-0.63429	0.0929388
	MSTRG.1274	ydgI	1026	322	373	521	418	372	702	388	482	664	366	158	713	381	327			MSTRG.1274	ydgI	0	-0.63549	-0.230946	-0.826137	-0.464993
	MSTRG.1275	folM	1092	848	847	788	1156	906	997	1255	1076	923	844	550	907	911	794			MSTRG.1275	folM	0	0.122101	1.04851	-0.910909	-0.339168
	MSTRG.1276	ydgC	0	0	0	0	0	0	0	0	0	0	0	0	0	0	0			MSTRG.1276	ydgC	#DIV/0!	#DIV/0!	#DIV/0!	#DIV/0!	#DIV/0!
	MSTRG.1277	rstA	2656	1366	1804	3009	2115	1415	2822	2171	1877	2333	1672	800	3350	2204	1609			MSTRG.1277	rstA	0	0.347644	0.509032	-0.497818	0.651893
	MSTRG.1278	rstB	1815	1049	1462	2103	1550	1089	1886	1682	1527	1592	1287	539	2284	1679	1272			MSTRG.1278	rstB	0	0.316266	0.584636	-0.690312	0.691072
	MSTRG.1279	tus	2873	3002	3967	2890	5681	6170	2008	5785	6440	2957	3809	2604	3919	4910	5413			MSTRG.1279	tus	0	1.12206	1.0057	-0.108106	1.00777
	MSTRG.128	cdsA	5694	2257	2538	3087	2786	2541	4294	2841	2769	3306	2341	1238	4247	2446	2277			MSTRG.128	cdsA	0	-0.645989	-0.182122	-1.122	-0.472895
	MSTRG.1280	fumC	38	84	114	39	35	266	21	33	210	41	102	94	56	128	35			MSTRG.1280	fumC	0	0.489145	0.131693	0.00470332	-0.0799564
	MSTRG.1281	fumB	10059	11841	14054	11375	18437	17183	8649	16409	16992	10725	12818	8428	12466	15236	14236			MSTRG.1281	fumB	0	1.16717	0.644424	-0.421053	0.632584
	MSTRG.1282	manA	4223	3977	4168	4143	6217	5401	4440	6188	6235	4718	4581	2972	4263	5244	5143			MSTRG.1282	manA	0	1.20542	1.59692	-0.0344609	0.810718
	MSTRG.1283	ydgA	11574	7419	11628	12372	11199	8773	11983	12347	11653	10814	10921	5111	12533	13358	11491			MSTRG.1283	ydgA	0	0.263946	0.821403	-0.578291	1.03572
	MSTRG.1284	uidC	25	12	6	13	17	9	13	14	5	10	9	12	22	23	5			MSTRG.1284	uidC	0	-0.210443	-0.578718	-0.631329	0.368275
	MSTRG.1285	uidB	102	107	96	139	130	142	104	132	189	114	122	65	196	164	118			MSTRG.1285	uidB	0	1.01409	1.14802	-0.0382674	1.65507
	MSTRG.1286	uidR	795	1430	1086	1116	1959	1713	1077	1955	2236	1285	1417	856	1143	1476	1273			MSTRG.1286	uidR	0	1.17378	1.55524	0.196292	0.461724
	MSTRG.1287	hdhA	521	492	440	465	857	747	372	597	665	562	632	438	483	700	588			MSTRG.1287	hdhA	0	1.55159	0.455904	0.450867	0.800981
	MSTRG.1288	malI	240	342	366	238	617	615	225	510	747	271	303	268	306	329	398			MSTRG.1288	malI	0	1.07499	1.0997	-0.218292	0.175046
	MSTRG.1289	malX	313	341	411	369	535	504	309	472	620	327	387	266	427	405	420			MSTRG.1289	malX	0	1.20091	1.1764	-0.297602	0.654725
	MSTRG.129	rseP	13849	6026	7165	8759	8144	6871	11085	7345	7202	9213	6319	3674	11126	6527	5856			MSTRG.129	rseP	0	-0.42757	-0.184329	-1.02559	-0.462262
	MSTRG.1290	malY	706	440	643	672	750	666	625	915	773	702	587	328	764	702	593			MSTRG.1290	malY	0	0.714496	1.25216	-0.411015	0.645197
	MSTRG.1291	add	5294	3723	4405	4935	5479	4002	3500	4541	4295	5097	4653	2627	5864	5489	4855			MSTRG.1291	add	0	0.383882	-0.419412	-0.403578	1.07595
	MSTRG.1292	ydgJ	2920	1831	2664	2706	2716	2155	3393	3577	3457	2345	2269	1368	2892	2881	2535			MSTRG.1292	ydgJ	0	0.089771	1.66908	-0.794085	0.494849
	MSTRG.1293	NA	25596	12620	15813	20531	14570	11231	25938	17820	16173	19794	14773	6905	25573	17543	13318			MSTRG.1293	NA	0	-0.463634	0.355511	-0.756379	0.144867
	MSTRG.1294	pdxY	4429	2158	3098	3788	2448	2019	4732	3984	2983	3846	2562	1213	4369	2955	2337			MSTRG.1294	pdxY	0	-0.463798	0.65321	-0.669426	-0.00778403
	MSTRG.1295	tyrS	13119	6876	9209	11335	8635	6605	13667	11355	10434	11550	8411	4068	12437	9572	7981			MSTRG.1295	tyrS	0	-0.328603	0.781448	-0.646832	0.0982434
	MSTRG.1296	pdxH	2032	1021	1376	1803	1352	1303	2045	1725	1594	1715	1242	619	2003	1410	1309			MSTRG.1296	pdxH	0	0.0242576	0.7821	-0.713509	0.245086
	MSTRG.1297	mliC	160	142	114	103	147	149	132	123	149	126	95	54	105	104	97			MSTRG.1297	mliC	0	-0.20216	-0.142701	-1.67674	-1.30809
	MSTRG.1298	anmK	820	729	836	820	910	884	839	1069	1018	802	789	473	869	958	844			MSTRG.1298	anmK	0	0.562984	1.33002	-0.789161	0.703115
	MSTRG.1299	mepH	632	434	582	671	719	582	556	656	699	585	537	339	779	590	518			MSTRG.1299	mepH	0	0.970129	0.787481	-0.55992	0.71562
	MSTRG.13	mog	1550	1636	1477	1556	2659	2447	1318	1926	1942	1697	1653	1154	1450	1686	1451			MSTRG.13	mog	0	1.66041	0.434415	-0.132069	-0.0631272
	MSTRG.130	bamA	35450	24157	24690	28742	30775	25931	32069	24800	26086	32235	24375	14514	28251	23520	20951			MSTRG.130	bamA	0	0.0745987	-0.0869779	-0.85377	-0.7502
	MSTRG.1300	sodB	27380	36570	21398	21687	57359	54766	22005	32278	38629	31923	31561	23793	20583	29480	28747			MSTRG.1300	sodB	0	1.43233	0.223551	0.0570107	-0.193228
	MSTRG.1301	ydhP	579	280	330	356	382	340	578	534	590	373	322	185	464	373	355			MSTRG.1301	ydhP	0	-0.307483	1.42107	-0.855965	0.00831034
	MSTRG.1302	ynhF	115	104	77	95	158	148	117	124	157	130	112	80	99	132	95			MSTRG.1302	ynhF	0	1.37023	1.33108	0.339294	0.391493
	MSTRG.1303	slyB	15815	10835	12358	16074	15974	12748	17685	18054	16033	14818	11716	6754	16429	13344	11397			MSTRG.1303	slyB	0	0.629718	1.38869	-0.62232	0.235219
	MSTRG.1304	slyA	1945	2011	1853	1612	2926	2802	1958	2921	3358	1733	1784	1329	1833	2170	1784			MSTRG.1304	slyA	0	0.874295	1.38654	-0.549932	-0.0125633
	MSTRG.1305	ydhI	156	73	118	116	102	76	73	91	91	121	85	72	169	112	94			MSTRG.1305	ydhI	0	-0.599771	-1.04111	-0.780834	0.31686
	MSTRG.1306	ydhJ	853	414	625	602	617	492	503	559	484	641	550	288	762	563	494			MSTRG.1306	ydhJ	0	-0.446415	-0.853369	-1.01862	-0.180046
	MSTRG.1307	sodC	381	304	343	327	556	515	408	626	583	330	330	199	418	428	392			MSTRG.1307	sodC	0	1.05754	1.68349	-0.48304	0.600227
	MSTRG.1308	ydhF	1405	1265	1508	1614	2065	2004	1617	2317	2189	1385	1492	798	1509	1624	1564			MSTRG.1308	ydhF	0	1.29454	1.67302	-0.432661	0.446424
	MSTRG.1309	ydhL	47	69	52	51	98	108	55	80	73	60	64	65	46	85	51			MSTRG.1309	ydhL	0	1.5763	0.708449	0.371936	0.247957
	MSTRG.131	skp	14309	12265	12156	13037	16349	14317	13181	14674	13374	14215	12069	7444	12413	12245	10787			MSTRG.131	skp	0	0.817211	0.41066	-0.821976	-0.539823
	MSTRG.1310	nemR	336	118	213	231	149	175	254	209	231	233	173	118	337	184	205			MSTRG.1310	nemR	0	-0.573686	0.138299	-0.732474	0.302209
	MSTRG.1311	nemA	2041	1285	1979	2126	1447	1089	2207	2013	1836	1833	1691	698	2353	1904	1688			MSTRG.1311	nemA	0	-0.477827	0.558084	-0.8048	0.475597
	MSTRG.1312	gloA	2150	1520	2012	2121	1843	1607	2187	2256	1979	1906	1604	876	2462	2099	1697			MSTRG.1312	gloA	0	-0.0954557	0.636372	-1.11451	0.495338
	MSTRG.1313	rnt	1712	711	859	996	938	819	1343	1199	1303	1020	750	447	1292	887	798			MSTRG.1313	rnt	0	-0.556977	0.592776	-1.12133	-0.321131
	MSTRG.1314	lhr	2534	1907	2318	2223	2775	2713	2853	3416	3109	2074	2401	1270	2599	2626	2330			MSTRG.1314	lhr	0	0.619904	1.70539	-0.660275	0.518323
	MSTRG.1315	grxD	5111	3373	4295	4270	4668	3548	5409	5789	5578	4968	4121	2110	4676	4551	3859			MSTRG.1315	grxD	0	-0.102342	1.39611	-0.551877	0.107232
	MSTRG.1316	purR	2997	1442	1577	2379	1982	1596	3502	2503	2361	2472	1749	908	2485	1778	1588			MSTRG.1316	purR	0	-0.0294406	1.17264	-0.442608	-0.082334
	MSTRG.1317	ydhB	0	0	0	0	0	0	0	0	0	0	0	0	0	0	0			MSTRG.1317	ydhB	#DIV/0!	#DIV/0!	#DIV/0!	#DIV/0!	#DIV/0!
	MSTRG.1318	NA	5383	5198	3906	4211	8019	7505	5511	7405	7364	6006	5352	3345	4856	5844	5490			MSTRG.1318	NA	0	1.26737	1.39898	0.0521631	0.411267
	MSTRG.1319	ribE	2757	1715	2247	2381	2087	1741	2617	2582	2500	2458	1944	889	2807	2216	1936			MSTRG.1319	ribE	0	-0.339907	0.653154	-0.951739	0.159956
	MSTRG.132	lpxD	18146	10464	10467	12211	13314	12446	15686	13438	12130	14333	10402	6144	13812	10075	9067			MSTRG.132	lpxD	0	-0.127148	0.250271	-0.942455	-0.70391
	MSTRG.1320	mdtK	6762	3520	3744	4131	4356	3656	5438	4491	5225	5648	4150	2230	4932	4160	3901			MSTRG.1320	mdtK	0	-0.585509	0.350746	-0.621268	-0.321206
	MSTRG.1321	ydhQ	3134	2153	3229	3268	3236	2776	3218	3651	3787	2583	2901	1308	3482	3487	3108			MSTRG.1321	ydhQ	0	0.403491	1.1302	-0.910496	0.824411
	MSTRG.1322	fumD	42	43	49	44	77	83	33	54	74	50	63	58	46	53	43			MSTRG.1322	fumD	0	1.62129	0.625356	0.85697	0.185291
	MSTRG.1323	pykF	22922	15286	20730	21173	21817	16772	26489	26117	24119	21855	21507	10379	20449	22718	21664			MSTRG.1323	pykF	0	0.066553	1.43662	-0.419753	0.475967
	MSTRG.1324	NA	423	160	93	162	179	130	244	14	173	239	170	75	325	164	104			MSTRG.1324	NA	0	-0.675957	-0.807851	-0.633092	-0.27368
	MSTRG.1325	NA	348	144	85	138	152	113	213	173	156	231	127	72	273	153	100			MSTRG.1325	NA	0	-0.782772	-0.157454	-0.661307	-0.229433
	MSTRG.1326	ydhR	1920	2261	1860	1821	3636	3383	2018	3286	3310	2227	2226	1681	1822	2502	2311			MSTRG.1326	ydhR	0	1.41875	1.3042	0.0471397	0.301086
	MSTRG.1327	ydhS	163	128	113	109	216	154	142	210	190	140	124	79	99	138	175			MSTRG.1327	ydhS	0	0.627818	1.15519	-0.510626	0.0669673
	MSTRG.1328	ydhT	85	59	45	65	167	135	62	146	123	76	76	69	86	80	60			MSTRG.1328	ydhT	0	1.63527	1.30454	0.293981	0.339915
	MSTRG.1329	ydhU	164	182	98	104	438	431	101	377	322	190	216	160	164	165	210			MSTRG.1329	ydhU	0	1.53427	1.03252	0.353839	0.275531
	MSTRG.133	fabZ	8200	3688	4271	6004	4617	4002	7537	4508	4516	6471	3934	2070	6647	4145	3670			MSTRG.133	fabZ	0	-0.308271	0.0806802	-0.739368	-0.340583
	MSTRG.1330	ydhW	179	356	126	128	854	936	59	586	814	286	339	338	159	235	354			MSTRG.1330	ydhW	0	1.48185	0.940744	0.356021	0.102562
	MSTRG.1331	ydhV	896	3177	785	680	6858	9326	163	4082	7492	1772	3071	3268	889	2020	3042			MSTRG.1331	ydhV	0	1.45699	0.8348	0.394767	0.132641
	MSTRG.1332	ydhY	169	2202	306	334	3584	4067	98	2063	3246	1149	1903	1610	307	1071	1265			MSTRG.1332	ydhY	0	1.37379	0.706563	0.513746	-0.00879969
	MSTRG.1333	lpp	38789	45655	42457	37961	70307	51331	45418	61069	50829	45907	45374	37207	39667	54318	43966			MSTRG.1333	lpp	0	1.1958	1.11231	0.0580384	0.404111
	MSTRG.1334	ldtE	619	487	563	547	799	674	461	722	802	560	648	426	598	744	699			MSTRG.1334	ldtE	0	0.993927	0.894818	-0.0991096	1.05339
	MSTRG.1335	sufE	70	42	54	51	69	55	105	104	65	67	58	26	71	63	37			MSTRG.1335	sufE	0	0.140206	1.68247	-0.233676	0.077892
	MSTRG.1336	sufS	496	286	460	557	404	398	695	568	602	358	361	198	586	516	356			MSTRG.1336	sufS	0	0.289851	1.54339	-0.805142	0.53511
	MSTRG.1337	sufB	99	79	157	156	101	91	232	145	115	100	81	60	168	131	122			MSTRG.1337	sufB	0	0.0985982	1.19076	-0.712941	0.652265
	MSTRG.1338	sufA	34	20	51	58	38	20	87	33	22	30	45	10	69	44	29			MSTRG.1338	sufA	0	0.179169	0.60266	-0.325762	0.60266
	MSTRG.1339	ydiH	324	230	234	202	308	266	384	367	496	278	262	146	212	267	205			MSTRG.1339	ydiH	0	-0.0456829	1.74737	-0.388304	-0.395918
	MSTRG.134	lpxA	16897	7688	8752	11423	9591	8110	14294	10438	8776	12552	8042	4413	13455	8797	7253			MSTRG.134	lpxA	0	-0.439652	0.0178449	-0.869286	-0.399892
	MSTRG.1340	menI	12594	7131	10974	11127	8871	6881	12998	11012	9682	10386	9215	4167	12479	10952	8815			MSTRG.1340	menI	0	-0.529218	0.414646	-0.960212	0.214319
	MSTRG.1341	ydiK	1122	506	619	830	744	697	1036	858	904	864	591	340	1012	775	673			MSTRG.1341	ydiK	0	0.0381321	0.875449	-0.718154	0.338422
	MSTRG.1342	rprA	12	4	8	8	8	6	13	13	6	7	9	8	5	4	8			MSTRG.1342	rprA	0	-0.230677	0.922707	0	-0.807368
	MSTRG.1343	ydiL	10	3	0	3	14	12	14	0	8	0	8	3	6	7	0			MSTRG.1343	ydiL	0	1.05214	0.591827	-0.131517	0
	MSTRG.1344	ydiM	9	5	12	8	18	15	10	11	7	12	19	4	10	0	17			MSTRG.1344	ydiM	0	0.935726	0.124764	0.561436	0.0623818
	MSTRG.1345	ydiN	17	10	1	7	9	8	12	8	4	13	3	14	12	13	8			MSTRG.1345	ydiN	0	-0.30309	-0.30309	0.151545	0.378862
	MSTRG.1346	ydiB	55	69	44	43	58	65	76	39	83	67	53	24	60	52	68			MSTRG.1346	ydiB	0	-0.0434296	0.651444	-0.521155	0.260578
	MSTRG.1347	aroD	472	319	401	440	365	283	443	449	515	366	328	166	448	401	377			MSTRG.1347	aroD	0	-0.397972	0.822732	-1.27045	0.130106
	MSTRG.1348	ydiF	39	26	32	34	30	32	42	31	23	45	39	8	25	24	37			MSTRG.1348	ydiF	0	-0.0360683	-0.0360683	-0.180341	-0.396751
	MSTRG.1349	ydiO	56	62	53	50	92	66	65	67	93	78	60	48	68	62	43			MSTRG.1349	ydiO	0	0.849292	1.23951	0.344307	0.0459077
	MSTRG.135	dnaE	12505	6011	6315	7812	7917	5932	10168	7257	6686	8524	6055	3431	9503	6077	5203			MSTRG.135	dnaE	0	-0.473894	-0.107635	-1.01969	-0.605149
	MSTRG.1350	ydiP	142	180	156	157	221	210	140	202	208	206	154	133	204	225	234			MSTRG.1350	ydiP	0	1.06067	0.69426	0.144637	1.78386
	MSTRG.1351	ydiQ	56	27	15	23	41	38	35	45	49	32	42	11	36	22	34			MSTRG.1351	ydiQ	0	0.107073	0.829815	-0.347987	-0.160609
	MSTRG.1352	ydiR	71	51	42	74	70	52	79	96	65	52	50	42	57	65	36			MSTRG.1352	ydiR	0	0.659193	1.56558	-0.411995	-0.123599
	MSTRG.1353	ydiS	70	44	9	73	62	79	58	101	82	74	81	37	61	80	86			MSTRG.1353	ydiS	0	1.33059	1.72539	1.00891	1.52068
	MSTRG.1354	fadK	197	119	94	112	152	153	126	187	114	172	122	88	170	110	100			MSTRG.1354	fadK	0	0.067028	0.162782	-0.268112	-0.287263
	MSTRG.1355	ppsA	45879	25365	44267	46066	29788	20910	45315	39258	28164	41267	35156	14124	55757	45575	33937			MSTRG.1355	ppsA	0	-0.552505	-0.0817544	-0.73573	0.582301
	MSTRG.1356	ppsR	1437	1071	1545	1322	1391	1279	1374	1450	1330	1322	1215	697	1678	1312	1136			MSTRG.1356	ppsR	0	-0.09027	0.149463	-1.21199	0.108028
	MSTRG.1357	aroH	2585	971	1590	1723	1359	1155	2237	1815	1669	1558	1275	714	2243	1492	1328			MSTRG.1357	aroH	0	-0.60774	0.384434	-1.06906	-0.0554922
	MSTRG.1358	hemP	200	90	284	197	121	121	313	236	299	156	139	80	245	208	177			MSTRG.1358	hemP	0	-0.606816	1.23161	-0.894491	0.251716
	MSTRG.1359	ydiU	1926	1046	2713	1930	1415	1194	3217	2971	3305	1568	1701	827	2174	2209	2133			MSTRG.1359	ydiU	0	-0.496599	1.65013	-0.688565	0.360099
	MSTRG.136	accA	8591	3241	4115	5139	4253	3766	6606	4720	4406	5168	3540	2125	6815	3837	3451			MSTRG.136	accA	0	-0.567783	-0.0437696	-1.04111	-0.375401
	MSTRG.1360	NA	3476	2131	2716	2736	3217	2774	2913	3629	3272	2728	2741	1499	3650	3166	2767			MSTRG.1360	NA	0	0.239173	0.88269	-0.802177	0.745935
	MSTRG.1361	btuC	996	502	621	631	605	587	790	695	685	649	552	268	828	625	524			MSTRG.1361	btuC	0	-0.60454	0.104161	-1.32754	-0.290016
	MSTRG.1362	ihfA	9088	6266	8033	8675	8960	7613	9883	11348	9326	8156	7903	3595	9468	8809	7309			MSTRG.1362	ihfA	0	0.351328	1.35358	-0.704732	0.415137
	MSTRG.1363	pheT	20513	14028	18254	20390	16514	11545	25176	18947	18699	19607	16973	6803	20058	17462	13735			MSTRG.1363	pheT	0	-0.331202	0.764142	-0.717274	-0.117361
	MSTRG.1364	pheS	9437	3931	5639	7778	4127	3154	10198	6057	5174	7412	4792	1897	8328	5080	3706			MSTRG.1364	pheS	0	-0.549164	0.336898	-0.682421	-0.263315
	MSTRG.1365	pheM	59	26	32	33	26	28	36	65	35	32	28	18	43	33	29			MSTRG.1365	pheM	0	-0.806622	0.51086	-1.04861	-0.322649
	MSTRG.1366	rplT	35820	28369	28974	31744	31686	26458	39757	45136	33038	34982	28717	15436	33742	29687	25828			MSTRG.1366	rplT	0	-0.162145	1.22626	-0.694525	-0.193386
	MSTRG.1367	rpmI	28589	20735	22964	25066	25287	21022	31580	22043	27039	27619	22535	11175	26747	23341	19951			MSTRG.1367	rpmI	0	-0.0638721	0.585832	-0.766675	-0.157337
	MSTRG.1368	infC	60740	36913	48105	50903	48547	39745	61658	39798	56496	52034	43272	21593	56395	46150	39278			MSTRG.1368	infC	0	-0.207809	0.386108	-0.913784	-0.124597
	MSTRG.1369	thrS	55420	39349	48172	47533	55936	52099	52134	57925	58180	47795	45584	25580	53470	50617	47521			MSTRG.1369	thrS	0	0.509694	1.02116	-0.968043	0.349847
	MSTRG.137	ldcC	1044	608	713	724	852	759	852	738	819	881	685	382	859	763	684			MSTRG.137	ldcC	0	-0.0675513	0.0990752	-0.938963	-0.132851
	MSTRG.1370	espL1	93	46	31	56	67	46	75	46	62	78	26	12	49	23	32			MSTRG.1370	espL1	0	-0.0146928	0.191006	-0.79341	-0.969723
	MSTRG.1371	NA	41	24	26	29	48	30	34	33	30	35	35	6	42	27	34			MSTRG.1371	NA	0	0.557861	0.209198	-0.522994	0.418395
	MSTRG.1372	ydiY	2191	799	909	1220	1078	766	1852	1322	1209	1480	945	410	1606	947	788			MSTRG.1372	ydiY	0	-0.599061	0.34724	-0.763354	-0.400331
	MSTRG.1373	cedA	70	29	35	46	39	34	54	38	37	80	24	13	88	28	33			MSTRG.1373	cedA	0	-0.236522	-0.0788407	-0.268058	0.236522
	MSTRG.1374	katE	2035	782	1645	1641	1158	594	2533	2052	1616	1743	1769	595	2331	3083	2712			MSTRG.1374	katE	0	-0.476644	0.775382	-0.158287	1.6337
	MSTRG.1375	pfkB	338	376	343	272	383	366	116	239	232	317	352	236	322	379	355			MSTRG.1375	pfkB	0	-0.159666	-2.08453	-0.674146	-0.00443517
	MSTRG.1376	ghoS	48	82	46	45	94	86	50	57	81	46	61	57	58	64	72			MSTRG.1376	ghoS	0	1.01104	0.247603	-0.247603	0.371404
	MSTRG.1377	yniA	376	1854	712	557	4591	5345	318	1403	1829	905	1358	1436	493	1177	1464			MSTRG.1377	yniA	0	1.71561	0.138139	0.171992	0.0436229
	MSTRG.1378	yniB	518	348	416	338	625	582	366	521	507	455	385	306	481	458	438			MSTRG.1378	yniB	0	0.953786	0.406175	-0.493213	0.344523
	MSTRG.1379	hxpB	1600	619	1120	1240	770	530	1226	1133	979	1303	1078	416	1548	1184	972			MSTRG.1379	hxpB	0	-0.773528	-0.00096812	-0.524721	0.353364
	MSTRG.138	yaeR	387	290	317	276	327	261	338	185	299	357	255	191	345	331	265			MSTRG.138	yaeR	0	-0.752426	-0.995517	-1.10549	-0.306758
	MSTRG.1380	ydjM	116	92	136	97	129	117	204	179	179	117	126	74	131	111	82			MSTRG.1380	ydjM	0	-0.00905782	1.9746	-0.244561	-0.181156
	MSTRG.1381	tcyP	471	436	231	309	415	369	376	443	495	998	307	205	362	346	297			MSTRG.1381	tcyP	0	-0.0814498	0.318559	0.673318	-0.240729
	MSTRG.1382	NA	30	24	15	15	29	20	23	22	32	35	16	12	17	9	16			MSTRG.1382	NA	0	-0.215166	0.344265	-0.258199	-1.1619
	MSTRG.1383	chbG	310	199	253	245	336	334	238	377	385	248	244	165	230	274	277			MSTRG.1383	chbG	0	0.811664	1.26259	-0.557024	0.100795
	MSTRG.1384	celF	327	235	288	224	366	333	261	288	347	267	252	175	244	267	254			MSTRG.1384	celF	0	0.477699	0.301016	-1.02084	-0.556225
	MSTRG.1385	chbR	262	191	251	257	299	262	226	306	349	208	192	131	269	245	239			MSTRG.1385	chbR	0	0.717543	1.11408	-1.0889	0.308418
	MSTRG.1386	chbA	204	134	181	196	227	179	162	222	209	155	126	110	177	195	166			MSTRG.1386	chbA	0	0.800041	0.713289	-1.2338	0.183142
	MSTRG.1387	chbC	234	100	175	192	181	131	194	181	188	178	116	76	250	137	151			MSTRG.1387	chbC	0	-0.0351121	0.379211	-0.976117	0.20365
	MSTRG.1388	chbB	195	121	228	201	216	142	211	244	207	217	185	104	232	197	190			MSTRG.1388	chbB	0	0.123808	0.973958	-0.313647	0.619041
	MSTRG.1389	osmE	815	738	881	917	1193	952	776	970	909	965	1056	622	951	1321	1209			MSTRG.1389	osmE	0	1.12567	0.396135	0.374625	1.87671
	MSTRG.139	tilS	1447	855	820	886	1144	977	987	1145	1125	1096	886	574	1056	847	773			MSTRG.139	tilS	0	-0.185734	0.218035	-0.914133	-0.720324
	MSTRG.1390	nadE	4666	3177	4615	4469	4534	3960	4285	5127	4675	4095	4203	1992	5108	5475	4536			MSTRG.1390	nadE	0	0.199435	0.643326	-0.856189	1.05089
	MSTRG.1391	cho	1915	1206	1157	2377	2869	2263	4608	4090	4306	1754	1356	842	1867	1841	1752			MSTRG.1391	cho	0	0.911507	2.46172	-0.0919688	0.333457
	MSTRG.1392	ves	0	0	0	0	0	0	0	0	0	0	0	0	0	0	0			MSTRG.1392	ves	#DIV/0!	#DIV/0!	#DIV/0!	#DIV/0!	#DIV/0!
	MSTRG.1393	spy	314	240	262	344	367	269	381	336	320	295	286	149	416	419	344			MSTRG.1393	spy	0	0.77558	1.04514	-0.406706	1.71668
	MSTRG.1394	astE	1075	524	1185	930	753	552	1030	1290	1114	751	851	419	1597	1433	1081			MSTRG.1394	astE	0	-0.542718	0.642562	-0.754269	1.31182
	MSTRG.1395	yeaC	4248	7127	8239	6612	11077	9644	5674	15245	12002	6826	8245	5181	6382	9453	9083			MSTRG.1395	yeaC	0	0.891931	1.53762	0.0737209	0.612877
	MSTRG.1396	msrB	5161	10767	11454	10502	15627	13615	9626	14417	16693	10640	11972	7457	8332	13044	12443			MSTRG.1396	msrB	0	1.33797	1.44533	0.29082	0.696692
	MSTRG.1397	NA	158410	165580	166363	152333	262336	230471	142456	220821	227425	168776	195903	129521	146334	197635	196487			MSTRG.1397	NA	0	1.34267	0.870461	0.0333702	0.43461
	MSTRG.1398	yeaE	1171	1072	1096	1045	1582	1639	1187	1698	1805	972	993	733	1090	1100	1138			MSTRG.1398	yeaE	0	0.999936	1.4573	-0.691434	-0.0118655
	MSTRG.1399	mipA	16559	10173	13378	15284	12856	7750	16704	15092	13938	16421	12548	6192	15494	14352	11814			MSTRG.1399	mipA	0	-0.445711	0.593999	-0.522707	0.163709
	MSTRG.14	satP	793	548	369	433	791	808	457	673	617	557	415	338	503	430	429			MSTRG.14	satP	0	0.676563	0.0777417	-0.840451	-0.731193
	MSTRG.140	rof	1004	1037	952	1030	1630	1392	694	1106	1112	1005	1022	783	979	1118	1114			MSTRG.140	rof	0	1.5973	-0.122173	-0.27602	0.328811
	MSTRG.1400	xthA	3281	1537	2470	2889	1997	1519	3012	2526	2275	2643	1852	1015	3326	2219	1946			MSTRG.1400	xthA	0	-0.437556	0.260155	-0.881059	0.100593
	MSTRG.1401	ydjX	92	123	156	164	262	196	188	229	238	257	181	122	192	202	152			MSTRG.1401	ydjX	0	1.66986	1.88941	1.25739	1.16425
	MSTRG.1402	ydjY	96	116	203	198	246	177	141	274	259	219	219	112	196	289	260			MSTRG.1402	ydjY	0	1.11634	1.40356	0.731584	1.78832
	MSTRG.1403	ydjZ	250	163	214	221	273	185	223	295	318	236	234	138	257	275	266			MSTRG.1403	ydjZ	0	0.356781	1.43398	-0.130362	1.17326
	MSTRG.1404	ynjB	758	417	491	569	657	428	546	723	696	629	522	289	606	618	619			MSTRG.1404	ynjB	0	-0.0316713	0.789143	-0.596476	0.467151
	MSTRG.1405	ynjE	783	1144	1470	1347	1946	1527	1215	2518	2401	1521	1694	854	1086	1926	1796			MSTRG.1405	ynjE	0	0.928374	1.78564	0.438417	0.920545
	MSTRG.1406	ynjF	225	172	162	177	245	236	304	312	295	192	158	101	195	208	161			MSTRG.1406	ynjF	0	0.54695	1.94471	-0.596672	0.0276237
	MSTRG.1407	nudG	483	231	223	837	779	531	1944	1838	1417	469	284	152	530	466	400			MSTRG.1407	nudG	0	0.703277	2.47716	-0.0185991	0.26678
	MSTRG.1408	ynjH	24954	19802	23337	23517	32060	32020	27803	34859	36573	22342	22796	14080	25012	25920	25135			MSTRG.1408	ynjH	0	1.10263	1.76057	-0.501736	0.450799
	MSTRG.1409	gdhA	15	10	7	22	21	4	29	54	13	13	5	2	18	9	6			MSTRG.1409	gdhA	0	0.380741	1.62449	-0.304593	0.0253827
	MSTRG.141	yaeQ	1791	1189	1186	1311	1557	1410	1360	1356	1481	1430	1161	762	1413	1248	1101			MSTRG.141	yaeQ	0	0.160177	0.0443348	-1.16272	-0.577783
	MSTRG.1410	sppA	3246	1968	2792	2914	2657	2404	3442	3361	3323	2678	2191	1370	3258	2616	2387			MSTRG.1410	sppA	0	-0.0176524	1.20719	-1.00618	0.145205
	MSTRG.1411	ansA	2972	1109	1536	2276	1454	1123	2798	1800	1736	2301	1448	678	2648	1638	1152			MSTRG.1411	ansA	0	-0.373254	0.350292	-0.581378	-0.087451
	MSTRG.1412	pncA	1667	697	959	1470	882	620	1657	1197	935	1390	830	387	1447	924	773			MSTRG.1412	pncA	0	-0.297889	0.395488	-0.60766	-0.151915
	MSTRG.1413	ydjE	163	61	53	74	94	71	82	118	101	83	82	60	78	84	77			MSTRG.1413	ydjE	0	-0.469605	0.296593	-0.642618	-0.469605
	MSTRG.1414	ydjF	441	398	464	380	712	632	287	583	751	558	483	355	470	495	483			MSTRG.1414	ydjF	0	1.08757	0.821491	0.240247	0.374579
	MSTRG.1415	ydjG	131	94	94	106	132	91	108	128	147	134	85	49	137	112	98			MSTRG.1415	ydjG	0	0.129269	0.827319	-0.659269	0.361952
	MSTRG.1416	ydjH	97	76	92	61	126	90	82	122	96	102	94	55	122	78	71			MSTRG.1416	ydjH	0	0.186923	0.545193	-0.218077	0.0934616
	MSTRG.1417	ydjI	98	73	85	82	122	99	70	83	71	95	95	46	101	96	73			MSTRG.1417	ydjI	0	0.869897	-0.592271	-0.370169	0.259118
	MSTRG.1418	ydjJ	67	55	43	56	73	64	50	53	56	47	50	44	69	62	45			MSTRG.1418	ydjJ	0	0.978553	-0.20969	-0.83876	0.384431
	MSTRG.1419	ydjK	43	26	40	41	67	45	21	25	49	36	35	27	64	48	44			MSTRG.1419	ydjK	0	1.10088	-0.350278	-0.275219	1.17593
	MSTRG.142	nlpE	982	842	817	732	1182	1139	890	1037	1079	968	863	572	845	806	789			MSTRG.142	nlpE	0	0.844324	0.748006	-0.487741	-0.411916
	MSTRG.1420	ydjL	77	80	102	106	137	118	72	118	162	88	105	51	105	93	110			MSTRG.1420	ydjL	0	1.25231	1.14181	-0.184163	0.601599
	MSTRG.1421	yoaC	485	398	320	338	577	491	396	439	477	450	430	236	470	404	342			MSTRG.1421	yoaC	0	0.805255	0.432378	-0.345109	0.0515681
	MSTRG.1422	yoaH	424	235	324	333	316	323	363	395	496	316	253	181	396	307	300			MSTRG.1422	yoaH	0	-0.0470233	1.15848	-0.99604	0.085497
	MSTRG.1423	pabB	1078	562	627	774	707	595	1058	755	862	870	723	362	989	711	576			MSTRG.1423	pabB	0	-0.322232	0.688328	-0.526369	0.0151837
	MSTRG.1424	nudL	390	259	224	293	393	304	355	400	404	339	258	186	337	273	258			MSTRG.1424	nudL	0	0.566897	1.38575	-0.436074	-0.0242263
	MSTRG.1425	sdaA	7012	3561	4283	4550	5200	4410	4900	6104	6018	5351	4551	2576	6185	4921	4695			MSTRG.1425	sdaA	0	-0.209543	0.652111	-0.715937	0.284508
	MSTRG.1426	pdeD	114	73	125	108	145	119	102	170	140	117	141	78	102	122	119			MSTRG.1426	pdeD	0	0.7993	1.33217	0.31972	0.412972
	MSTRG.1427	yoaE	1433	794	1340	1123	1190	1259	1157	1775	1630	873	1201	654	1362	1201	1247			MSTRG.1427	yoaE	0	0.00570393	1.13508	-0.957119	0.277211
	MSTRG.1428	manX	13359	18472	21183	19031	35359	35138	12204	30607	30379	17475	24937	15703	21210	28881	27485			MSTRG.1428	manX	0	1.60598	0.88739	0.224354	1.0803
	MSTRG.1429	manY	9725	10830	12381	11816	20705	20929	8284	18797	17353	10714	15408	9521	14250	17442	17047			MSTRG.1429	manY	0	1.6252	0.910915	0.214459	1.25197
	MSTRG.143	yaeF	254	189	129	150	218	219	197	185	198	271	152	130	211	181	150			MSTRG.143	yaeF	0	0.118581	0.063243	-0.150202	-0.237161
	MSTRG.1430	NA	0	0	20	0	10	0	0	0	0	28	95	0	0	0	33			MSTRG.1430	NA	0	-0.130804	-0.261609	1.34729	0.170046
	MSTRG.1431	manZ	10764	9997	12343	12164	19389	19791	8788	19069	16101	11215	15238	8792	15013	17565	17359			MSTRG.1431	manZ	0	1.55863	0.927485	0.182951	1.4384
	MSTRG.1432	yobD	607	389	491	404	751	760	302	789	868	461	486	404	610	564	693			MSTRG.1432	yobD	0	0.835119	0.920973	-0.265365	0.741461
	MSTRG.1433	yeaG	418	307	422	408	564	488	362	613	515	391	519	289	563	602	596			MSTRG.1433	yeaG	0	0.969703	1.06265	0.161101	1.90223
	MSTRG.1434	yeaH	166	68	106	84	97	101	74	157	141	90	120	67	162	169	140			MSTRG.1434	yeaH	0	-0.522363	0.2882	-0.567394	1.17982
	MSTRG.1435	cdgI	21	14	16	22	26	10	44	24	34	39	18	14	41	16	17			MSTRG.1435	cdgI	0	0.215655	1.5712	0.616158	0.708582
	MSTRG.1436	dgcJ	627	272	265	318	418	360	460	329	398	547	319	200	421	289	275			MSTRG.1436	dgcJ	0	-0.198154	0.0670228	-0.285575	-0.521612
	MSTRG.1437	yeaK	650	442	511	539	635	556	684	685	686	621	488	273	622	596	476			MSTRG.1437	yeaK	0	0.372744	1.32662	-0.648633	0.267084
	MSTRG.1438	NA	77	68	59	62	86	64	71	102	93	86	69	37	86	74	57			MSTRG.1438	NA	0	0.162742	1.26125	-0.244113	0.264456
	MSTRG.1439	yeaL	360	371	337	377	471	462	294	497	513	377	325	223	386	448	334			MSTRG.1439	yeaL	0	1.00496	0.980047	-0.593842	0.415274
	MSTRG.144	proS	17219	11002	11470	14036	13366	9548	14987	12534	11155	16542	12404	5771	13402	11727	9829			MSTRG.144	proS	0	-0.318588	-0.117974	-0.57813	-0.550119
	MSTRG.1440	nimR	0	0	0	0	0	0	0	0	0	0	0	0	0	0	0			MSTRG.1440	nimR	#DIV/0!	#DIV/0!	#DIV/0!	#DIV/0!	#DIV/0!
	MSTRG.1441	nimT	284	184	225	230	270	219	266	268	342	234	215	108	235	235	213			MSTRG.1441	nimT	0	0.16831	1.18464	-0.880391	-0.0647346
	MSTRG.1442	yeaO	173	304	252	206	508	375	182	442	487	229	303	213	204	313	274			MSTRG.1442	yeaO	0	1.096	1.16298	0.0487112	0.188756
	MSTRG.1443	yoaF	289	191	199	228	359	267	211	310	308	225	235	136	257	262	197			MSTRG.1443	yoaF	0	1.02657	0.879916	-0.486887	0.217046
	MSTRG.1444	dgcP	2348	1417	1519	1473	2014	1688	2090	2247	2385	1910	1654	963	1784	1645	1454			MSTRG.1444	dgcP	0	-0.0919866	1.21355	-0.638842	-0.338409
	MSTRG.1445	yoaK	167	103	83	100	116	83	165	251	144	130	94	64	142	114	101			MSTRG.1445	yoaK	0	-0.388907	1.49081	-0.468128	0.0288079
	MSTRG.1446	yoaJ	32	25	17	21	23	21	24	37	33	28	21	15	27	26	23			MSTRG.1446	yoaJ	0	-0.506198	1.12488	-0.562442	0.112488
	MSTRG.1447	yeaQ	298	200	243	223	274	273	296	375	344	270	324	157	356	407	295			MSTRG.1447	yeaQ	0	0.144235	1.36277	0.0497362	1.57664
	MSTRG.1448	yoaG	7	3	6	2	6	8	6	14	8	9	8	6	6	4	3			MSTRG.1448	yoaG	0	0	1.35724	0.791724	-0.33931
	MSTRG.1449	yeaR	8	10	24	8	10	11	19	7	14	10	7	10	13	16	17			MSTRG.1449	yeaR	0	-0.883312	-0.135894	-1.01921	0.271788
	MSTRG.145	tsaA	4522	1945	2700	2848	2534	2199	2918	2905	2736	3211	2337	1313	3567	2533	2156			MSTRG.145	tsaA	0	-0.714116	-0.27376	-1.03831	-0.410189
	MSTRG.1450	leuE	471	171	195	244	229	212	294	250	267	280	158	122	390	175	155			MSTRG.1450	leuE	0	-0.544997	-0.0932232	-0.993185	-0.419504
	MSTRG.1451	dmlR	160	556	454	344	892	740	141	575	617	367	515	348	377	504	431			MSTRG.1451	dmlR	0	1.35515	0.274057	0.10088	0.238749
	MSTRG.1452	dmlA	195	241	215	230	380	375	238	429	360	253	248	175	253	321	275			MSTRG.1452	dmlA	0	1.47221	1.65734	0.110195	0.872747
	MSTRG.1453	yeaV	55	0	10	22	34	32	18	44	35	34	16	0	33	24	14			MSTRG.1453	yeaV	0	0.494078	0.687413	-0.322225	0.12889
	MSTRG.1454	yeaW	39	14	18	29	33	33	32	40	45	27	21	13	24	22	36			MSTRG.1454	yeaW	0	0.828417	1.5878	-0.345174	0.379691
	MSTRG.1455	yeaX	83	61	53	57	74	66	85	118	94	53	70	26	81	59	54			MSTRG.1455	yeaX	0	0	1.54096	-0.73966	-0.0462288
	MSTRG.1456	rnd	1681	788	1115	1043	1264	1148	1432	1630	1749	1142	1088	711	1236	1050	987			MSTRG.1456	rnd	0	-0.140904	1.34022	-0.702335	-0.339698
	MSTRG.1457	NA	3009	3076	2374	2586	4511	3557	3241	3427	3677	2825	2416	2135	2602	2325	2140			MSTRG.1457	NA	0	1.09469	0.940582	-0.540112	-0.694215
	MSTRG.1458	tsaB	1878	469	673	1035	787	619	1437	854	1021	1031	609	406	1456	662	547			MSTRG.1458	tsaB	0	-0.46182	0.232904	-0.776878	-0.283154
	MSTRG.1459	yoaA	2374	1228	1627	1934	1773	1623	2633	2501	2506	1906	1597	912	2137	1621	1576			MSTRG.1459	yoaA	0	0.0683446	1.63147	-0.550817	0.0710513
	MSTRG.146	metQ	4703	5423	4050	4012	7956	6161	4107	5913	5732	6915	4058	3582	4023	4503	4534			MSTRG.146	metQ	0	1.04282	0.415755	0.0999816	-0.294405
	MSTRG.1460	yoaB	2259	1710	2163	2333	2758	2196	2840	3036	2990	2217	2070	1075	2460	2518	2195			MSTRG.1460	yoaB	0	0.765924	1.81302	-0.510616	0.690326
	MSTRG.1461	yebY	1436	957	1036	1396	1301	1121	1441	1652	1357	1152	1018	543	1355	1174	996			MSTRG.1461	yebY	0	0.48118	1.26294	-0.885668	0.118749
	MSTRG.1462	copD	2033	1229	1622	1767	1834	1781	1891	1801	2152	1672	1275	715	1953	1614	1476			MSTRG.1462	copD	0	0.455333	0.877751	-1.1173	0.145377
	MSTRG.1463	yobA	1327	1227	1328	1266	1828	1758	1389	1480	1751	1277	1140	795	1370	1371	1241			MSTRG.1463	yobA	0	1.23371	0.938635	-0.852148	0.127186
	MSTRG.1464	holE	782	393	399	432	519	370	518	392	444	567	370	237	625	406	335			MSTRG.1464	holE	0	-0.635267	-0.552406	-1.00437	-0.522275
	MSTRG.1465	yobB	371	191	246	304	333	278	371	483	352	322	262	147	376	275	282			MSTRG.1465	yobB	0	0.434935	1.6178	-0.312991	0.508102
	MSTRG.1466	exoX	1676	972	1113	1186	1404	1191	1416	1551	1696	1301	1087	696	1494	1302	1245			MSTRG.1466	exoX	0	0.0249217	1.12397	-0.8436	0.348904
	MSTRG.1467	ptrB	0	0	0	0	0	0	0	0	0	0	0	0	0	0	0			MSTRG.1467	ptrB	#DIV/0!	#DIV/0!	#DIV/0!	#DIV/0!	#DIV/0!
	MSTRG.1468	yebE	312	407	419	348	663	538	414	808	745	371	437	286	388	482	467			MSTRG.1468	yebE	0	0.888523	1.79218	-0.0951217	0.430209
	MSTRG.1469	mntP	285	122	93	73	217	178	88	169	180	139	123	68	153	106	150			MSTRG.1469	mntP	0	-0.183443	-0.361154	-0.974543	-0.521667
	MSTRG.147	metI	3113	3344	1590	2033	3948	2495	2719	3395	3426	4886	2527	1493	2271	2401	2130			MSTRG.147	metI	0	0.156907	0.546065	0.314179	-0.455359
	MSTRG.1470	NA	33775	26591	37246	39943	31762	25942	34622	35816	33733	30827	28252	14958	44560	35284	28203			MSTRG.1470	NA	0	0.00168285	0.315366	-1.13352	0.501729
	MSTRG.1471	NA	311	150	142	232	170	157	242	167	226	190	153	129	271	200	152			MSTRG.1471	NA	0	-0.276454	0.201058	-0.823079	0.125661
	MSTRG.1472	NA	2482	1993	2212	2256	2734	2363	1964	2617	2658	2796	2287	1180	2944	2534	2165			MSTRG.1472	NA	0	0.512399	0.424691	-0.326212	0.735516
	MSTRG.1473	yebQ	497	207	341	339	277	275	349	354	367	276	205	140	472	257	266			MSTRG.1473	yebQ	0	-0.535983	0.0870102	-1.47569	-0.17402
	MSTRG.1474	htpX	5381	3321	4162	4874	4979	3924	5299	5006	4521	4658	4013	2026	5440	4333	3811			MSTRG.1474	htpX	0	0.336655	0.723458	-0.799049	0.265489
	MSTRG.1475	prc	12299	4696	6094	8502	5506	4202	11615	7481	6913	8165	5295	2470	10370	5922	4922			MSTRG.1475	prc	0	-0.581085	0.34777	-0.852632	-0.223311
	MSTRG.1476	proQ	16336	6895	9426	11919	8077	5954	15436	11121	10160	12336	8294	3872	14202	8952	7402			MSTRG.1476	proQ	0	-0.630341	0.381569	-0.766427	-0.197457
	MSTRG.1477	msrC	3076	1159	1697	2255	1427	1242	2491	1607	1798	2104	1431	722	3289	1770	1504			MSTRG.1477	msrC	0	-0.478731	-0.0170976	-0.795511	0.299682
	MSTRG.1478	NA	4183	2347	2538	2566	3226	2632	3373	3238	3606	3057	2497	1646	3164	2783	2556			MSTRG.1478	NA	0	-0.353258	0.63027	-1.02467	-0.309924
	MSTRG.1479	pphA	107	78	47	95	83	95	87	143	96	115	68	43	80	86	76			MSTRG.1479	pphA	0	0.5485	1.25754	-0.0802683	0.133781
	MSTRG.148	gmhB	1584	1860	1570	1275	3119	2939	1429	2064	2630	1686	1641	1245	1318	1655	1817			MSTRG.148	gmhB	0	1.31118	0.627037	-0.24991	-0.126651
	MSTRG.1480	yebF	335	343	367	351	500	447	573	696	601	377	332	244	386	405	412			MSTRG.1480	yebF	0	0.702263	2.28999	-0.255368	0.438567
	MSTRG.1481	yebG	562	722	745	646	1112	988	985	1054	1294	681	689	564	607	809	775			MSTRG.1481	yebG	0	1.08329	1.97017	-0.143532	0.244761
	MSTRG.1482	purT	1362	722	902	965	956	665	1230	1001	1007	1074	901	496	833	1029	844			MSTRG.1482	purT	0	-0.623504	0.392808	-0.802762	-0.436453
	MSTRG.1483	kdgA	1111	469	558	677	693	632	867	1007	896	640	549	268	851	550	588			MSTRG.1483	kdgA	0	-0.206047	0.957512	-1.03175	-0.225743
	MSTRG.1484	edd	1844	1315	2007	1907	2065	1772	1913	2769	2803	1650	1760	922	2054	2138	2059			MSTRG.1484	edd	0	0.409426	1.64266	-0.590764	0.76856
	MSTRG.1485	zwf	9367	6598	9021	9572	9514	7926	11166	12390	11625	9239	8366	4310	10358	10466	8793			MSTRG.1485	zwf	0	0.336774	1.69468	-0.510481	0.769794
	MSTRG.1486	hexR	1429	1548	1562	1738	2465	2282	1480	1979	2270	1647	1607	1079	1872	1812	1625			MSTRG.1486	hexR	0	1.76846	1.08143	-0.187206	0.699749
	MSTRG.1487	pyk	14088	11602	12609	13182	17509	13926	13849	18247	16482	14247	14256	7319	13009	14742	13904			MSTRG.1487	pyk	0	0.825432	1.34293	-0.323614	0.438453
	MSTRG.1488	lpxM	2155	961	1226	1562	1350	1037	1848	1461	1571	1538	1108	637	1836	1188	1010			MSTRG.1488	lpxM	0	-0.327256	0.447999	-0.881842	-0.256475
	MSTRG.1489	mepM	2765	1228	1699	2260	1759	1651	2737	2134	2047	2016	1447	830	2506	1697	1372			MSTRG.1489	mepM	0	-0.0132768	0.739878	-0.844282	-0.0706083
	MSTRG.149	NA	64	50	53	35	71	88	44	95	68	46	51	33	51	58	38			MSTRG.149	NA	0	0.495792	0.734506	-0.679418	-0.367253
	MSTRG.1490	znuA	1961	1102	1500	1772	1711	1854	1457	1403	1670	1619	1258	863	2013	1513	1390			MSTRG.1490	znuA	0	0.819995	-0.034961	-0.871907	0.373977
	MSTRG.1491	znuC	1384	1016	1103	938	1731	1798	1025	1653	1778	1089	1130	835	1139	1119	1123			MSTRG.1491	znuC	0	0.99082	0.979514	-0.461492	-0.125394
	MSTRG.1492	ruvB	1213	740	900	1186	986	788	1447	1337	1137	1128	851	449	1347	986	814			MSTRG.1492	ruvB	0	0.131759	1.31513	-0.523341	0.362029
	MSTRG.1493	ruvA	1394	779	978	1209	1015	949	1448	1316	1335	1219	919	446	1258	986	919			MSTRG.1493	ruvA	0	0.0273385	1.17804	-0.704588	0.0149119
	MSTRG.1494	yobI	3	2	0	2	1	2	2	2	0	2	1	2	1	1	2			MSTRG.1494	yobI	0	0	-0.399772	0	-0.399772
	MSTRG.1495	yebB	85	45	42	40	46	55	79	86	74	54	48	30	57	56	45			MSTRG.1495	yebB	0	-0.601358	1.29971	-0.775946	-0.271581
	MSTRG.1496	ruvC	2687	1531	2007	2163	1588	1464	3244	2998	2450	1957	1695	769	2408	1822	1502			MSTRG.1496	ruvC	0	-0.515445	1.25901	-0.920656	-0.251598
	MSTRG.1497	yebC	7073	4657	5614	6307	5819	4715	8583	6865	6930	6084	5146	2531	6427	5401	4695			MSTRG.1497	yebC	0	-0.11959	1.19685	-0.851871	-0.195196
	MSTRG.1498	nudB	3618	2486	2660	3282	3109	2182	4200	3448	2983	3276	2690	1361	3465	2901	2127			MSTRG.1498	nudB	0	-0.0906092	0.885693	-0.681704	-0.128561
	MSTRG.1499	aspS	14524	8987	10244	12790	11120	8391	15902	13329	12105	13898	10344	4812	13758	10939	8931			MSTRG.1499	aspS	0	-0.169078	0.881556	-0.546655	-0.0147682
	MSTRG.15	msyB	49	26	36	24	67	50	68	50	34	52	32	32	38	39	38			MSTRG.15	msyB	0	0.748731	1.02327	0.124788	0.0998308
	MSTRG.150	pepD	12583	9622	12206	12772	14387	13114	11095	13552	12504	12352	11200	5802	13059	12905	10821			MSTRG.150	pepD	0	0.949509	0.443817	-0.819117	0.384533
	MSTRG.1500	yecD	1049	541	702	731	724	537	830	775	697	778	640	336	1013	732	547			MSTRG.1500	yecD	0	-0.550991	0.0183664	-0.988111	0
	MSTRG.1501	yecN	844	449	463	556	651	588	630	537	650	639	534	326	665	545	499			MSTRG.1501	yecN	0	0.108882	0.170302	-0.717502	-0.131216
	MSTRG.1502	cmoA	2936	1204	1319	1701	1469	1267	2310	1766	1770	2157	1365	718	1979	1405	1256			MSTRG.1502	cmoA	0	-0.626681	0.237305	-0.747479	-0.502203
	MSTRG.1503	torZ	351	288	292	268	472	348	376	429	459	310	264	186	291	309	300			MSTRG.1503	torZ	0	0.67207	1.42547	-0.732	-0.132702
	MSTRG.1504	torY	45	26	54	41	57	36	34	50	47	26	20	21	56	22	28			MSTRG.1504	torY	0	0.224601	0.149734	-1.44743	-0.474158
	MSTRG.1505	NA	409	273	244	271	363	329	329	293	343	327	238	158	350	294	259			MSTRG.1505	NA	0	0.200331	0.211159	-1.09911	-0.12453
	MSTRG.1506	uspC	97	242	167	203	682	721	187	565	577	197	364	241	218	321	281			MSTRG.1506	uspC	0	1.83474	1.37272	0.493713	0.523736
	MSTRG.1507	otsA	1916	953	1520	1482	1143	880	2038	1704	1375	1458	1496	678	2069	2020	1842			MSTRG.1507	otsA	0	-0.668545	0.550567	-0.572499	1.16617
	MSTRG.1508	araH	149	91	102	103	174	187	126	146	141	146	137	77	204	145	131			MSTRG.1508	araH	0	1.16712	0.679228	0.172199	1.32019
	MSTRG.1509	araG	224	143	167	138	275	307	224	222	262	214	180	136	187	299	211			MSTRG.1509	araG	0	1.11693	1.04487	-0.0240201	0.978819
	MSTRG.151	gpt	4573	1403	1784	2454	1669	1471	2588	1934	1724	3106	1612	893	2905	1813	1511			MSTRG.151	gpt	0	-0.793205	-0.554438	-0.78698	-0.560663
	MSTRG.1510	araF	143	120	108	124	215	167	125	151	164	160	138	87	157	125	172			MSTRG.1510	araF	0	1.44877	0.74048	0.150242	0.890723
	MSTRG.1511	ftnB	432	741	443	664	1830	1840	649	1711	1544	637	875	583	531	765	775			MSTRG.1511	ftnB	0	1.75877	1.48052	0.309952	0.294422
	MSTRG.1512	yecJ	522	95	146	222	143	97	362	187	190	236	86	76	354	108	102			MSTRG.1512	yecJ	0	-0.783528	-0.062474	-0.950125	-0.518014
	MSTRG.1513	azuC	12	3	3	6	7	9	19	11	18	2	7	8	5	8	11			MSTRG.1513	azuC	0	0.266059	1.99544	-0.0665148	0.399089
	MSTRG.1514	cutC	976	462	669	841	697	619	1041	877	878	758	564	346	950	642	587			MSTRG.1514	cutC	0	0.0837613	1.15423	-0.735424	0.120616
	MSTRG.1515	yecM	879	332	511	655	472	394	772	614	579	576	503	240	741	501	456			MSTRG.1515	yecM	0	-0.396569	0.479434	-0.795111	-0.0473515
	MSTRG.1516	argS	11328	4777	5625	8205	5320	3557	11780	7479	6761	9130	5643	2401	8980	6001	4755			MSTRG.1516	argS	0	-0.575103	0.530808	-0.56372	-0.24672
	MSTRG.1517	yecV	61	21	29	20	21	13	36	36	25	26	26	9	38	29	24			MSTRG.1517	yecV	0	-1.55223	-0.38125	-1.36161	-0.544642
	MSTRG.1518	yecT	789	307	467	455	360	278	639	598	359	532	440	156	706	497	392			MSTRG.1518	yecT	0	-0.926542	0.0650551	-0.857544	0.0630837
	MSTRG.1519	flhe	21287	9626	14734	15274	12348	9944	18657	16723	15132	14677	13293	5931	21556	15799	13434			MSTRG.1519	flhe	0	-0.642659	0.3869	-0.934127	0.408929
	MSTRG.152	frsA	1335	1461	1160	927	1984	2036	772	1182	1299	1362	1420	1154	1057	1226	1283			MSTRG.152	frsA	0	0.979947	-0.695159	-0.0197769	-0.38565
	MSTRG.1520	cheZ	10194	6485	8705	17845	16536	13020	33142	30533	26774	10842	8877	4296	11711	13777	11644			MSTRG.1520	cheZ	0	0.846813	2.50251	-0.0526542	0.451849
	MSTRG.1521	cheY	10231	7030	9262	18273	17481	12937	32289	29693	27903	10508	9102	5104	12005	13844	11435			MSTRG.1521	cheY	0	0.875539	2.50252	-0.0714476	0.425013
	MSTRG.1522	cheB	9766	5146	7107	15477	12568	10115	26290	20103	21061	8561	6870	3368	11468	11237	9653			MSTRG.1522	cheB	0	0.848609	2.38873	-0.169291	0.54357
	MSTRG.1523	cheR	9006	5030	6487	14241	12317	9451	22854	21155	18911	8217	6858	3388	11349	10587	8825			MSTRG.1523	cheR	0	0.892988	2.44479	-0.118788	0.590366
	MSTRG.1524	tap	23341	16185	18789	41245	38488	28880	63787	58796	53949	24250	20331	10795	30442	32431	26911			MSTRG.1524	tap	0	1.05788	2.48636	-0.0618135	0.661861
	MSTRG.1525	tar	29394	19681	23225	53683	48679	36022	76768	73514	65358	33200	26517	13178	39161	43471	36219			MSTRG.1525	tar	0	1.14785	2.48975	0.0103349	0.808569
	MSTRG.1526	cheW	12209	8367	9942	20878	20694	14744	32540	33571	28997	13007	10639	5942	14978	16077	13181			MSTRG.1526	cheW	0	0.998082	2.49888	-0.0359802	0.530727
	MSTRG.1527	cheA	35571	21958	25963	57176	54065	37059	92334	82404	78002	35508	29135	14883	43940	44247	36577			MSTRG.1527	cheA	0	0.945189	2.46839	-0.0578419	0.601929
	MSTRG.1528	potB	13620	6259	7348	18461	14590	11757	31002	22954	24948	10899	7978	4069	16314	12157	10464			MSTRG.1528	potB	0	0.783156	2.30198	-0.1907	0.52154
	MSTRG.1529	pomA	15287	5537	6265	16371	13100	10845	29063	22601	23019	10099	7399	3835	16584	11000	10012			MSTRG.1529	pomA	0	0.614794	2.21218	-0.26754	0.488368
	MSTRG.153	NA	7362	6653	8124	7414	8789	7962	5501	8258	8699	7312	7207	4356	7621	7963	7139			MSTRG.153	NA	0	0.578542	0.0910933	-0.932064	0.166766
	MSTRG.1530	flhC	3784	2289	2805	3117	2829	2244	2962	2605	2714	2997	2369	1247	4015	2808	2347			MSTRG.1530	flhC	0	-0.350922	-0.304506	-1.15529	0.148938
	MSTRG.1531	flhD	1886	1274	1535	1456	1379	1177	1145	1253	1235	1574	1267	605	1968	1442	1166			MSTRG.1531	flhD	0	-0.702724	-1.09267	-1.28507	-0.122436
	MSTRG.1532	yecR	4079	2346	3096	3437	2814	2191	4126	3750	3684	3716	2674	1466	4348	3431	2643			MSTRG.1532	yecR	0	-0.4399	0.831284	-0.678807	0.367331
	MSTRG.1533	ftnA	18650	19160	9312	8870	28682	21991	7167	14757	15555	18844	18944	15141	10618	14806	15597			MSTRG.1533	ftnA	0	0.741179	-0.575412	0.346512	-0.364056
	MSTRG.1534	yecH	346	431	311	233	649	541	331	676	722	414	427	303	291	380	345			MSTRG.1534	yecH	0	0.737267	1.41071	0.123245	-0.158457
	MSTRG.1535	tyrP	678	285	279	435	401	389	521	457	460	530	264	163	664	297	309			MSTRG.1535	tyrP	0	-0.0382683	0.441211	-0.641557	0.0630301
	MSTRG.1536	yecA	3928	3307	4034	3653	5540	5167	3731	6089	6446	3722	4159	2340	4245	4693	4732			MSTRG.1536	yecA	0	0.950165	1.53606	-0.322152	0.738061
	MSTRG.1537	NA	2707	1375	1732	1788	2126	1663	2655	4171	2392	1870	1490	835	2548	1919	1657			MSTRG.1537	NA	0	-0.101783	1.4619	-0.695303	0.133134
	MSTRG.1538	NA	2722	1444	1764	1883	2153	1690	2665	2340	2372	1983	1558	874	2461	1966	1643			MSTRG.1538	NA	0	-0.135909	0.964021	-1.00932	0.0932709
	MSTRG.1539	NA	2638	1404	1636	1885	1875	1475	2506	1107	2095	1924	1491	878	2438	1853	1404			MSTRG.1539	NA	0	-0.291707	0.0197544	-0.911996	0.0111942
	MSTRG.154	NA	346	232	206	222	324	291	279	257	289	297	213	141	299	249	228			MSTRG.154	NA	0	0.33402	0.258393	-0.838202	-0.0504182
	MSTRG.1540	pgsA	781	1253	896	871	1468	1365	833	1026	1216	1031	1121	679	938	1111	1005			MSTRG.1540	pgsA	0	1.1722	0.219599	-0.149933	0.187795
	MSTRG.1541	uvrC	9049	5924	6480	6575	8171	7168	7393	8274	8821	7914	6913	4412	7668	7526	7112			MSTRG.1541	uvrC	0	0.130926	0.861953	-0.628785	0.242256
	MSTRG.1542	fliC	332421	307280	296828	69954	109924	86426	151077	160436	163409	409000	342946	219878	418548	532950	492480			MSTRG.1542	fliC	0	-1.49992	-1.03305	0.0789881	1.13564
	MSTRG.1543	NA	626	237	243	335	282	183	434	274	285	434	287	167	527	230	184			MSTRG.1543	NA	0	-0.763569	-0.281972	-0.543981	-0.411729
	MSTRG.1544	sdiA	1679	899	1249	1255	1073	723	1389	1318	1090	1200	977	488	1466	1212	941			MSTRG.1544	sdiA	0	-0.864531	-0.0334226	-1.29457	-0.23173
	MSTRG.1545	yecC	7396	3373	5321	8002	4503	3511	10135	6605	5704	6234	4626	2004	6994	5154	4335			MSTRG.1545	yecC	0	-0.0119943	1.02989	-0.522887	0.0636995
	MSTRG.1546	dcyD	9003	3716	6501	7966	5572	4659	10450	7692	7973	6446	5312	2876	7880	6040	5852			MSTRG.1546	dcyD	0	-0.169475	1.14226	-0.75974	0.0914472
	MSTRG.1547	tcyJ	20117	10864	16592	21807	20638	18197	28466	28969	28899	17172	15985	7554	20483	20090	19119			MSTRG.1547	tcyJ	0	0.720596	2.1372	-0.378356	0.668215
	MSTRG.1548	fliZ	20857	10700	15997	22157	21311	17485	30112	33071	28697	17386	15255	7406	22138	20070	17863			MSTRG.1548	fliZ	0	0.649624	2.14906	-0.363962	0.606862
	MSTRG.1549	fliA	37484	19304	25955	38950	37343	31293	51831	46881	49059	30566	25375	13074	39402	32049	27882			MSTRG.1549	fliA	0	0.76508	2.00264	-0.422776	0.510916
	MSTRG.155	phoE	0	0	0	0	1	1	0	3	1	0	0	0	0	0	0			MSTRG.155	phoE	0	0.805076	1.61015	0	0
	MSTRG.1550	fliD	29182	11929	18029	31710	22207	14409	50369	37002	34758	22373	18161	8010	33830	26702	23027			MSTRG.1550	fliD	0	0.277149	1.90043	-0.31969	0.73674
	MSTRG.1551	fliS	13970	6749	10037	15514	11664	7167	23809	19136	16485	11716	9666	4486	16037	13353	11111			MSTRG.1551	fliS	0	0.237709	1.89915	-0.323745	0.645437
	MSTRG.1552	amyA	5299	2699	4092	5174	5095	3240	8633	8248	7024	4215	4218	1958	5961	5445	4613			MSTRG.1552	amyA	0	0.25312	2.10755	-0.303067	0.700853
	MSTRG.1553	yedD	1736	1013	1395	1557	1436	1175	1620	1686	1495	1620	1200	653	1541	1551	1199			MSTRG.1553	yedD	0	0.0272463	0.745866	-0.76176	0.166883
	MSTRG.1554	yedE	597	335	485	517	587	420	390	521	476	609	511	254	736	586	432			MSTRG.1554	yedE	0	0.295224	-0.082773	-0.118641	0.929816
	MSTRG.1555	yedK	31	27	24	35	59	51	23	51	37	29	46	31	45	33	28			MSTRG.1555	yedK	0	1.89387	0.871783	0.721475	0.721475
	MSTRG.1556	yedL	87	62	26	56	39	54	62	83	64	70	34	39	52	61	33			MSTRG.1556	yedL	0	-0.48146	0.629602	-0.592566	-0.537013
	MSTRG.1557	NA	119	28	18	33	26	19	77	32	41	70	21	17	57	37	28			MSTRG.1557	NA	0	-1.02596	-0.176889	-0.67218	-0.507083
	MSTRG.1558	NA	1443	322	351	505	334	286	885	639	616	832	384	220	910	486	462			MSTRG.1558	NA	0	-1.01691	0.0246275	-0.69778	-0.264746
	MSTRG.1559	rcsA	658	303	448	539	363	262	954	834	548	543	378	215	783	570	415			MSTRG.1559	rcsA	0	-0.379881	1.43735	-0.423296	0.556642
	MSTRG.156	proB	3738	1902	2077	2366	2640	1974	2563	2346	2312	3181	2058	1075	3070	2117	1865			MSTRG.156	proB	0	-0.385565	-0.259485	-0.733986	-0.347898
	MSTRG.1560	dsrB	95	63	65	79	83	75	90	106	111	81	63	32	95	69	71			MSTRG.1560	dsrB	0	0.235451	1.4127	-0.790442	0.201815
	MSTRG.1561	yodD	139	45	83	82	81	60	85	65	69	93	69	29	152	126	97			MSTRG.1561	yodD	0	-0.439429	-0.479377	-0.759014	1.0786
	MSTRG.1562	fliE	8181	2973	4930	5371	3920	3030	7751	5641	6181	5706	4185	2211	7595	5012	4069			MSTRG.1562	fliE	0	-0.698645	0.647773	-0.739304	0.109912
	MSTRG.1563	fliF	61123	31589	45120	46912	43020	35719	63500	58874	55746	41998	41475	20276	61141	47179	40355			MSTRG.1563	fliF	0	-0.33318	1.10198	-0.932254	0.296583
	MSTRG.1564	fliJ	16708	9776	14935	14148	14636	10725	18662	18362	17375	13158	13844	6951	17823	16497	13447			MSTRG.1564	fliJ	0	-0.189745	1.28947	-0.741693	0.630628
	MSTRG.1565	fliL	15617	8633	10470	10696	11383	9707	12981	12753	12696	11323	10145	5889	14347	11727	9644			MSTRG.1565	fliL	0	-0.411948	0.520902	-1.0338	0.140124
	MSTRG.1566	fliM	42004	20809	29584	28944	28474	24451	35457	37552	35581	29670	27185	14050	40640	31113	27728			MSTRG.1566	fliM	0	-0.475588	0.731496	-0.970871	0.32001
	MSTRG.1567	fliO	10369	3909	6239	6317	4995	4054	8509	8290	6985	6364	5472	2479	9564	6252	5717			MSTRG.1567	fliO	0	-0.799618	0.507154	-0.96277	0.157719
	MSTRG.1568	fliQ	1874	874	1305	1220	1024	795	1791	1770	1320	1272	1155	561	1763	1388	1178			MSTRG.1568	fliQ	0	-0.870035	0.710442	-0.913794	0.236814
	MSTRG.1569	fliR	1657	499	942	1038	685	503	1412	1293	1056	973	822	322	1662	982	809			MSTRG.1569	fliR	0	-0.724787	0.551071	-0.815386	0.295068
	MSTRG.157	proA	2858	1968	1792	2286	2550	1875	2131	2184	2004	2698	2112	1063	2477	1927	1634			MSTRG.157	proA	0	0.0691466	-0.22231	-0.553917	-0.431237
	MSTRG.1570	ompC	169	115	104	133	118	100	115	145	151	130	99	54	134	133	111			MSTRG.1570	ompC	0	-0.456904	0.284021	-1.29662	-0.123487
	MSTRG.1571	yedP	860	582	592	624	997	824	778	1009	1017	715	623	401	808	800	741			MSTRG.1571	yedP	0	0.780877	1.46296	-0.560484	0.598483
	MSTRG.1572	yedQ	31	17	22	21	20	17	30	0	26	25	22	8	28	15	13			MSTRG.1572	yedQ	0	-0.475831	-0.555136	-0.594789	-0.555136
	MSTRG.1573	yodC	110	58	102	121	94	57	130	157	111	110	72	30	125	101	71			MSTRG.1573	yodC	0	0.020009	1.28057	-0.58026	0.270121
	MSTRG.1574	yedI	1017	558	824	902	727	558	1215	943	1045	923	719	353	1088	917	682			MSTRG.1574	yedI	0	-0.305215	1.15751	-0.581636	0.414632
	MSTRG.1575	yedA	2151	1269	1922	1851	1992	1488	1853	2583	3142	1776	1340	950	1412	1611	1003			MSTRG.1575	yedA	0	-0.00632756	1.28622	-0.733997	-0.757006
	MSTRG.1576	vsr	1098	555	494	720	672	896	1241	451	191	825	733	358	1625	693	1340			MSTRG.1576	vsr	0	0.120074	-0.224819	-0.196717	1.28675
	MSTRG.1577	yedJ	554	277	362	464	430	432	641	567	705	488	382	227	498	402	390			MSTRG.1577	yedJ	0	0.347176	1.87945	-0.250593	0.253203
	MSTRG.1578	drpB	161	56	41	43	76	57	135	70	107	59	47	26	51	64	60			MSTRG.1578	drpB	0	-0.743361	0.48953	-1.14224	-0.752426
	MSTRG.1579	shiA	1111	431	879	754	662	566	809	800	738	631	544	280	1096	745	616			MSTRG.1579	shiA	0	-0.659813	-0.111221	-1.45189	0.0541077
	MSTRG.158	NA	254	192	74	114	230	147	122	75	144	214	112	101	151	125	84			MSTRG.158	NA	0	-0.171252	-1.05704	-0.549188	-0.94484
	MSTRG.1580	amn	4080	3520	4673	4248	5915	5322	3868	6107	6050	3945	4485	2741	4649	5121	5137			MSTRG.1580	amn	0	1.10528	1.2911	-0.379209	0.906386
	MSTRG.1581	yeeN	5323	3602	3884	4685	4636	3123	6092	6282	5541	5011	4108	2175	4897	4248	3635			MSTRG.1581	yeeN	0	-0.109162	1.52708	-0.453099	-0.00867318
	MSTRG.1582	hchA	223	158	122	171	238	145	168	264	216	225	207	92	258	208	219			MSTRG.1582	hchA	0	0.341482	0.970879	0.14061	1.21862
	MSTRG.1583	hprS	759	220	192	403	850	518	501	625	647	639	626	372	545	614	190			MSTRG.1583	hprS	0	0.991344	0.994649	0.769944	0.294099
	MSTRG.1584	NA	3836	5158	3214	3811	11145	6375	3154	6437	5381	5426	5191	3262	4228	4728	4198			MSTRG.1584	NA	0	1.52343	0.461554	0.279036	0.15797
	MSTRG.1585	NA	0	0	0	0	0	0	0	0	0	0	0	0	0	0	0			MSTRG.1585	NA	#DIV/0!	#DIV/0!	#DIV/0!	#DIV/0!	#DIV/0!
	MSTRG.1586	NA	87	26	38	54	46	46	63	54	71	51	39	28	53	59	45			MSTRG.1586	NA	0	-0.105752	0.782567	-0.697965	0.126903
	MSTRG.1587	NA	120	48	43	54	56	39	78	5	60	71	48	26	90	60	38			MSTRG.1587	NA	0	-0.758007	-0.831362	-0.80691	-0.281196
	MSTRG.1588	yeeO	263	233	281	170	381	320	262	454	443	248	234	173	256	353	293			MSTRG.1588	yeeO	0	0.366301	1.48858	-0.475412	0.487102
	MSTRG.1589	NA	266	121	101	146	166	115	205	36	148	187	138	91	200	151	107			MSTRG.1589	NA	0	-0.365964	-0.593941	-0.431957	-0.179982
	MSTRG.159	NA	9124	12622	3347	13338	5285	12562	16614	4363	17146	8795	7441	7668	14599	14430	7443			MSTRG.159	NA	0	0.455981	0.975284	-0.0889956	0.851708
	MSTRG.1590	cbl	866	413	347	361	469	413	599	716	582	547	420	241	578	408	370			MSTRG.1590	cbl	0	-0.794843	0.562408	-0.867479	-0.560333
	MSTRG.1591	nac	124	85	101	83	108	110	99	161	165	99	106	67	116	129	121			MSTRG.1591	nac	0	-0.113115	1.44536	-0.477597	0.703826
	MSTRG.1592	NA	1083	1186	1198	1045	1885	1615	890	2209	1425	1220	1188	791	1125	1344	1261			MSTRG.1592	NA	0	0.975662	0.956656	-0.242558	0.238033
	MSTRG.1593	NA	92	36	38	44	47	42	67	6	54	55	40	29	74	43	35			MSTRG.1593	NA	0	-0.544372	-0.643348	-0.692836	-0.230945
	MSTRG.1594	ldtA	715	368	548	481	674	534	523	657	534	621	553	293	765	691	587			MSTRG.1594	ldtA	0	0.152168	0.217758	-0.430269	1.08092
	MSTRG.1595	cobT	806	561	627	581	898	831	543	821	804	758	681	392	720	729	684			MSTRG.1595	cobT	0	0.778448	0.428639	-0.401541	0.342418
	MSTRG.1596	cobS	795	536	595	548	725	595	542	633	714	686	616	397	741	612	593			MSTRG.1596	cobS	0	-0.193533	-0.123461	-0.757447	0.0667354
	MSTRG.1597	NA	37	36	112	69	35	71	86	47	37	45	50	35	70	67	84			MSTRG.1597	NA	0	-0.142496	-0.213744	-0.783727	0.512985
	MSTRG.1598	NA	1581	1262	1408	1224	1934	1842	1163	1141	1840	1359	1414	895	1427	1556	1516			MSTRG.1598	NA	0	0.869385	-0.124198	-0.676704	0.287861
	MSTRG.1599	NA	34	50	34	37	55	51	41	27	37	41	49	27	36	51	41			MSTRG.1599	NA	0	0.945761	-0.491796	-0.0378304	0.378304
	MSTRG.16	yaaI	47	25	13	22	34	28	20	26	11	28	10	6	28	33	14			MSTRG.16	yaaI	0	-0.0304472	-0.85252	-1.24833	-0.304472
	MSTRG.160	NA	2797	1824	1694	1975	2431	1574	2284	1010	1761	2507	1699	1325	2182	1898	1514			MSTRG.160	NA	0	-0.23454	-0.882151	-0.548894	-0.504786
	MSTRG.1600	NA	61	71	53	75	114	99	49	69	72	71	90	48	61	83	76			MSTRG.1600	NA	0	1.87936	0.0912311	0.437909	0.638617
	MSTRG.1601	agn43	448	482	432	377	764	752	411	650	567	483	479	330	410	499	389			MSTRG.1601	agn43	0	1.34935	0.675945	-0.17788	-0.162633
	MSTRG.1602	NA	142	113	107	99	221	142	123	118	146	158	131	87	140	129	112			MSTRG.1602	NA	0	1.06038	0.265096	0.148454	0.201473
	MSTRG.1603	yeeT	18	18	11	14	34	28	13	18	37	23	29	17	25	32	29			MSTRG.1603	yeeT	0	1.18291	0.856588	0.897377	1.59081
	MSTRG.1604	cbtA	24	19	17	15	25	22	6	24	19	12	15	11	19	8	21			MSTRG.1604	cbtA	0	0.113181	-0.622496	-1.24499	-0.679086
	MSTRG.1605	cbtA	67	46	48	37	82	91	33	44	66	38	51	32	50	43	46			MSTRG.1605	cbtA	0	0.936385	-0.343978	-0.764396	-0.420418
	MSTRG.1606	NA	26	28	17	12	37	38	20	24	33	22	26	15	18	18	19			MSTRG.1606	NA	0	0.681376	0.255516	-0.340688	-0.681376
	MSTRG.1607	galF	14563	6478	9714	10723	9661	8137	11462	10719	11395	11305	8897	5085	12943	9957	9655			MSTRG.1607	galF	0	-0.315803	0.398783	-0.772968	0.254452
	MSTRG.1608	wcaM	171	148	130	131	185	157	205	152	180	170	164	83	182	182	138			MSTRG.1608	wcaM	0	0.266733	0.978021	-0.355644	0.589035
	MSTRG.1609	wcaL	213	144	127	148	212	177	249	229	236	195	136	95	184	185	158			MSTRG.1609	wcaL	0	0.398974	1.7314	-0.436613	0.323696
	MSTRG.161	NA	1070	633	576	712	794	590	872	971	595	869	595	413	787	649	524			MSTRG.161	NA	0	-0.338928	0.294478	-0.74453	-0.590808
	MSTRG.1610	yegH	1040	523	722	693	703	687	691	663	691	734	701	427	909	732	659			MSTRG.1610	yegH	0	-0.484078	-0.575142	-1.01369	0.0359464
	MSTRG.1611	asmA	3501	2239	2309	2335	2952	2683	2395	2769	2565	2630	2239	1506	2938	2493	2200			MSTRG.1611	asmA	0	-0.0587795	-0.238094	-1.24553	-0.311011
	MSTRG.1612	dcd	3392	2164	2440	2772	2936	2587	2622	2565	2612	2821	2436	1387	3185	2514	2311			MSTRG.1612	dcd	0	0.216632	-0.142731	-0.979555	0.0101433
	MSTRG.1613	udk	3111	933	1218	2062	1160	932	2173	975	1141	2006	1194	634	2544	1083	1044			MSTRG.1613	udk	0	-0.515957	-0.453092	-0.66497	-0.275208
	MSTRG.1614	NA	17	16	11	12	33	30	18	18	22	13	13	20	10	8	17			MSTRG.1614	NA	0	1.47791	0.667445	0.0953494	-0.429072
	MSTRG.1615	NA	72	73	45	32	80	93	43	99	73	65	43	51	33	55	59			MSTRG.1615	NA	0	0.243089	0.405149	-0.502384	-0.696856
	MSTRG.1616	yeeX	6792	6405	7237	6753	9981	7705	5697	8145	7294	7361	8096	4832	6269	8419	7316			MSTRG.1616	yeeX	0	1.09143	0.191307	-0.039515	0.427853
	MSTRG.1617	yeeA	513	316	352	387	586	625	366	535	501	427	400	254	451	481	483			MSTRG.1617	yeeA	0	1.36751	0.72475	-0.327941	0.767382
	MSTRG.1618	sbmC	426	811	638	557	1405	1484	417	938	1016	647	723	600	524	793	768			MSTRG.1618	sbmC	0	1.64783	0.520257	0.0996461	0.22027
	MSTRG.1619	dacD	392	180	202	234	231	215	240	292	231	217	191	143	232	200	193			MSTRG.1619	dacD	0	-0.552481	-0.0646521	-1.31067	-0.875742
	MSTRG.162	NA	15036	22101	4700	22335	7978	19319	29278	6328	28764	15555	13170	12699	23229	25856	11864			MSTRG.162	NA	0	0.328177	0.94866	-0.0173877	0.804633
	MSTRG.1620	sbcB	1543	1543	1608	1585	2405	2245	1276	1844	1811	1461	1620	1097	1481	1800	1636			MSTRG.1620	sbcB	0	1.54513	0.237635	-0.517382	0.223597
	MSTRG.1621	yeeD	91	102	78	93	122	107	89	99	86	210	76	51	77	82	70			MSTRG.1621	yeeD	0	0.474111	0.0278889	0.613555	-0.390444
	MSTRG.1622	yeeE	129	107	32	68	66	57	88	51	59	200	33	31	79	29	46			MSTRG.1622	yeeE	0	-0.560328	-0.509389	-0.0291079	-0.829576
	MSTRG.1623	plaP	6004	1574	1467	2831	1481	1103	3243	1440	1331	4257	1477	676	4160	1544	1191			MSTRG.1623	plaP	0	-0.797048	-0.665524	-0.578574	-0.472081
	MSTRG.1624	yeeY	398	540	446	345	983	803	380	720	758	413	585	454	360	564	612			MSTRG.1624	yeeY	0	1.32137	0.838463	0.120286	0.268874
	MSTRG.1625	yeeZ	2387	3004	2904	2495	4830	4232	2169	3260	3726	2648	3001	2225	2559	3370	3386			MSTRG.1625	yeeZ	0	1.44734	0.38158	-0.186797	0.452572
	MSTRG.1626	yoeB	1025	1428	1131	1255	2212	1555	1233	1292	1599	1414	1287	1015	1059	1461	1383			MSTRG.1626	yoeB	0	1.60381	0.602264	0.14722	0.355782
	MSTRG.1627	NA	3527	3055	3381	2880	4025	3631	1992	2385	2691	3408	3121	1904	3564	3366	3168			MSTRG.1627	NA	0	0.314577	-1.58935	-0.839969	0.0741149
	MSTRG.1628	wzzB	13470	5676	6926	8226	7415	6619	9480	7551	7273	9634	6352	3782	11005	7051	6901			MSTRG.1628	wzzB	0	-0.546997	-0.253696	-0.904582	-0.159995
	MSTRG.1629	ugd	619	297	363	442	464	369	674	626	483	519	318	238	544	364	436			MSTRG.1629	ugd	0	-0.0103541	1.30462	-0.52806	0.168254
	MSTRG.163	NA	976	692	546	554	940	610	698	161	592	741	649	383	610	653	488			MSTRG.163	NA	0	-0.184647	-1.28078	-0.740266	-0.777195
	MSTRG.1630	gndA	67153	51377	61851	61262	71808	53092	62811	66560	62273	73525	64709	33292	61305	72853	67418			MSTRG.1630	gndA	0	0.189422	0.369047	-0.290146	0.694482
	MSTRG.1631	wbbL	1553	885	970	938	1295	1255	1384	1210	1204	1062	939	663	1195	1097	1027			MSTRG.1631	wbbL	0	0.120048	0.585233	-1.11644	-0.133553
	MSTRG.1632	NA	1343	1409	1515	1219	2287	1940	1101	1203	1706	1469	1432	940	1352	1638	1524			MSTRG.1632	NA	0	1.1759	-0.256324	-0.42488	0.246351
	MSTRG.1633	wbbL	3772	2630	3216	2970	4062	3586	3632	4251	3636	3301	2901	1997	3461	3349	3249			MSTRG.1633	wbbL	0	0.591372	1.1242	-0.839157	0.260795
	MSTRG.1634	wbbK	17333	12038	13971	15203	16789	13924	18249	15866	15443	16685	13788	8503	16030	15648	14319			MSTRG.1634	wbbK	0	0.359957	0.869267	-0.610557	0.371284
	MSTRG.1635	wzy	16791	10556	11859	12727	14244	13597	16597	13583	13232	13582	11399	7322	15231	12745	11843			MSTRG.1635	wzy	0	0.19176	0.592175	-0.971894	0.0863061
	MSTRG.1636	wzx	17536	10495	11220	12998	14396	10148	15632	12440	11343	14537	12286	6537	14788	12740	10563			MSTRG.1636	wzx	0	-0.212787	0.0204196	-0.733486	-0.144431
	MSTRG.1637	rfbD	16892	7534	8632	12583	8762	5742	14442	9506	8077	14604	9391	3975	14275	10003	8062			MSTRG.1637	rfbD	0	-0.547598	-0.0947361	-0.466619	-0.0658475
	MSTRG.1638	wzxC	45	53	36	40	68	43	53	47	64	33	62	33	37	39	48			MSTRG.1638	wzxC	0	0.503553	0.888624	-0.177725	-0.296208
	MSTRG.1639	wcaJ	32	32	30	29	46	64	49	48	40	37	27	18	24	29	23			MSTRG.1639	wcaJ	0	1.22814	1.17356	-0.327504	-0.491257
	MSTRG.164	rrf	0	1	0	0	1	0	1	1	1	1	1	0	1	1	0			MSTRG.164	rrf	0	0	1.31468	0.657342	0.657342
	MSTRG.1640	cpsG	67	56	63	55	103	54	86	84	112	47	66	25	57	83	67			MSTRG.1640	cpsG	0	0.389951	1.43982	-0.719909	0.31496
	MSTRG.1641	cpsB	74	58	46	54	54	94	87	70	117	58	57	24	73	97	74			MSTRG.1641	cpsB	0	0.345784	1.38314	-0.561899	0.950906
	MSTRG.1642	wcaI	70	71	66	74	89	61	142	88	131	83	76	40	82	68	56			MSTRG.1642	wcaI	0	0.215144	1.94895	-0.101244	-0.0126555
	MSTRG.1643	fcl	29	39	42	27	59	39	77	79	47	53	47	20	58	62	31			MSTRG.1643	fcl	0	0.284937	1.76661	0.189958	0.778827
	MSTRG.1644	gmd	92	84	79	94	125	98	139	147	101	86	63	72	95	85	93			MSTRG.1644	gmd	0	0.883658	1.88134	-0.484587	0.256546
	MSTRG.1645	wcaF	18	8	13	10	9	11	16	11	15	13	9	4	18	16	18			MSTRG.1645	wcaF	0	-0.710498	0.236833	-1.02628	1.02628
	MSTRG.1646	wcaE	13	8	7	11	10	11	9	21	13	25	8	2	15	8	16			MSTRG.1646	wcaE	0	0.231503	0.868136	0.40513	0.636633
	MSTRG.1647	wcaD	90	106	101	115	147	154	174	159	135	135	76	64	116	119	112			MSTRG.1647	wcaD	0	1.28184	1.84197	-0.236979	0.538588
	MSTRG.1648	wcaA	38	49	34	44	64	58	36	54	46	46	30	22	49	51	53			MSTRG.1648	wcaA	0	1.34128	0.447094	-0.685545	0.953801
	MSTRG.1649	wzc	62	54	51	63	76	57	92	62	72	64	51	27	52	67	38			MSTRG.1649	wzc	0	0.625809	1.2732	-0.53949	-0.215796
	MSTRG.165	NA	36	27	29	22	51	28	37	53	21	31	25	17	31	29	20			MSTRG.165	NA	0	0.289083	0.610287	-0.610287	-0.385444
	MSTRG.1650	wzb	10	7	3	11	7	4	5	6	10	2	0	0	7	0	2			MSTRG.1650	wzb	0	0.177751	0.0888757	-1.59976	-0.977633
	MSTRG.1651	wza	30	14	12	19	18	17	31	24	13	18	8	15	29	21	11			MSTRG.1651	wza	0	-0.0936586	0.561951	-0.702439	0.234146
	MSTRG.1652	NA	4	12	11	11	28	20	14	6	14	21	8	8	9	16	14			MSTRG.1652	NA	0	1.69423	0.370613	0.529447	0.635336
	MSTRG.1653	dgcE	2135	2188	1875	1764	3456	3285	1978	2909	2972	2048	2120	1537	1998	2356	2192			MSTRG.1653	dgcE	0	1.35369	0.974635	-0.289281	0.204198
	MSTRG.1654	alkA	166	271	278	202	536	412	183	303	354	238	266	193	185	311	299			MSTRG.1654	alkA	0	1.46358	0.420568	-0.0605619	0.269164
	MSTRG.1655	yegD	850	576	453	478	676	508	640	455	486	883	474	324	615	454	411			MSTRG.1655	yegD	0	-0.461073	-0.633179	-0.420703	-0.84778
	MSTRG.1656	yegI	184	214	156	144	273	188	136	197	214	236	168	124	164	174	103			MSTRG.1656	yegI	0	0.381955	-0.0524252	-0.194722	-0.846292
	MSTRG.1657	yegJ	33	14	19	33	33	27	34	24	31	47	9	20	34	45	29			MSTRG.1657	yegJ	0	0.864768	0.736654	0.320284	1.34519
	MSTRG.1658	pphC	118	46	54	69	80	60	78	100	81	115	78	34	86	62	34			MSTRG.1658	pphC	0	-0.116473	0.530598	0.116473	-0.465891
	MSTRG.1659	ibsA	8	33	19	19	49	35	16	7	18	31	28	18	6	25	21			MSTRG.1659	ibsA	0	1.22766	-0.542452	0.485352	-0.228401
	MSTRG.166	dkgB	1062	965	1041	937	1508	1238	857	1063	1087	1067	1027	677	878	1146	1059			MSTRG.166	dkgB	0	1.1052	-0.109622	-0.533732	0.0269562
	MSTRG.1660	mdtA	1257	522	644	792	729	520	840	654	638	839	573	324	1136	716	575			MSTRG.1660	mdtA	0	-0.535809	-0.408169	-0.963614	0.00561056
	MSTRG.1661	mdtC	404	317	302	366	379	298	436	445	349	403	315	149	458	396	308			MSTRG.1661	mdtC	0	0.0849925	0.879672	-0.662941	0.590698
	MSTRG.1662	mdtD	907	745	689	645	1063	880	662	831	816	676	726	483	824	817	805			MSTRG.1662	mdtD	0	0.608273	-0.0788046	-1.12297	0.258578
	MSTRG.1663	yegP	59	26	50	36	83	69	33	55	39	38	47	54	62	82	57			MSTRG.1663	yegP	0	1.04292	-0.157421	0.0787107	1.29873
	MSTRG.1664	yegQ	5175	2531	1795	2507	3449	3116	3141	2311	2607	3834	2276	1554	2993	1889	1805			MSTRG.1664	yegQ	0	-0.151903	-0.510592	-0.650455	-0.996397
	MSTRG.1665	ogrK	186	184	179	185	295	235	107	139	142	233	218	145	259	215	199			MSTRG.1665	ogrK	0	1.10935	-1.07594	0.314093	0.828671
	MSTRG.1666	NA	28	11	20	21	18	15	20	25	15	34	25	13	45	23	22			MSTRG.1666	NA	0	-0.192328	0.0384656	0.500053	1.19243
	MSTRG.1667	NA	46	24	16	30	50	29	49	42	23	40	34	16	38	48	44			MSTRG.1667	NA	0	0.654167	0.796377	0.113768	1.25145
	MSTRG.1668	yegS	99	68	63	103	92	66	87	96	70	87	89	35	129	93	84			MSTRG.1668	yegS	0	0.477333	0.35415	-0.292559	1.17024
	MSTRG.1669	NA	3	5	0	5	5	1	5	2	0	4	5	0	3	3	4			MSTRG.1669	NA	0	0.509175	-0.169725	0.169725	0.33945
	MSTRG.167	yafC	0	0	0	0	0	0	0	0	0	0	0	0	0	0	0			MSTRG.167	yafC	#DIV/0!	#DIV/0!	#DIV/0!	#DIV/0!	#DIV/0!
	MSTRG.1670	NA	805	605	538	535	894	805	585	416	688	702	633	451	592	637	608			MSTRG.1670	NA	0	0.729143	-0.660308	-0.413011	-0.282989
	MSTRG.1671	NA	0	0	0	0	0	0	0	0	0	0	0	0	0	0	0			MSTRG.1671	NA	#DIV/0!	#DIV/0!	#DIV/0!	#DIV/0!	#DIV/0!
	MSTRG.1672	gatD	0	0	0	0	0	0	0	0	0	0	0	0	0	0	0			MSTRG.1672	gatD	#DIV/0!	#DIV/0!	#DIV/0!	#DIV/0!	#DIV/0!
	MSTRG.1673	NA	0	0	0	0	0	0	0	0	0	0	0	0	0	0	0			MSTRG.1673	NA	#DIV/0!	#DIV/0!	#DIV/0!	#DIV/0!	#DIV/0!
	MSTRG.1674	gatB	0	0	0	0	0	0	0	0	0	0	0	0	0	0	0			MSTRG.1674	gatB	#DIV/0!	#DIV/0!	#DIV/0!	#DIV/0!	#DIV/0!
	MSTRG.1675	gatA	0	0	0	0	0	0	0	0	0	0	0	0	0	0	0			MSTRG.1675	gatA	#DIV/0!	#DIV/0!	#DIV/0!	#DIV/0!	#DIV/0!
	MSTRG.1676	gatZ	0	0	1	0	0	0	0	0	0	0	0	0	0	0	0			MSTRG.1676	gatZ	0	-1.29099	-1.29099	-1.29099	-1.29099
	MSTRG.1677	gatY	0	0	0	0	0	0	0	0	0	0	0	0	0	0	0			MSTRG.1677	gatY	#DIV/0!	#DIV/0!	#DIV/0!	#DIV/0!	#DIV/0!
	MSTRG.1678	fbaB	449	251	345	329	451	264	398	454	315	389	338	217	401	527	426			MSTRG.1678	fbaB	0	-0.00385067	0.469782	-0.388918	1.18986
	MSTRG.1679	yehE	108	39	45	52	43	47	44	94	26	69	60	42	84	59	59			MSTRG.1679	yehE	0	-0.746053	-0.417789	-0.313342	0.149211
	MSTRG.168	yafD	890	1120	1013	709	1892	1606	657	1335	1259	996	1042	691	879	1091	1016			MSTRG.168	yafD	0	1.1688	0.225073	-0.290225	-0.0365249
	MSTRG.1680	yegT	896	794	829	675	834	803	696	740	797	820	663	435	803	711	780			MSTRG.1680	yegT	0	-0.6316	-0.872645	-1.83377	-0.686521
	MSTRG.1681	yegW	229	26	139	176	305	193	146	151	242	225	258	155	204	215	121			MSTRG.1681	yegW	0	1.39152	0.720606	1.21261	0.725576
	MSTRG.1682	yegX	143	173	118	149	207	217	150	150	205	208	188	97	180	175	135			MSTRG.1682	yegX	0	1.30193	0.665013	0.552617	0.524518
	MSTRG.1683	thiD	658	419	334	373	659	480	551	533	500	540	456	285	347	309	276			MSTRG.1683	thiD	0	0.266249	0.45605	-0.342696	-1.2627
	MSTRG.1684	rcnR	123	122	92	48	161	105	76	71	78	104	93	61	119	72	83			MSTRG.1684	rcnR	0	-0.263144	-1.2814	-0.903844	-0.720787
	MSTRG.1685	rcnA	56	46	37	43	47	34	65	39	39	67	39	21	55	30	32			MSTRG.1685	rcnA	0	-0.387132	0.103235	-0.309706	-0.567794
	MSTRG.1686	rcnB	993	697	801	891	1013	703	776	807	733	990	739	411	1026	917	703			MSTRG.1686	rcnB	0	0.235106	-0.354686	-0.711398	0.31415
	MSTRG.1687	yehA	39	21	33	13	53	33	17	42	43	36	18	20	36	27	31			MSTRG.1687	yehA	0	0.17656	0.26484	-0.559107	0.0294267
	MSTRG.1688	yehB	0	87	102	65	164	147	47	145	191	92	111	90	59	119	139			MSTRG.1688	yehB	0	1.25673	1.30377	0.69893	0.860221
	MSTRG.1689	yehC	7	48	44	22	85	86	25	75	64	52	61	43	23	53	90			MSTRG.1689	yehC	0	1.22901	0.849849	0.745252	0.875998
	MSTRG.169	yafE	265	232	197	197	408	360	259	386	342	204	240	175	220	239	224			MSTRG.169	yafE	0	1.2165	1.31526	-0.336671	-0.0493784
	MSTRG.1690	yehD	247	697	290	215	951	905	164	488	564	522	471	445	191	446	454			MSTRG.1690	yehD	0	1.16418	-0.0250362	0.283744	-0.198899
	MSTRG.1691	apbC	9426	8583	9063	8789	12120	10308	8983	10833	10572	9623	9406	5606	9108	9964	9123			MSTRG.1691	apbC	0	0.97898	0.783184	-0.575579	0.265234
	MSTRG.1692	metG	23731	16638	15720	20303	18817	11987	24858	20436	17033	24800	17071	8496	20665	18954	15282			MSTRG.1692	metG	0	-0.366636	0.459068	-0.421094	-0.0874275
	MSTRG.1693	NA	255	210	144	157	275	191	149	189	173	285	157	111	219	176	156			MSTRG.1693	NA	0	0.0925768	-0.648037	-0.370307	-0.383532
	MSTRG.1694	NA	286	153	143	167	276	217	172	190	181	235	170	131	224	0	164			MSTRG.1694	NA	0	0.383452	-0.191726	-0.226138	-0.953713
	MSTRG.1695	NA	4	2	1	4	6	1	0	2	2	4	2	1	2	2	1			MSTRG.1695	NA	0	0.844078	-0.633059	0	-0.422039
	MSTRG.1696	yehL	51	20	14	11	23	18	10	21	26	32	16	6	30	18	15			MSTRG.1696	yehL	0	-0.996788	-0.84576	-0.936377	-0.664526
	MSTRG.1697	yehM	276	147	198	174	267	283	192	254	249	241	185	149	256	231	204			MSTRG.1697	yehM	0	0.76227	0.54765	-0.340431	0.518047
	MSTRG.1698	yehR	156	110	121	88	144	123	72	133	110	115	134	65	105	114	110			MSTRG.1698	yehR	0	-0.432404	-0.97291	-0.986422	-0.783733
	MSTRG.1699	yehS	1645	942	1245	1190	1355	1128	1139	1204	1366	1439	1108	643	1394	1194	1141			MSTRG.1699	yehS	0	-0.230059	-0.17797	-0.928916	-0.149032
	MSTRG.17	nhaA	1913	876	976	1076	968	652	1337	910	1007	1608	1055	493	1285	928	871			MSTRG.17	nhaA	0	-1.00183	-0.478893	-0.570736	-0.638212
	MSTRG.170	mltD	21385	6380	6900	10361	9283	7740	16173	11279	10654	10756	6666	4232	12682	7169	6296			MSTRG.170	mltD	0	-0.550759	0.260288	-0.984195	-0.644329
	MSTRG.1700	btsR	1786	1517	1595	1813	2298	1876	1361	1768	1706	1689	1687	992	1914	1676	1399			MSTRG.1700	btsR	0	1.24017	-0.0717454	-0.603573	0.103632
	MSTRG.1701	mlrA	105	0	83	95	105	102	66	125	129	148	123	51	144	160	89			MSTRG.1701	mlrA	0	0.920875	1.06628	1.08243	1.65596
	MSTRG.1702	yohO	203	147	216	137	132	186	192	179	263	187	221	105	192	103	194			MSTRG.1702	yohO	0	-0.83275	0.510153	-0.397619	-0.577673
	MSTRG.1703	yehW	56	1	2	36	133	40	41	68	12	17	11	16	2	124	17			MSTRG.1703	yehW	0	1.19788	0.495124	-0.119788	0.670814
	MSTRG.1704	yehX	231	75	146	131	117	119	137	135	104	143	133	68	232	157	123			MSTRG.1704	yehX	0	-0.62203	-0.556168	-0.790344	0.43908
	MSTRG.1705	osmF	202	62	142	134	102	88	117	142	101	165	146	61	229	187	141			MSTRG.1705	osmF	0	-0.564999	-0.316951	-0.234268	1.04042
	MSTRG.1706	bglX	4510	2507	3446	3909	2988	1989	2993	2361	2165	4123	3030	1405	4481	3450	2762			MSTRG.1706	bglX	0	-0.571336	-1.06659	-0.690168	0.0833274
	MSTRG.1707	dld	5755	6166	6888	5690	9337	9107	4626	7116	7015	6163	6505	4544	6509	7914	7470			MSTRG.1707	dld	0	1.28708	-0.0125687	-0.386003	0.745418
	MSTRG.1708	pbpG	1652	901	980	1117	1331	1093	1090	1229	1110	1175	956	531	1254	992	901			MSTRG.1708	pbpG	0	0.0108097	-0.140527	-1.17691	-0.52157
	MSTRG.1709	yohC	41	45	24	41	46	76	39	49	37	37	36	29	27	43	41			MSTRG.1709	yohC	0	1.4697	0.415952	-0.221841	0.0277301
	MSTRG.171	gloB	843	609	631	576	757	631	600	596	572	693	589	390	697	671	517			MSTRG.171	gloB	0	-0.380611	-1.0075	-1.31455	-0.633286
	MSTRG.1710	yohD	231	231	238	251	405	400	228	338	355	241	255	131	227	296	262			MSTRG.1710	yohD	0	1.61017	0.999574	-0.330176	0.384452
	MSTRG.1711	yohF	55	71	53	65	80	85	65	68	70	55	65	33	58	74	62			MSTRG.1711	yohF	0	1.3608	0.640376	-0.69374	0.400235
	MSTRG.1712	mdtQ	40	33	7	33	30	32	12	29	38	17	31	20	54	17	19			MSTRG.1712	mdtQ	0	0.410233	-0.0273488	-0.328186	0.273488
	MSTRG.1713	yohP	14	5	14	12	9	7	13	7	3	11	7	3	15	7	12			MSTRG.1713	yohP	0	-0.413965	-0.82793	-0.993516	0.082793
	MSTRG.1714	yeiG	2199	2527	2917	2099	4333	4188	1752	3242	3551	2434	2952	2247	2129	3202	3114			MSTRG.1714	yeiG	0	1.29693	0.392958	-0.00435651	0.349392
	MSTRG.1715	cirA	463	223	1993	1953	316	326	1656	573	434	355	315	210	2619	874	492			MSTRG.1715	cirA	0	-0.0354705	-0.00675628	-0.75966	0.551482
	MSTRG.1716	dusC	623	236	237	321	291	299	425	288	341	438	277	138	501	256	272			MSTRG.1716	dusC	0	-0.508098	-0.115352	-0.667393	-0.184014
	MSTRG.1717	yohJ	161	344	257	246	459	445	243	319	352	240	413	281	185	320	322			MSTRG.1717	yohJ	0	1.46591	0.574275	0.649838	0.245578
	MSTRG.1718	cdd	10578	22144	19976	18121	37287	34368	7724	24362	23940	18116	24193	17224	18215	27163	25801			MSTRG.1718	cdd	0	1.58848	0.142577	0.292823	0.791756
	MSTRG.1719	sanA	422	651	495	326	1035	882	184	870	823	455	770	470	487	867	728			MSTRG.1719	sanA	0	0.919834	0.42108	0.173065	0.700437
	MSTRG.172	yafS	1567	1450	1227	1194	2016	1868	1110	1682	1709	1473	1272	951	1396	1421	1213			MSTRG.172	yafS	0	0.949952	0.292731	-0.624189	-0.243753
	MSTRG.1720	yeiS	84	69	61	47	105	109	36	120	92	75	97	58	59	93	89			MSTRG.1720	yeiS	0	0.64657	0.467731	0.220109	0.371434
	MSTRG.1721	preT	1126	1901	491	1016	4368	5683	362	1813	1366	1790	2033	1730	1285	1844	1897			MSTRG.1721	preT	0	1.81657	0.00553465	0.489697	0.362881
	MSTRG.1722	NA	5123	3529	8467	9967	5959	3655	2957	8330	6086	6004	6910	2726	13076	9618	7498			MSTRG.1722	NA	0	0.281126	0.0290032	-0.168881	1.49275
	MSTRG.1723	yeiB	936	557	722	750	743	726	820	999	834	759	644	414	868	796	656			MSTRG.1723	yeiB	0	0.00916579	1.00365	-0.911996	0.240602
	MSTRG.1724	folE	5865	4047	5275	5289	5419	4705	4952	6020	5229	5411	4490	2830	5889	5286	4687			MSTRG.1724	folE	0	0.0925739	0.415354	-1.00602	0.276493
	MSTRG.1725	fruA	2816	2309	3179	2878	4524	4316	1811	2673	3200	2738	2859	1908	3123	3276	3523			MSTRG.1725	fruA	0	1.52286	-0.276558	-0.356404	0.721728
	MSTRG.1726	fruK	2500	2817	4424	3308	5679	5645	1659	3765	5164	2938	3492	2770	3504	4172	4663			MSTRG.1726	fruK	0	1.38067	0.239098	-0.152718	0.733385
	MSTRG.1727	lysP	9515	3302	5233	7311	3535	2040	6649	3531	3017	6624	3873	1522	9051	3814	2627			MSTRG.1727	lysP	0	-0.690183	-0.648617	-0.80606	-0.341884
	MSTRG.1728	yeiE	1159	945	1396	1076	1531	1432	938	1218	1545	1002	1156	753	1301	1327	1278			MSTRG.1728	yeiE	0	0.778838	0.290438	-0.851086	0.586657
	MSTRG.1729	yeiH	567	236	372	452	504	330	501	395	426	400	330	232	521	422	415			MSTRG.1729	yeiH	0	0.380101	0.503378	-0.729384	0.626654
	MSTRG.173	rnhA	189	41	126	103	59	43	319	0	81	91	46	24	170	53	165			MSTRG.173	rnhA	0	-0.609616	0.177636	-0.787252	0.12919
	MSTRG.1730	nfo	1209	851	866	1010	1198	905	1002	1027	980	1154	905	532	1104	983	782			MSTRG.1730	nfo	0	0.356687	0.158316	-0.638985	-0.108723
	MSTRG.1731	yeiI	880	518	577	644	724	613	736	648	705	716	506	341	752	569	534			MSTRG.1731	yeiI	0	0.0153244	0.291164	-1.05228	-0.306489
	MSTRG.1732	nupX	57	48	43	36	64	66	50	68	61	37	40	29	43	44	51			MSTRG.1732	nupX	0	0.504559	0.868963	-1.1773	-0.280311
	MSTRG.1733	rihB	40	29	20	31	37	38	22	32	34	33	27	30	37	27	31			MSTRG.1733	rihB	0	0.994655	-0.0585091	0.0585091	0.351055
	MSTRG.1734	yeiL	8	13	15	17	17	15	9	27	24	36	20	26	26	11	23			MSTRG.1734	yeiL	0	0.554913	1.02445	1.96354	1.02445
	MSTRG.1735	psuT	107	119	82	91	142	105	84	92	0	108	102	55	120	123	85			MSTRG.1735	psuT	0	0.298718	-1.31436	-0.428163	0.199146
	MSTRG.1736	psuG	135	62	21	92	106	46	12	58	11	121	69	46	102	78	73			MSTRG.1736	psuG	0	0.227663	-1.19961	0.157613	0.306469
	MSTRG.1737	setB	423	274	290	307	410	367	409	453	546	439	308	197	425	308	287			MSTRG.1737	setB	0	0.356879	1.54893	-0.158204	0.121412
	MSTRG.1738	yeiW	0	0	0	0	0	0	0	0	0	0	0	0	0	0	0			MSTRG.1738	yeiW	#DIV/0!	#DIV/0!	#DIV/0!	#DIV/0!	#DIV/0!
	MSTRG.1739	yeiP	3168	1708	2086	2522	1981	1365	2809	2327	2020	2673	1874	950	2778	2064	1684			MSTRG.1739	yeiP	0	-0.616008	0.109237	-0.82491	-0.245502
	MSTRG.174	dnaQ	1106	788	742	702	1056	961	748	762	866	851	748	513	766	762	756			MSTRG.174	dnaQ	0	0.189682	-0.594185	-1.19751	-0.804435
	MSTRG.1740	yeiQ	770	1243	1590	947	2427	2135	595	1718	2315	1171	1376	952	892	1574	1615			MSTRG.1740	yeiQ	0	1.13	0.607685	-0.0616578	0.283389
	MSTRG.1741	yeiR	680	245	397	422	350	289	445	369	448	446	355	145	645	391	342			MSTRG.1741	yeiR	0	-0.643876	-0.148017	-0.927576	0.13815
	MSTRG.1742	lpxT	1281	372	455	718	440	395	885	566	587	802	449	196	1015	495	410			MSTRG.1742	lpxT	0	-0.6464	-0.0815279	-0.769857	-0.218961
	MSTRG.1743	mepS	9689	4303	5671	7321	5488	4217	6171	6103	4835	7628	5133	2777	10782	5715	4841			MSTRG.1743	mepS	0	-0.420305	-0.407076	-0.657474	0.266974
	MSTRG.1744	pdeN	830	534	571	704	745	597	658	591	666	718	568	338	863	651	525			MSTRG.1744	pdeN	0	0.283835	-0.0511414	-0.795249	0.265935
	MSTRG.1745	yejA	816	900	834	762	1437	1174	529	906	951	828	872	699	797	1065	849			MSTRG.1745	yejA	0	1.30303	-0.259657	-0.239074	0.254907
	MSTRG.1746	yejB	763	431	537	510	738	739	489	657	639	528	572	368	691	591	538			MSTRG.1746	yejB	0	0.729164	0.153808	-0.749102	0.253498
	MSTRG.1747	yejF	1482	1245	1167	1148	1951	1640	1070	1757	1492	1262	1323	815	1260	1401	1247			MSTRG.1747	yejF	0	0.992191	0.499031	-0.58005	0.0164387
	MSTRG.1748	yejG	1014	2389	1965	1298	3258	3037	1132	2306	2590	1716	2216	1553	938	2228	2155			MSTRG.1748	yejG	0	1.04896	0.311153	0.055159	-0.0221579
	MSTRG.1749	bcr	2448	962	1042	1183	1194	1107	1469	1289	1252	1358	1107	629	1604	925	934			MSTRG.1749	bcr	0	-0.782014	-0.357077	-1.09708	-0.798979
	MSTRG.175	NA	39	15	8	11	18	22	18	14	18	22	17	10	18	19	11			MSTRG.175	NA	0	-0.49919	-0.544571	-0.589952	-0.635333
	MSTRG.1750	rsuA	3064	1129	1520	1412	1830	1476	1898	1526	1695	1899	1336	839	2176	1473	1476			MSTRG.1750	rsuA	0	-0.650223	-0.388173	-1.07107	-0.384252
	MSTRG.1751	radD	710	617	651	539	979	907	582	767	835	644	667	494	577	671	641			MSTRG.1751	radD	0	1.10283	0.50824	-0.426823	-0.219579
	MSTRG.1752	rplY	24776	11992	12197	14938	14105	12452	16783	11138	11507	18946	11331	7351	18500	11786	9460			MSTRG.1752	rplY	0	-0.5671	-0.724021	-0.860671	-0.699879
	MSTRG.1753	yejK	3602	1638	2188	2816	2072	1585	2978	2140	2032	2695	1768	904	3229	2128	1731			MSTRG.1753	yejK	0	-0.447927	-0.130391	-0.966678	-0.159471
	MSTRG.1754	yejL	1527	531	618	862	668	584	1085	697	596	930	545	355	1270	588	522			MSTRG.1754	yejL	0	-0.585606	-0.310517	-0.881535	-0.308433
	MSTRG.1755	yejM	3709	1613	1671	2237	2000	1726	2614	1938	1704	2457	1530	959	3069	1719	1394			MSTRG.1755	yejM	0	-0.490009	-0.350618	-0.973834	-0.385823
	MSTRG.1756	NA	31	22	19	18	28	19	22	24	13	18	14	10	23	19	13			MSTRG.1756	NA	0	-0.407181	-0.756194	-1.74506	-0.988869
	MSTRG.1757	NA	3163	2747	2930	2596	4160	3816	2558	5003	3611	3021	2824	1959	2796	3213	2896			MSTRG.1757	NA	0	0.777809	1.04726	-0.465248	0.0291903
	MSTRG.1758	narP	3403	2856	2118	2550	4127	3315	2067	2445	2320	3519	2843	2012	2739	2596	2269			MSTRG.1758	narP	0	0.880239	-0.842087	-0.00163512	-0.421316
	MSTRG.1759	ccmH	6194	1327	1920	3329	2006	1921	2523	3253	2763	3111	4080	976	3351	3448	3234			MSTRG.1759	ccmH	0	-0.577527	-0.238412	-0.336737	0.156474
	MSTRG.176	NA	509	139	122	138	145	147	183	153	148	255	114	103	195	109	148			MSTRG.176	NA	0	-1.13026	-0.95075	-0.990642	-1.05713
	MSTRG.1760	ccmB	2595	725	1211	1561	1266	1280	1292	2029	1476	1249	1956	590	1533	2080	1802			MSTRG.1760	ccmB	0	-0.269861	0.169299	-0.468438	0.562634
	MSTRG.1761	napC	2506	590	1190	1668	1007	994	1262	1773	1381	1352	1940	411	1546	2198	2085			MSTRG.1761	napC	0	-0.350583	0.0738667	-0.331264	0.876741
	MSTRG.1762	napB	4532	574	3251	3625	1355	1020	2351	4680	2376	2183	3991	451	3858	4528	5016			MSTRG.1762	napB	0	-0.503191	0.224162	-0.369761	1.07705
	MSTRG.1763	napA	7865	2055	17497	13784	4267	3977	8600	19990	9179	4820	11767	1704	12252	20899	20787			MSTRG.1763	napA	0	-0.265095	0.509234	-0.448924	1.30462
	MSTRG.1764	NA	4108	3923	4005	3492	5201	4492	3706	4065	4063	4301	4447	3041	5378	6242	5480			MSTRG.1764	NA	0	0.452599	-0.0795693	-0.0972951	1.99475
	MSTRG.1765	NA	4739	3566	3731	3157	3741	2669	4755	3776	4071	5462	3207	2177	2812	2891	3034			MSTRG.1765	NA	0	-0.925413	0.212144	-0.446027	-1.23651
	MSTRG.1766	yojI	772	258	687	968	321	390	1333	452	464	474	265	163	1325	440	322			MSTRG.1766	yojI	0	-0.0341345	0.477883	-0.732095	0.332362
	MSTRG.1767	alkB	851	833	728	736	1266	1153	740	901	955	877	838	533	893	856	761			MSTRG.1767	alkB	0	1.41651	0.350791	-0.312662	0.186835
	MSTRG.1768	apbE	1672	639	844	969	985	835	825	710	963	971	743	491	1306	811	770			MSTRG.1768	apbE	0	-0.432166	-0.775774	-1.12174	-0.31645
	MSTRG.1769	ompC	72522	65055	65131	63722	79420	68577	74229	84571	78403	75495	66505	37879	65538	70629	64708			MSTRG.1769	ompC	0	0.28209	1.07987	-0.714662	-0.0573821
	MSTRG.177	NA	130	62	23	39	51	75	45	50	41	90	38	39	62	41	40			MSTRG.177	NA	0	-0.625774	-0.988723	-0.600743	-0.901115
	MSTRG.1770	rcsD	5899	3745	4092	4617	5033	4452	4232	4227	4551	4572	3771	2274	5343	4229	3761			MSTRG.1770	rcsD	0	0.148275	-0.294119	-1.26358	-0.163264
	MSTRG.1771	rcsB	6293	4062	4651	5108	6027	4985	5039	5253	5315	5377	4309	2495	5959	4837	4434			MSTRG.1771	rcsB	0	0.400798	0.216229	-1.01639	0.0805913
	MSTRG.1772	rcsC	2547	1441	1696	1769	2035	1929	1660	1862	1836	1830	1640	958	1995	1681	1622			MSTRG.1772	rcsC	0	0.0483448	-0.321641	-1.2392	-0.380838
	MSTRG.1773	NA	731	1029	670	584	1998	2202	398	960	1145	838	892	993	624	964	1085			MSTRG.1773	NA	0	1.59979	0.0496112	0.199124	0.165144
	MSTRG.1774	atoB	109	45	41	46	64	66	74	60	81	66	48	33	70	54	57			MSTRG.1774	atoB	0	-0.338085	0.355879	-0.85411	-0.249115
	MSTRG.1775	yfaP	38	25	37	21	56	35	26	57	37	43	35	28	38	37	49			MSTRG.1775	yfaP	0	0.380185	0.633642	0.190093	0.760371
	MSTRG.1776	yfaQ	171	72	100	98	137	126	185	158	151	102	97	59	157	157	112			MSTRG.1776	yfaQ	0	0.160064	1.34276	-0.755858	0.738073
	MSTRG.1777	NA	347	306	330	317	460	415	374	408	403	364	331	209	353	345	334			MSTRG.1777	NA	0	1.20116	1.16093	-0.454028	0.281612
	MSTRG.1778	yfaT	124	138	98	67	163	196	83	166	136	101	121	73	91	87	99			MSTRG.1778	yfaT	0	0.586118	0.222014	-0.577237	-0.737087
	MSTRG.1779	gyrA	37057	21569	27715	31344	27304	20286	28946	24414	23672	33085	26576	13538	33972	27898	24114			MSTRG.1779	gyrA	0	-0.416447	-0.523385	-0.738889	-0.0200718
	MSTRG.178	NA	102	58	55	42	96	65	47	88	56	56	79	45	55	49	52			MSTRG.178	NA	0	-0.209904	-0.419809	-0.612221	-1.03203
	MSTRG.1780	ubiG	2129	863	1567	1733	1117	968	1615	1223	1194	1625	1170	530	2064	1274	1083			MSTRG.1780	ubiG	0	-0.560849	-0.398876	-0.933992	-0.10445
	MSTRG.1781	yfaL	741	569	600	590	920	859	613	822	856	673	637	422	654	700	626			MSTRG.1781	yfaL	0	1.14998	0.954556	-0.445961	0.175378
	MSTRG.1782	nrdA	17466	6631	6045	9845	7493	5645	13793	7786	7357	13828	7830	3740	10784	7607	6256			MSTRG.1782	nrdA	0	-0.644644	-0.108596	-0.427181	-0.494806
	MSTRG.1783	NA	346	249	195	266	283	200	383	465	199	403	272	142	271	257	190			MSTRG.1783	NA	0	-0.152071	0.953227	0.100145	-0.267052
	MSTRG.1784	nrdB	6494	5007	4070	5197	5589	4085	6968	5663	4734	6878	5380	2711	4719	5395	4323			MSTRG.1784	nrdB	0	-0.20589	0.527666	-0.177065	-0.333542
	MSTRG.1785	inaA	558	324	433	466	471	496	498	565	607	481	423	246	634	453	500			MSTRG.1785	inaA	0	0.393959	1.18521	-0.550874	0.908108
	MSTRG.1786	NA	72	99	105	83	215	241	24	288	174	87	136	102	96	158	150			MSTRG.1786	NA	0	1.24493	0.994053	0.231946	0.605899
	MSTRG.1787	glpQ	9089	9262	11989	11668	21828	21979	4327	18723	13997	9810	13611	8585	15716	18530	16773			MSTRG.1787	glpQ	0	1.62118	0.432594	0.107455	1.33377
	MSTRG.1788	glpT	10859	15837	19666	19742	37551	36459	6924	29123	22067	15739	23000	13799	24686	30830	27431			MSTRG.1788	glpT	0	1.76392	0.437427	0.22988	1.36175
	MSTRG.1789	nudI	176	94	127	121	125	95	106	103	118	156	108	54	171	128	98			MSTRG.1789	nudI	0	-0.592	-0.74	-0.835143	0
	MSTRG.179	NA	0	0	0	0	0	0	0	0	0	0	0	0	0	0	0			MSTRG.179	NA	#DIV/0!	#DIV/0!	#DIV/0!	#DIV/0!	#DIV/0!
	MSTRG.1790	ais	31	7	6	15	16	14	20	8	11	21	15	9	42	12	20			MSTRG.1790	ais	0	0.0346485	-0.173243	0.0346485	1.03946
	MSTRG.1791	glpA	15530	27157	37455	25981	64171	72956	9620	55143	56865	24228	39469	28212	27248	48275	55581			MSTRG.1791	glpA	0	1.47436	0.737233	0.209107	0.905628
	MSTRG.1792	rpnE	115	86	73	90	142	99	73	103	181	87	87	51	120	101	90			MSTRG.1792	rpnE	0	0.610644	0.889183	-0.52494	0.396383
	MSTRG.1793	NA	117	88	81	90	123	101	107	119	126	95	68	56	92	88	76			MSTRG.1793	NA	0	0.453736	1.06952	-1.08572	-0.486145
	MSTRG.1794	yfaU	148	115	138	146	171	135	130	134	142	126	127	61	146	136	115			MSTRG.1794	yfaU	0	0.710658	0.0696723	-1.2123	-0.0557379
	MSTRG.1795	yfaV	100	63	72	80	74	71	75	86	63	70	73	49	111	96	77			MSTRG.1795	yfaV	0	-0.212361	-0.233597	-0.913153	1.04057
	MSTRG.1796	rhmD	40	51	40	43	80	145	32	80	66	51	47	37	42	34	50			MSTRG.1796	rhmD	0	1.5839	0.543383	0.0462454	-0.0578068
	MSTRG.1797	yfaX	31	70	42	46	70	99	35	52	58	48	46	35	32	53	48			MSTRG.1797	yfaX	0	1.33836	0.0371766	-0.260236	-0.185883
	MSTRG.1798	yfaY	2087	1761	1972	1847	2321	2121	1739	2040	2175	2068	1854	1060	2069	2163	1900			MSTRG.1798	yfaY	0	0.531193	0.151769	-0.949125	0.353373
	MSTRG.1799	yfaZ	678	368	504	552	467	361	530	485	446	604	475	175	613	450	381			MSTRG.1799	yfaZ	0	-0.461023	-0.241359	-0.802722	-0.287461
	MSTRG.18	nhaR	721	519	412	428	575	526	650	539	523	620	480	298	532	493	412			MSTRG.18	nhaR	0	-0.391	0.190732	-0.807432	-0.683456
	MSTRG.180	yafV	391	688	644	451	1192	1054	374	702	883	499	589	500	382	720	653			MSTRG.180	yafV	0	1.33824	0.324256	-0.185485	0.0439669
	MSTRG.1800	arnB	263	121	103	138	153	111	189	105	132	223	126	56	242	133	97			MSTRG.1800	arnB	0	-0.486722	-0.349295	-0.469544	-0.0858922
	MSTRG.1801	arnC	1927	1721	1462	1557	2732	2037	1493	2134	1721	2057	1745	1135	2034	2003	1666			MSTRG.1801	arnC	0	1.08726	0.212803	-0.154685	0.530219
	MSTRG.1802	pmrD	20	196	249	248	176	272	189	63	219	290	239	111	162	236	198			MSTRG.1802	pmrD	0	1.01071	0.0262522	0.765688	0.573172
	MSTRG.1803	menE	7517	6343	5640	5955	9474	7730	6528	8293	7140	7216	6813	4187	6118	6711	6297			MSTRG.1803	menE	0	0.9972	0.670705	-0.349933	-0.101928
	MSTRG.1804	menH	2676	2403	3105	3063	3611	3073	3001	4096	4088	3067	3083	1860	3197	3518	3345			MSTRG.1804	menH	0	0.903184	1.73414	-0.100546	1.08405
	MSTRG.1805	menF	1078	384	549	706	501	469	748	648	549	713	507	239	1142	700	560			MSTRG.1805	menF	0	-0.471984	-0.0929879	-0.777717	0.550883
	MSTRG.1806	elaB	2268	1454	2114	1823	1932	1304	2172	2108	1860	2149	2514	1509	2646	3499	2942			MSTRG.1806	elaB	0	-0.447365	0.175031	0.193455	1.8718
	MSTRG.1807	elaA	365	262	250	296	392	266	251	291	329	291	298	160	319	393	294			MSTRG.1807	elaA	0	0.430625	-0.0335552	-0.715844	0.721437
	MSTRG.1808	rbn	820	338	436	537	498	365	572	489	419	669	429	223	741	412	385			MSTRG.1808	rbn	0	-0.407983	-0.239743	-0.574121	-0.117768
	MSTRG.1809	elaD	143	117	86	128	175	108	105	143	97	113	116	90	125	113	69			MSTRG.1809	elaD	0	0.83156	-0.0127932	-0.345417	-0.498936
	MSTRG.181	ivy	2190	2308	1964	1716	3414	2725	1590	2190	2423	2562	2284	1497	1956	2338	2020			MSTRG.181	ivy	0	0.969065	-0.180178	-0.0827845	-0.102959
	MSTRG.1810	yfbK	89	61	68	47	100	74	63	74	58	76	91	25	82	60	76			MSTRG.1810	yfbK	0	0.0535639	-0.410656	-0.46422	0
	MSTRG.1811	yfbL	38	21	13	13	23	22	14	10	19	33	15	14	16	25	13			MSTRG.1811	yfbL	0	-0.586969	-1.21587	-0.419264	-0.754675
	MSTRG.1812	yfbM	27	38	24	20	54	48	21	31	36	29	23	15	23	25	23			MSTRG.1812	yfbM	0	1.02457	-0.0310475	-0.683045	-0.558855
	MSTRG.1813	lrhA	440	352	221	572	1743	1687	524	682	847	890	908	652	691	767	732			MSTRG.1813	lrhA	0	2.33938	0.813969	1.12469	0.921193
	MSTRG.1814	NA	61	35	31	26	35	63	24	26	38	40	44	13	26	38	33			MSTRG.1814	NA	0	-0.0756279	-0.983163	-0.756279	-0.756279
	MSTRG.1815	NA	76	47	42	59	55	49	50	43	42	51	48	23	77	46	46			MSTRG.1815	NA	0	-0.0502628	-0.753942	-1.08065	0.100526
	MSTRG.1816	yfbP	535	309	255	276	340	344	361	364	275	322	350	186	363	336	278			MSTRG.1816	yfbP	0	-0.608143	-0.433138	-1.05441	-0.533766
	MSTRG.1817	nuoN	20476	16408	19088	18138	19301	16631	14777	13903	13779	18411	19286	10017	17997	19184	18398			MSTRG.1817	nuoN	0	-0.224071	-1.59194	-0.972859	-0.0462986
	MSTRG.1818	nuoM	28077	20704	25196	23639	25927	21859	18957	17095	18326	24274	24989	12706	25403	25766	23404			MSTRG.1818	nuoM	0	-0.205746	-1.5801	-0.968104	0.0480505
	MSTRG.1819	nuoL	56982	40571	47594	45792	51700	43478	35894	33508	36175	47395	50054	24150	48380	49021	45009			MSTRG.1819	nuoL	0	-0.166468	-1.577	-0.938471	-0.109079
	MSTRG.182	fadE	732	1897	912	631	3928	4473	453	1690	2240	984	1013	1604	800	978	1119			MSTRG.182	fadE	0	1.54599	0.237065	0.016893	-0.181318
	MSTRG.1820	nuoI	15003	10911	11841	11393	14155	10382	8626	8645	8598	12190	12781	6503	12026	12304	10796			MSTRG.1820	nuoI	0	-0.268814	-1.75075	-0.925162	-0.387239
	MSTRG.1821	nuoH	99222	71097	76236	77524	92143	69010	57545	54549	55864	86974	84142	43673	81076	80176	69563			MSTRG.1821	nuoH	0	-0.171444	-1.71046	-0.691304	-0.34254
	MSTRG.1822	nuoF	55289	35300	42607	43775	49271	33158	31395	33375	31057	50473	42884	20736	47508	42907	36745			MSTRG.1822	nuoF	0	-0.25481	-1.36184	-0.696173	-0.219971
	MSTRG.1823	NA	133	122	119	123	196	174	236	481	176	201	379	51	215	210	94			MSTRG.1823	NA	0	0.360126	1.57063	0.777751	0.438809
	MSTRG.1824	nuoC	48421	28514	40891	40359	39235	27634	28828	34985	32411	43967	36308	19206	44088	39469	35032			MSTRG.1824	nuoC	0	-0.460748	-0.939147	-0.797549	0.0331714
	MSTRG.1825	nuoB	24518	14575	22653	20935	20729	16679	16163	20604	20103	21577	18833	9686	24428	20958	18822			MSTRG.1825	nuoB	0	-0.291867	-0.418203	-0.999193	0.21116
	MSTRG.1826	nuoA	13544	8910	12533	12633	12186	10285	10024	11422	11134	12776	10865	5624	14107	12104	10665			MSTRG.1826	nuoA	0	0.0186818	-0.384334	-0.913651	0.301623
	MSTRG.1827	alaA	3526	1784	2229	3268	2231	1709	2404	1906	1780	3043	2046	985	2948	1907	1635			MSTRG.1827	alaA	0	-0.158503	-0.693868	-0.701529	-0.502324
	MSTRG.1828	yfbR	452	433	441	388	693	785	358	667	639	430	502	369	504	554	541			MSTRG.1828	yfbR	0	1.40137	0.877156	-0.0648784	0.708472
	MSTRG.1829	yfbS	1008	4451	3440	2000	7672	8529	1533	5684	6361	2431	4295	3372	1477	4528	4704			MSTRG.1829	yfbS	0	1.36825	0.688242	0.176363	0.266236
	MSTRG.183	lpcA	3429	2801	3201	3486	4159	3412	2906	3041	3124	3437	3149	1790	3350	3261	2953			MSTRG.183	lpcA	0	1.0851	-0.240243	-0.704045	0.0887564
	MSTRG.1830	hxpA	2000	1717	1983	1909	2479	2412	1482	2135	2201	1903	2063	1098	2122	2278	2103			MSTRG.1830	hxpA	0	1.03897	0.111453	-0.600714	0.758448
	MSTRG.1831	yfbU	2587	2183	2540	2449	3626	3097	1951	2807	2742	2517	2726	1564	2520	2917	2599			MSTRG.1831	yfbU	0	1.30122	0.132777	-0.35151	0.507349
	MSTRG.1832	yfbV	1100	903	684	677	1314	1092	795	962	929	1006	738	629	787	705	702			MSTRG.1832	yfbV	0	0.668338	-0.00168772	-0.529945	-0.832047
	MSTRG.1833	ackA	10501	12020	7952	7284	17226	14006	9847	14203	14906	14587	10596	7065	6871	9427	9516			MSTRG.1833	ackA	0	0.821239	0.866166	0.181238	-0.475712
	MSTRG.1834	pta	16338	22581	9905	9957	32548	24152	14562	20217	19751	23092	16031	12472	9791	12525	13258			MSTRG.1834	pta	0	0.913728	0.292364	0.141981	-0.678904
	MSTRG.1835	yfcC	237	195	193	178	306	262	227	316	231	314	214	137	283	255	227			MSTRG.1835	yfcC	0	0.775034	0.954381	0.25621	0.896733
	MSTRG.1836	yfcD	2522	1391	1502	2030	2026	1476	1650	1966	1597	2136	1652	962	2303	1965	1704			MSTRG.1836	yfcD	0	0.098312	-0.169735	-0.558782	0.468032
	MSTRG.1837	yfcE	1711	1061	1167	1381	1566	1191	1318	1164	1160	1570	1380	740	1568	1528	1326			MSTRG.1837	yfcE	0	0.264364	-0.394553	-0.330787	0.641647
	MSTRG.1838	yfcF	380	251	413	339	368	385	298	333	377	290	339	209	455	389	319			MSTRG.1838	yfcF	0	0.252003	-0.189002	-1.08151	0.624758
	MSTRG.1839	yfcG	55	39	29	44	27	24	43	36	45	31	32	7	47	46	32			MSTRG.1839	yfcG	0	-0.789536	0.0281977	-1.49448	0.0563954
	MSTRG.184	yafJ	4987	2349	2644	2545	3535	3348	3088	3782	3713	3241	2563	1697	3316	2731	2724			MSTRG.184	yafJ	0	-0.238545	0.260584	-1.07129	-0.522465
	MSTRG.1840	folX	1127	824	1031	1005	830	705	719	617	655	1117	943	476	1257	1007	791			MSTRG.1840	folX	0	-0.673319	-1.50964	-0.679412	0.111204
	MSTRG.1841	yfcH	1284	1293	1186	1179	1992	1737	886	1106	1153	1284	1215	808	1397	1256	1119			MSTRG.1841	yfcH	0	1.30491	-0.704309	-0.519685	0.0102569
	MSTRG.1842	NA	13821	9028	9898	10429	12946	10972	9542	9801	9954	12124	9640	6238	11395	9930	8966			MSTRG.1842	NA	0	0.294338	-0.634667	-0.872897	-0.451809
	MSTRG.1843	dedD	10012	5039	6192	7560	6598	4875	8456	5913	5997	8473	5784	3073	8558	6166	4999			MSTRG.1843	dedD	0	-0.408593	-0.162143	-0.723451	-0.281023
	MSTRG.1844	accD	19568	7720	9898	12959	9876	8099	13860	10684	9525	13837	8782	4649	15852	9917	8756			MSTRG.1844	accD	0	-0.562247	-0.280314	-0.891933	-0.239306
	MSTRG.1845	dedA	1986	916	1101	1402	1215	1000	1591	1226	1102	1449	1031	571	1831	1085	964			MSTRG.1845	dedA	0	-0.350094	-0.0761862	-0.863443	-0.111558
	MSTRG.1846	truA	5769	2951	3331	4147	3534	2660	4640	3250	3062	4578	3097	1715	4753	3179	2601			MSTRG.1846	truA	0	-0.548657	-0.352617	-0.853788	-0.487054
	MSTRG.1847	pdxB	3484	1648	2242	3034	2200	1699	2513	2016	1948	2821	2012	1001	3129	2436	1924			MSTRG.1847	pdxB	0	-0.227042	-0.461807	-0.792845	0.059206
	MSTRG.1848	flk	1949	956	1139	1301	1315	1096	1462	1293	1514	1496	1006	673	1612	1155	995			MSTRG.1848	flk	0	-0.351283	0.238068	-0.919472	-0.298379
	MSTRG.1849	yfcJ	0	0	0	0	0	0	0	0	0	0	0	0	0	0	0			MSTRG.1849	yfcJ	#DIV/0!	#DIV/0!	#DIV/0!	#DIV/0!	#DIV/0!
	MSTRG.185	ldtF	26	5	2	11	4	15	3	2	3	4	11	8	17	13	3			MSTRG.185	ldtF	0	-0.143303	-1.1942	-0.477678	0
	MSTRG.1850	sixA	1715	779	755	1036	1033	946	1054	1032	872	1085	781	458	1418	778	746			MSTRG.1850	sixA	0	-0.259412	-0.322603	-1.02546	-0.34034
	MSTRG.1851	fadJ	3248	6300	4677	2689	12777	15518	1516	6974	9580	3206	4310	5690	3293	4312	5220			MSTRG.1851	fadJ	0	1.43462	0.329143	-0.0872292	-0.119844
	MSTRG.1852	yfcZ	2673	5007	3596	2985	7507	6891	2612	5108	4930	4236	4660	3548	2574	4860	4729			MSTRG.1852	yfcZ	0	1.38347	0.311263	0.264596	0.200939
	MSTRG.1853	fadL	19427	14700	11686	13410	21487	16561	13486	14409	15141	19838	14087	9320	13525	13458	12573			MSTRG.1853	fadL	0	0.580526	-0.285584	-0.26409	-0.643463
	MSTRG.1854	fabB	17084	10762	12866	12754	16046	13681	10306	14693	15829	15175	12747	7498	14855	14676	13388			MSTRG.1854	fabB	0	0.235879	0.0154675	-0.705636	0.294282
	MSTRG.1855	mnmC	1574	990	1012	1167	1390	1072	1093	1276	1223	1475	929	626	1237	1110	911			MSTRG.1855	mnmC	0	0.0736128	0.0222227	-0.75835	-0.441677
	MSTRG.1856	yfcL	1202	703	838	1045	832	647	1192	880	767	1015	703	403	1274	754	670			MSTRG.1856	yfcL	0	-0.302009	0.132388	-0.857762	-0.0620567
	MSTRG.1857	epmC	5116	2665	3200	3660	3610	2987	3728	3555	3097	3808	2999	1775	4072	3250	2761			MSTRG.1857	epmC	0	-0.32236	-0.267594	-1.06815	-0.399833
	MSTRG.1858	aroC	5635	3760	4139	4570	4929	3874	4075	3763	3737	4792	3974	2369	4957	3983	3429			MSTRG.1858	aroC	0	-0.0694811	-0.845425	-1.03531	-0.502767
	MSTRG.1859	prmB	5951	3693	4175	4545	5070	4032	4248	3919	4200	5560	4180	2412	5077	4342	3877			MSTRG.1859	prmB	0	-0.0681699	-0.57548	-0.660693	-0.207284
	MSTRG.186	yafQ	707	550	559	539	756	656	579	795	627	712	539	371	575	597	617			MSTRG.186	yafQ	0	0.429741	0.588904	-0.617554	-0.0859482
	MSTRG.1860	smrB	729	821	785	681	1259	996	565	767	944	751	792	602	667	848	813			MSTRG.1860	smrB	0	1.17377	-0.115229	-0.371076	-0.0136712
	MSTRG.1861	yfcO	781	676	547	499	845	740	509	660	640	699	630	390	684	633	568			MSTRG.1861	yfcO	0	0.227776	-0.555203	-0.81145	-0.338816
	MSTRG.1862	yfcP	117	71	80	106	141	112	71	91	86	99	98	49	94	89	75			MSTRG.1862	yfcP	0	1.36427	-0.299841	-0.329825	-0.14992
	MSTRG.1863	yfcU	263	231	172	161	401	337	159	274	326	224	215	147	151	258	197			MSTRG.1863	yfcU	0	1.02062	0.407372	-0.350428	-0.262821
	MSTRG.1864	yfcV	45	10	8	12	21	22	12	10	11	17	6	10	10	13	6			MSTRG.1864	yfcV	0	-0.273759	-1.0266	-1.0266	-1.16348
	MSTRG.1865	NA	178	102	101	79	132	93	145	112	90	179	100	59	115	79	75			MSTRG.1865	NA	0	-0.719881	-0.31787	-0.402012	-1.0471
	MSTRG.1866	mlaA	3420	1633	2014	2527	2375	1928	2617	2621	2359	2923	2084	1010	2901	2331	2042			MSTRG.1866	mlaA	0	-0.136261	0.30472	-0.60369	0.119013
	MSTRG.1867	yfdX	52	38	36	32	37	23	38	35	38	58	34	21	46	42	44			MSTRG.1867	yfdX	0	-1.18024	-0.520693	-0.451268	0.208277
	MSTRG.1868	evgA	1429	1067	844	659	1222	1033	922	1251	1302	1225	960	758	978	918	1133			MSTRG.1868	evgA	0	-0.66273	0.21002	-0.617614	-0.483824
	MSTRG.1869	evgS	2010	1265	1142	978	1428	1430	1463	1486	1509	1433	1274	843	1297	1218	1166			MSTRG.1869	evgS	0	-0.720688	0.0508575	-1.07545	-0.912954
	MSTRG.187	dinJ	908	802	839	778	1283	1000	788	744	875	1090	838	531	776	914	849			MSTRG.187	dinJ	0	1.00834	-0.279656	-0.177247	-0.0196941
	MSTRG.1870	yfdE	50	35	32	39	52	32	45	27	35	50	28	18	54	26	29			MSTRG.1870	yfdE	0	0.181263	-0.302104	-0.634419	-0.241683
	MSTRG.1871	yfdV	50	47	24	30	48	29	36	50	34	61	40	23	52	44	52			MSTRG.1871	yfdV	0	-0.406035	-0.0290025	0.0870074	0.783067
	MSTRG.1872	oxc	146	102	81	97	110	69	77	71	93	131	94	62	108	127	120			MSTRG.1872	oxc	0	-0.713035	-1.18391	-0.565047	0.349791
	MSTRG.1873	frc	126	132	98	100	166	122	111	94	107	209	144	83	147	151	122			MSTRG.1873	frc	0	0.327693	-0.450578	0.819233	0.655387
	MSTRG.1874	yfdC	95	68	56	71	109	116	50	80	90	89	77	54	62	65	62			MSTRG.1874	yfdC	0	1.28414	0.0166772	0.0166772	-0.500316
	MSTRG.1875	NA	17	4	6	7	13	12	6	8	16	7	8	8	13	6	12			MSTRG.1875	NA	0	0.418791	0.251275	-0.335033	0.335033
	MSTRG.1876	intS	484	233	220	357	350	242	284	271	303	403	274	135	356	312	244			MSTRG.1876	intS	0	0.0473709	-0.311858	-0.493447	-0.0986893
	MSTRG.1877	yfdG	7345	3226	4584	5895	4036	2824	7104	4939	4106	5381	4043	1997	6466	4514	3696			MSTRG.1877	yfdG	0	-0.520168	0.215436	-0.809294	-0.103817
	MSTRG.1878	NA	45	44	34	29	43	45	34	54	46	34	30	35	57	32	13			MSTRG.1878	NA	0	-0.181426	0.332614	-0.725704	-0.634991
	MSTRG.1879	NA	99	69	53	69	90	64	93	87	69	65	65	62	69	61	51			MSTRG.1879	NA	0	0.0461069	0.645497	-0.668551	-0.922139
	MSTRG.188	yafL	33	27	44	22	60	57	29	36	48	48	25	23	26	36	28			MSTRG.188	yafL	0	0.939749	0.24165	-0.2148	-0.3759
	MSTRG.1880	yfdK	0	0	0	0	1	1	0	0	0	0	0	1	1	1	2			MSTRG.1880	yfdK	0	1.04176	0	0.520882	2.08353
	MSTRG.1881	NA	7	0	2	5	6	10	0	3	3	6	10	4	3	10	6			MSTRG.1881	NA	0	1.20605	-0.301511	1.10554	1.00504
	MSTRG.1882	yfdM	2	3	5	0	4	16	3	2	8	1	3	4	7	6	5			MSTRG.1882	yfdM	0	0.869824	0.260947	-0.173965	0.695859
	MSTRG.1883	NA	30	21	6	11	0	25	14	0	21	16	19	8	17	0	18			MSTRG.1883	NA	0	-0.748352	-0.783988	-0.498901	-0.783988
	MSTRG.1884	yfdQ	97	73	52	64	116	113	72	77	47	89	63	59	69	86	62			MSTRG.1884	yfdQ	0	1.14618	-0.419728	-0.177577	-0.0807169
	MSTRG.1885	yfdR	67	55	35	37	61	56	43	32	50	75	38	34	51	70	58			MSTRG.1885	yfdR	0	-0.0717641	-0.765484	-0.239214	0.52627
	MSTRG.1886	torI	158	195	151	144	379	265	114	141	226	181	207	191	140	202	135			MSTRG.1886	torI	0	1.42813	-0.115659	0.377148	-0.135773
	MSTRG.1887	dsdC	172	181	126	187	247	221	92	132	105	195	168	109	187	186	124			MSTRG.1887	dsdC	0	1.29537	-1.10401	-0.0515206	0.132482
	MSTRG.1888	dsdX	109	107	91	186	142	103	85	105	107	86	98	66	152	103	122			MSTRG.1888	dsdX	0	1.38425	-0.111633	-0.63631	0.781433
	MSTRG.1889	dsdA	392	281	716	1050	418	360	323	387	355	370	331	193	683	443	376			MSTRG.1889	dsdA	0	0.680696	-0.502381	-0.767527	0.175213
	MSTRG.189	rayT	218	499	270	259	858	830	120	357	462	356	367	352	197	348	422			MSTRG.189	rayT	0	1.53591	-0.0767957	0.140792	-0.0319982
	MSTRG.1890	emrY	161	76	31	78	103	100	40	25	16	113	22	38	110	26	26			MSTRG.1890	emrY	0	0.0970709	-1.39633	-0.709365	-0.791501
	MSTRG.1891	ypdI	4	16	5	5	16	7	4	5	8	18	5	10	12	13	7			MSTRG.1891	ypdI	0	0.206598	-0.550929	0.550929	0.482063
	MSTRG.1892	yfdY	41	87	37	38	83	69	10	25	32	53	50	49	56	39	43			MSTRG.1892	yfdY	0	0.406565	-1.59374	-0.211414	-0.43909
	MSTRG.1893	NA	1000	642	696	562	958	1004	1102	1132	1250	544	590	427	713	634	697			MSTRG.1893	NA	0	0.244903	1.50892	-1.02306	-0.387105
	MSTRG.1894	alaC	1383	1231	1213	1003	2238	2160	862	1396	1776	1295	1285	1048	1240	1275	1377			MSTRG.1894	alaC	0	1.34864	0.177363	-0.170508	0.0556937
	MSTRG.1895	ptsH	20970	15340	22607	22694	21533	16227	18803	19590	20013	21868	19971	10102	22839	23381	20702			MSTRG.1895	ptsH	0	0.144666	-0.0480966	-0.656599	0.753451
	MSTRG.1896	ptsI	66453	49218	70160	70444	68076	52786	56020	62515	60316	65228	61197	33827	72180	70246	62906			MSTRG.1896	ptsI	0	0.179062	-0.228284	-0.836573	0.637789
	MSTRG.1897	crr	20929	17075	21209	20972	24957	20289	16833	22797	19505	21198	20789	12192	21376	22885	20507			MSTRG.1897	crr	0	0.774495	-0.00862392	-0.556575	0.614178
	MSTRG.1898	pdxK	1229	1250	1243	1317	1799	1619	1077	1451	1476	1369	1317	763	1388	1506	1255			MSTRG.1898	pdxK	0	1.42135	0.395676	-0.383048	0.599127
	MSTRG.1899	yfeK	162	81	98	147	163	129	131	101	120	151	98	75	147	111	117			MSTRG.1899	yfeK	0	1.15831	0.130014	-0.200931	0.401863
	MSTRG.19	NA	72	44	40	57	67	58	81	87	73	67	61	28	52	62	42			MSTRG.19	NA	0	0.535896	1.75197	0	0
	MSTRG.190	NA	123	117	94	95	214	157	121	151	137	92	101	82	120	87	95			MSTRG.190	NA	0	1.26027	0.716064	-0.563304	-0.305521
	MSTRG.1900	yfeS	331	227	228	257	326	364	286	253	239	339	223	187	288	274	274			MSTRG.1900	yfeS	0	1.07249	-0.0532915	-0.246473	0.333072
	MSTRG.1901	cysM	774	532	513	517	546	517	566	567	561	760	464	307	672	482	409			MSTRG.1901	cysM	0	-0.659329	-0.344837	-0.794505	-0.706226
	MSTRG.1902	cysA	342	434	247	263	520	413	238	296	429	700	256	192	292	337	278			MSTRG.1902	cysA	0	0.436031	-0.151225	0.315052	-0.292368
	MSTRG.1903	ypdA	711	617	569	505	895	901	504	626	785	564	624	452	539	593	641			MSTRG.1903	ypdA	0	0.997588	0.044447	-0.634604	-0.30619
	MSTRG.1904	ypdB	564	564	462	439	908	729	419	624	622	557	521	388	528	580	592			MSTRG.1904	ypdB	0	1.25119	0.193085	-0.319235	0.283192
	MSTRG.1905	ypdC	178	278	243	175	456	454	156	385	287	254	336	213	211	277	309			MSTRG.1905	ypdC	0	1.36492	0.456154	0.367752	0.346535
	MSTRG.1906	ptsP	255	214	196	263	343	250	536	348	389	236	180	138	235	208	217			MSTRG.1906	ptsP	0	0.636538	2.02626	-0.369925	-0.0166633
	MSTRG.1907	ypdE	109	91	71	134	173	116	232	178	146	87	99	65	120	87	90			MSTRG.1907	ypdE	0	1.10354	2.06914	-0.145203	0.188764
	MSTRG.1908	fryC	43	43	43	45	36	54	20	55	30	36	34	30	41	36	23			MSTRG.1908	fryC	0	0.20123	-0.804921	-0.972613	-0.972613
	MSTRG.1909	fryB	24	19	15	5	18	6	6	8	15	4	7	1	2	5	5			MSTRG.1909	fryB	0	-1.38162	-1.38162	-2.19154	-2.19154
	MSTRG.191	lafU	3	6	7	3	9	4	2	9	3	10	2	5	10	1	10			MSTRG.191	lafU	0	0	-0.201269	0.100635	0.503173
	MSTRG.1910	glk	3268	3286	4201	3989	5948	5257	2220	4108	3821	3606	4087	2258	3870	4468	4212			MSTRG.1910	glk	0	1.53432	-0.209461	-0.277899	0.620434
	MSTRG.1911	yfeO	498	359	376	487	750	571	502	429	542	497	436	249	539	495	436			MSTRG.1911	yfeO	0	1.71387	0.715356	-0.152013	0.706414
	MSTRG.1912	ypeC	198	226	157	114	274	244	125	232	201	221	177	145	186	181	171			MSTRG.1912	ypeC	0	0.380678	-0.171678	-0.283642	-0.320963
	MSTRG.1913	NA	15766	10432	12749	14322	16079	11835	9856	12389	11067	15112	12749	7272	16182	14093	11997			MSTRG.1913	NA	0	0.432624	-0.741209	-0.501681	0.437359
	MSTRG.1914	nupC	46	52	56	374	100	0	43	0	73	0	64	154	67	92	66			MSTRG.1914	nupC	0	1.17082	-0.139035	0.234164	0.259776
	MSTRG.1915	NA	5	3	3	15	6	0	4	0	6	0	4	11	3	4	4			MSTRG.1915	NA	0	0.830128	-0.0830128	0.332051	0
	MSTRG.1916	yfeC	612	1447	766	968	1861	1666	673	988	1090	1350	1152	705	822	1206	825			MSTRG.1916	yfeC	0	1.48841	-0.0659534	0.340462	0.0249553
	MSTRG.1917	yfeD	453	602	447	451	940	772	401	777	710	546	618	314	569	581	486			MSTRG.1917	yfeD	0	1.32454	0.773484	-0.0480922	0.268515
	MSTRG.1918	NA	29572	17032	19910	23569	20992	14246	23973	22741	17793	27013	18357	10366	25875	22274	17069			MSTRG.1918	NA	0	-0.506148	-0.131807	-0.707833	-0.0851133
	MSTRG.1919	NA	2628	1473	1552	1732	2072	1169	1884	497	1219	2293	1156	1175	2478	2064	1221			MSTRG.1919	NA	0	-0.382887	-1.15598	-0.579398	0.0619376
	MSTRG.192	dinB	279	363	301	320	557	500	282	450	396	415	363	237	285	320	294			MSTRG.192	dinB	0	1.59489	0.679847	0.264589	-0.161693
	MSTRG.1920	NA	1113	647	623	737	947	546	784	736	535	962	496	530	1017	822	489			MSTRG.1920	NA	0	-0.249617	-0.535126	-0.644435	-0.0897315
	MSTRG.1921	NA	11	8	5	6	27	7	6	1	5	9	13	16	10	7	5			MSTRG.1921	NA	0	0.864423	-0.648317	0.75637	-0.108053
	MSTRG.1922	NA	4	2	1	1	5	2	2	2	1	2	3	4	2	1	1			MSTRG.1922	NA	0	0.263523	-0.527046	0.527046	-0.790569
	MSTRG.1923	NA	61	26	18	26	21	26	29	19	17	42	26	10	50	34	18			MSTRG.1923	NA	0	-0.783262	-0.979077	-0.660877	-0.0734308
	MSTRG.1924	xapR	211	167	126	97	228	221	102	159	160	185	171	71	144	191	131			MSTRG.1924	xapR	0	0.301813	-0.596441	-0.553325	-0.273069
	MSTRG.1925	NA	15	3	6	3	12	13	7	7	9	3	3	7	9	9	5			MSTRG.1925	NA	0	0.349634	-0.0874085	-0.961494	-0.0874085
	MSTRG.1926	xapB	97	115	62	104	159	151	67	78	112	140	132	89	83	115	107			MSTRG.1926	xapB	0	1.59533	-0.193718	0.991382	0.353251
	MSTRG.1927	xapA	25	20	13	23	13	33	19	23	19	25	17	16	24	32	33			MSTRG.1927	xapA	0	0.555786	0.151578	0	1.56631
	MSTRG.1928	NA	42	26	22	18	36	19	17	34	31	36	40	18	39	17	33			MSTRG.1928	NA	0	-0.607597	-0.285928	0.142964	-0.035741
	MSTRG.1929	yfeR	261	231	169	175	321	249	150	190	183	256	220	123	209	181	187			MSTRG.1929	yfeR	0	0.555729	-0.912984	-0.410181	-0.555729
	MSTRG.193	yafN	120	132	83	81	141	131	119	113	104	177	140	54	104	124	85			MSTRG.193	yafN	0	0.198124	0.0110069	0.396248	-0.242152
	MSTRG.1930	yfeH	1028	1297	1065	1047	1690	1721	933	1359	1327	1196	1144	718	1105	1234	1227			MSTRG.1930	yfeH	0	1.36613	0.292925	-0.424677	0.22513
	MSTRG.1931	ypeB	19	21	9	18	20	16	17	15	11	21	9	9	17	14	11			MSTRG.1931	ypeB	0	0.378304	-0.453965	-0.756609	-0.529626
	MSTRG.1932	ligA	4011	1963	2257	3049	2366	2003	2971	2029	2316	2904	2011	1146	3317	2254	2105			MSTRG.1932	ligA	0	-0.390236	-0.439196	-1.04159	-0.266397
	MSTRG.1933	zipA	6934	4287	4745	4734	6230	5488	4017	4972	4866	4846	4592	2800	6547	4836	4228			MSTRG.1933	zipA	0	0.155908	-0.677205	-1.19594	-0.113883
	MSTRG.1934	cysZ	1016	471	538	746	607	526	718	536	556	906	543	280	981	575	527			MSTRG.1934	cysZ	0	-0.240706	-0.354464	-0.488006	0.0956228
	MSTRG.1935	cysK	5973	5993	6419	6481	7106	6332	4524	5468	5129	9805	5641	2984	6329	6684	5872			MSTRG.1935	cysK	0	0.353935	-0.753093	0.0103827	0.115364
	MSTRG.1936	maeB	15798	14194	19550	17230	21845	19592	10292	16277	16424	15518	17220	10315	18120	19180	17692			MSTRG.1936	maeB	0	0.95128	-0.682732	-0.676477	0.568162
	MSTRG.1937	tal	562	413	475	471	559	432	425	464	416	538	482	270	601	707	593			MSTRG.1937	tal	0	0.0385457	-0.46576	-0.513942	1.44867
	MSTRG.1938	tkt	1015	634	920	890	968	845	799	896	899	858	932	527	1073	1379	1247			MSTRG.1938	tkt	0	0.213232	0.039782	-0.401003	1.79815
	MSTRG.1939	ypfG	284	187	168	146	274	202	193	251	275	191	201	105	158	165	168			MSTRG.1939	ypfG	0	-0.108808	0.512038	-0.908868	-0.947271
	MSTRG.194	yafO	120	82	66	74	130	126	99	130	94	106	103	47	98	96	92			MSTRG.194	yafO	0	0.869138	0.77101	-0.16822	0.25233
	MSTRG.1940	nudK	1079	1084	1270	1068	1659	1510	1128	1644	1650	1131	1111	784	1062	1332	1340			MSTRG.1940	nudK	0	1.02588	1.26194	-0.519322	0.384069
	MSTRG.1941	aegA	688	1595	1467	1242	2687	2716	766	2004	2283	1320	1639	1145	995	1791	1926			MSTRG.1941	aegA	0	1.53668	0.691638	0.187905	0.510634
	MSTRG.1942	narQ	673	478	367	364	947	823	336	625	648	519	594	440	471	537	462			MSTRG.1942	narQ	0	1.19893	0.177115	0.0681213	-0.0934235
	MSTRG.1943	acrD	779	459	403	431	661	512	459	466	488	590	444	295	567	388	386			MSTRG.1943	acrD	0	-0.102157	-0.629511	-0.861436	-0.828304
	MSTRG.1944	ypfM	21	172	75	45	339	348	20	150	152	60	108	162	18	90	85			MSTRG.1944	ypfM	0	1.49459	0.173939	0.199708	-0.241583
	MSTRG.1945	ucpA	2075	4533	3727	2642	8549	9420	1442	4486	5821	2886	4039	3708	2803	4505	4518			MSTRG.1945	ucpA	0	1.55896	0.214517	0.0452093	0.226198
	MSTRG.1946	murR	93	184	163	154	261	246	120	294	334	145	139	117	151	211	166			MSTRG.1946	murR	0	1.0551	1.47046	-0.186195	0.420132
	MSTRG.1947	murQ	261	520	543	460	670	873	174	460	517	367	339	311	455	432	483			MSTRG.1947	murQ	0	1.34482	-0.342641	-0.608039	0.0911068
	MSTRG.1948	murP	262	328	392	299	517	715	139	377	486	279	332	212	351	380	385			MSTRG.1948	murP	0	1.33973	0.0488062	-0.388009	0.327001
	MSTRG.1949	pbp4b	254	215	260	202	325	441	142	363	390	233	191	163	283	303	326			MSTRG.1949	pbp4b	0	0.928597	0.644967	-0.551719	0.711018
	MSTRG.195	yafP	73	37	32	48	44	41	55	62	32	56	44	41	69	48	20			MSTRG.195	yafP	0	-0.208428	0.162111	-0.0231587	-0.115793
	MSTRG.1950	yfeX	4415	6169	6076	4985	8850	8099	4364	9261	9308	5703	6339	4323	4490	7149	7497			MSTRG.1950	yfeX	0	0.970667	1.15453	-0.054294	0.455702
	MSTRG.1951	yfeY	1561	732	1058	1262	964	813	1142	729	778	1169	869	486	1400	943	800			MSTRG.1951	yfeY	0	-0.363642	-0.818193	-0.963883	-0.242428
	MSTRG.1952	yfeZ	719	296	313	421	415	351	424	412	327	487	340	152	575	368	323			MSTRG.1952	yfeZ	0	-0.35963	-0.420844	-0.890148	-0.158135
	MSTRG.1953	amiA	1236	691	1015	826	1085	1026	820	1066	1110	940	863	574	1011	932	951			MSTRG.1953	amiA	0	-0.00985023	0.106382	-1.11308	-0.0945622
	MSTRG.1954	hemF	632	437	539	443	544	597	483	619	585	480	472	303	482	461	494			MSTRG.1954	hemF	0	-0.0943179	0.310463	-1.38726	-0.672015
	MSTRG.1955	eutR	155	135	119	121	199	168	124	184	190	162	132	80	114	152	146			MSTRG.1955	eutR	0	0.816125	0.919432	-0.361574	0.0309921
	MSTRG.1956	eutK	102	60	46	84	120	125	102	101	121	86	73	32	58	65	54			MSTRG.1956	eutK	0	1.37736	1.32045	-0.193514	-0.352878
	MSTRG.1957	eutL	97	73	79	101	181	127	132	174	138	97	105	61	91	92	92			MSTRG.1957	eutL	0	1.53634	1.87242	0.13443	0.249656
	MSTRG.1958	eutC	164	138	120	144	219	263	182	241	292	122	144	89	169	173	160			MSTRG.1958	eutC	0	1.2037	1.72885	-0.395334	0.472041
	MSTRG.1959	NA	3562	4138	3685	3830	5731	5326	4011	4685	4716	4235	3853	2529	3595	3921	3565			MSTRG.1959	NA	0	1.49387	0.864673	-0.327612	-0.12968
	MSTRG.196	ykfI	288	178	108	144	231	229	183	192	189	262	150	124	154	122	163			MSTRG.196	ykfI	0	0.190807	-0.0636024	-0.241689	-0.858632
	MSTRG.1960	intZ	0	0	0	0	0	0	0	0	0	0	0	0	0	0	0			MSTRG.1960	intZ	#DIV/0!	#DIV/0!	#DIV/0!	#DIV/0!	#DIV/0!
	MSTRG.1961	NA	0	0	0	0	0	0	0	0	0	0	0	0	0	0	0			MSTRG.1961	NA	#DIV/0!	#DIV/0!	#DIV/0!	#DIV/0!	#DIV/0!
	MSTRG.1962	NA	0	0	0	0	0	0	0	0	0	0	0	0	0	0	0			MSTRG.1962	NA	#DIV/0!	#DIV/0!	#DIV/0!	#DIV/0!	#DIV/0!
	MSTRG.1963	NA	0	0	0	0	0	0	0	0	0	0	0	0	0	0	0			MSTRG.1963	NA	#DIV/0!	#DIV/0!	#DIV/0!	#DIV/0!	#DIV/0!
	MSTRG.1964	NA	0	0	0	0	0	0	0	0	0	0	0	0	0	0	0			MSTRG.1964	NA	#DIV/0!	#DIV/0!	#DIV/0!	#DIV/0!	#DIV/0!
	MSTRG.1965	NA	0	0	0	0	0	0	0	0	0	0	0	0	0	0	0			MSTRG.1965	NA	#DIV/0!	#DIV/0!	#DIV/0!	#DIV/0!	#DIV/0!
	MSTRG.1966	NA	0	0	0	0	0	0	0	0	0	0	0	0	0	0	0			MSTRG.1966	NA	#DIV/0!	#DIV/0!	#DIV/0!	#DIV/0!	#DIV/0!
	MSTRG.1967	NA	0	0	0	0	0	0	0	0	0	0	0	0	0	0	0			MSTRG.1967	NA	#DIV/0!	#DIV/0!	#DIV/0!	#DIV/0!	#DIV/0!
	MSTRG.1968	eutS	21	12	8	10	19	10	13	6	9	8	13	9	6	7	13			MSTRG.1968	eutS	0	-0.151545	-0.985042	-0.833497	-1.13659
	MSTRG.1969	NA	3000	2039	1991	2246	2975	2726	2013	2001	2051	2647	2044	1265	2698	2169	1931			MSTRG.1969	NA	0	0.653463	-0.687669	-0.765343	-0.165326
	MSTRG.197	yafW	235	149	115	93	204	222	161	131	201	205	108	85	134	107	108			MSTRG.197	yafW	0	0.131906	-0.0395717	-0.666124	-0.989293
	MSTRG.1970	ypfH	570	692	616	528	1327	1226	447	827	841	602	648	531	566	802	790			MSTRG.1970	ypfH	0	1.59653	0.314527	-0.128731	0.371594
	MSTRG.1971	tmcA	1858	1170	1513	1332	1823	1731	1443	1751	1808	1402	1451	816	1733	1551	1464			MSTRG.1971	tmcA	0	0.40762	0.544675	-1.03027	0.244572
	MSTRG.1972	ypfJ	1857	1485	1640	1601	2268	1819	1463	1760	1951	1863	1733	943	1647	1949	1752			MSTRG.1972	ypfJ	0	0.800987	0.217832	-0.502602	0.415242
	MSTRG.1973	purC	3920	2429	2686	2869	3310	2162	2895	2733	2283	3459	2956	1409	2548	3205	2813			MSTRG.1973	purC	0	-0.388184	-0.628701	-0.677364	-0.262332
	MSTRG.1974	bamC	12513	6661	9208	10642	8360	6954	9469	8417	7907	10340	7752	4184	11509	8317	7373			MSTRG.1974	bamC	0	-0.38767	-0.413717	-0.975726	-0.189041
	MSTRG.1975	dapA	14322	7838	10766	11600	10979	9956	9982	9653	9526	12274	9442	5060	13464	10277	9139			MSTRG.1975	dapA	0	-0.0585848	-0.564122	-0.921474	-0.00689233
	MSTRG.1976	gcvR	5821	2463	3044	3916	2975	2517	3229	2815	2510	4026	2704	1494	5442	3035	2398			MSTRG.1976	gcvR	0	-0.554984	-0.801837	-0.897225	-0.130942
	MSTRG.1977	purM	6441	2434	3237	4525	2697	1880	4688	2742	2433	5010	2772	1216	4384	2978	2485			MSTRG.1977	purM	0	-0.722924	-0.540151	-0.747902	-0.543994
	MSTRG.1978	NA	7776	6319	6488	6108	9144	8877	5603	7598	7945	7024	6192	4423	6664	6615	6592			MSTRG.1978	NA	0	0.965323	0.153265	-0.801442	-0.193827
	MSTRG.1979	pdeF	0	0	0	0	0	0	0	0	0	0	0	0	0	0	0			MSTRG.1979	pdeF	#DIV/0!	#DIV/0!	#DIV/0!	#DIV/0!	#DIV/0!
	MSTRG.198	ykfH	78	67	41	56	78	94	63	34	71	52	48	27	50	30	39			MSTRG.198	ykfH	0	0.710978	-0.304705	-0.998755	-1.13418
	MSTRG.1980	NA	0	16	14	12	15	8	8	0	14	14	11	12	0	19	10			MSTRG.1980	NA	0	0.277119	-0.44339	0.387966	-0.0554238
	MSTRG.1981	yfgG	233	258	192	203	335	181	158	275	210	269	258	155	228	270	216			MSTRG.1981	yfgG	0	0.244492	-0.271658	-0.00679146	0.210535
	MSTRG.1982	hyfA	80	61	51	54	86	66	79	75	70	56	53	44	67	72	55			MSTRG.1982	hyfA	0	0.377666	0.863236	-1.05207	0.0539522
	MSTRG.1983	hyfC	14	11	19	12	16	26	11	13	17	14	13	8	23	11	8			MSTRG.1983	hyfC	0	0.652288	-0.195687	-0.58706	-0.130458
	MSTRG.1984	hyfD	48	28	23	31	53	41	37	0	41	17	25	0	19	22	41			MSTRG.1984	hyfD	0	0.551319	-0.445296	-1.20866	-0.360478
	MSTRG.1985	hyfE	20	22	10	25	21	22	14	21	25	27	8	5	7	14	18			MSTRG.1985	hyfE	0	0.748425	0.374213	-0.561319	-0.608095
	MSTRG.1986	hyfF	213	243	197	180	298	322	208	274	316	195	184	126	199	199	206			MSTRG.1986	hyfF	0	0.883472	0.871452	-0.889482	-0.294491
	MSTRG.1987	hyfH	156	126	126	178	198	166	114	150	132	162	127	98	138	137	132			MSTRG.1987	hyfH	0	1.72753	-0.154704	-0.270732	-0.012892
	MSTRG.1988	hyfR	132	103	136	107	166	190	115	137	160	129	110	74	101	128	110			MSTRG.1988	hyfR	0	1.04879	0.467395	-0.661193	-0.364796
	MSTRG.1989	focB	263	151	138	156	207	188	161	289	219	182	161	99	199	154	184			MSTRG.1989	focB	0	-0.00692562	0.810297	-0.761818	-0.103884
	MSTRG.199	ykfG	158	121	71	94	147	132	94	133	116	134	81	61	92	94	80			MSTRG.199	ykfG	0	0.261253	-0.0795119	-0.840554	-0.954142
	MSTRG.1990	yfgO	894	632	651	613	732	767	715	739	779	807	540	374	762	719	661			MSTRG.1990	yfgO	0	-0.175288	0.151017	-1.22971	-0.0943857
	MSTRG.1991	bepA	2223	1464	1814	2054	2180	1806	1640	2015	1719	2111	1589	947	2294	1806	1579			MSTRG.1991	bepA	0	0.510035	-0.120175	-0.808108	0.168435
	MSTRG.1992	arsC	2168	1296	1757	1986	1815	1367	1937	1898	1492	1984	1488	789	2077	1808	1376			MSTRG.1992	arsC	0	-0.047462	0.0949239	-0.859689	0.0358204
	MSTRG.1993	hda	1051	1173	1173	1137	1743	1382	1174	1502	1465	1341	1277	899	1161	1216	1258			MSTRG.1993	hda	0	1.41801	1.21966	0.196719	0.390159
	MSTRG.1994	uraA	3002	2085	1815	2406	2598	1564	2303	1875	1784	3193	2175	1119	2590	2183	1844			MSTRG.1994	uraA	0	-0.205248	-0.577643	-0.255023	-0.175136
	MSTRG.1995	upp	10187	8840	8140	8731	13197	9671	8572	10778	10143	11932	9389	5684	8816	10018	8976			MSTRG.1995	upp	0	0.858775	0.450702	-0.0313902	0.124592
	MSTRG.1996	yfgH	37	14	27	15	28	15	18	11	25	21	13	17	7	33	8			MSTRG.1996	yfgH	0	-0.741744	-0.890093	-1.00135	-1.11262
	MSTRG.1997	yfgI	91	66	43	43	74	57	54	43	61	82	41	35	37	51	31			MSTRG.1997	yfgI	0	-0.484756	-0.783067	-0.783067	-1.5102
	MSTRG.1998	guaA	24109	17454	16824	17795	21466	14763	26991	22804	19203	25276	20077	10400	16837	23323	20141			MSTRG.1998	guaA	0	-0.333709	0.811593	-0.201464	0.146394
	MSTRG.1999	guaB	17726	11328	10326	11514	13359	8602	17099	11761	10900	17749	12763	6549	11194	14645	12871			MSTRG.1999	guaB	0	-0.613736	0.0394953	-0.241025	-0.0696364
	MSTRG.2	thrA	2536	2019	2236	2192	2582	2153	2129	1699	1794	2401	1912	1017	2283	2182	1732			MSTRG.2	thrA	0	0.115365	-0.991633	-1.23933	-0.503875
	MSTRG.20	NA	340	232	202	220	331	288	293	295	297	294	219	141	287	245	227			MSTRG.20	NA	0	0.4019	0.686321	-0.741969	-0.0927461
	MSTRG.200	yafX	583	399	335	390	571	437	416	474	556	374	363	219	432	378	367			MSTRG.200	yafX	0	0.280048	0.446003	-1.24812	-0.484034
	MSTRG.2000	xseA	3637	2233	2085	1736	3198	2813	2223	3182	3083	2538	2311	1678	2290	2439	2541			MSTRG.2000	xseA	0	-0.124621	0.31934	-0.855569	-0.410409
	MSTRG.2001	yfgJ	51	51	37	59	55	44	81	11	34	51	7	39	46	44	36			MSTRG.2001	yfgJ	0	0.351351	-0.240398	-0.776671	-0.240398
	MSTRG.2002	der	4818	2823	3062	3697	3691	2922	4105	3262	3344	3970	2868	1645	3653	2819	2674			MSTRG.2002	der	0	-0.175345	0.00356935	-0.990496	-0.694686
	MSTRG.2003	bamB	8948	4922	6470	7495	6702	5134	7369	6147	5618	7761	6200	3075	7855	6181	5557			MSTRG.2003	bamB	0	-0.233722	-0.279354	-0.765329	-0.173033
	MSTRG.2004	yfgM	6000	3286	3874	4798	4012	3339	4987	4017	3814	4957	3499	1757	5117	3555	3315			MSTRG.2004	yfgM	0	-0.328718	-0.111199	-0.958193	-0.381391
	MSTRG.2005	hisS	12987	6202	7620	9081	8478	7697	9877	8061	8253	10007	7036	3869	10430	7486	7026			MSTRG.2005	hisS	0	-0.247308	-0.0984136	-0.939069	-0.297311
	MSTRG.2006	NA	12118	8199	9264	8991	12371	11592	8541	10244	10700	9392	8861	5758	10326	9295	8882			MSTRG.2006	NA	0	0.668123	-0.0190156	-1.1033	-0.21353
	MSTRG.2007	rlmN	5295	1815	2168	3126	2309	1826	3642	2251	2146	3788	2128	1025	3755	2101	1915			MSTRG.2007	rlmN	0	-0.617414	-0.379264	-0.715368	-0.4613
	MSTRG.2008	ndk	5687	1412	2713	4116	1364	995	3612	1727	1442	4167	1850	669	5021	2133	1414			MSTRG.2008	ndk	0	-0.706689	-0.641887	-0.662005	-0.263447
	MSTRG.2009	pbpC	414	260	240	267	386	332	191	235	229	344	283	160	350	271	230			MSTRG.2009	pbpC	0	0.328664	-1.19893	-0.587891	-0.291631
	MSTRG.201	ykfF	159	108	116	118	159	130	156	212	161	117	88	63	143	116	108			MSTRG.201	ykfF	0	0.222266	1.35212	-1.06502	-0.148177
	MSTRG.2010	yfhM	2732	2342	2377	1726	3113	3196	1354	1797	2125	2289	2362	1590	2562	2426	2485			MSTRG.2010	yfhM	0	0.373999	-1.39289	-0.774894	0.014089
	MSTRG.2011	sseA	5124	8642	7616	6332	15692	16376	3799	9853	11394	6871	8731	6844	6389	9691	9446			MSTRG.2011	sseA	0	1.61229	0.347128	0.100804	0.392604
	MSTRG.2012	purL	9747	5694	5757	7322	6697	4441	7105	4622	4273	8347	6001	3029	6442	5022	4210			MSTRG.2012	purL	0	-0.517531	-0.982514	-0.722237	-1.04413
	MSTRG.2013	hmpA	1069	943	978	1227	1554	1057	744	1225	1103	1188	1220	691	1130	1362	1181			MSTRG.2013	hmpA	0	1.29162	0.124897	0.166022	1.0403
	MSTRG.2014	glnB	1503	1023	978	1168	1206	979	1113	962	792	1345	934	656	1404	957	854			MSTRG.2014	glnB	0	-0.216062	-0.911466	-0.814166	-0.413522
	MSTRG.2015	glrR	2169	1053	1219	1576	1386	1234	1611	1556	1359	1677	1315	684	1821	1243	1186			MSTRG.2015	glrR	0	-0.233159	0.0808919	-0.728027	-0.181769
	MSTRG.2016	qseE	1038	486	591	695	749	742	651	690	804	762	510	323	799	564	559			MSTRG.2016	qseE	0	0.139934	0.0591272	-1.02487	-0.380385
	MSTRG.2017	NA	62516	41789	46953	42967	54224	50818	62782	49317	49404	52376	38954	26633	51582	41315	37566			MSTRG.2017	NA	0	-0.114124	0.359866	-1.16952	-0.730446
	MSTRG.2018	suhB	4	1	0	0	0	1	32	1	0	1	0	0	0	1	0			MSTRG.2018	suhB	0	-0.163334	1.14334	-0.163334	-0.163334
	MSTRG.2019	yfhR	85	56	32	42	51	61	77	67	65	48	43	24	51	41	46			MSTRG.2019	yfhR	0	-0.387511	0.734231	-1.18293	-0.713836
	MSTRG.202	yfkB	1386	1082	1115	2448	3262	2842	3746	3802	3929	1380	1170	854	1511	1736	1765			MSTRG.202	yfkB	0	1.50316	2.388	-0.054149	0.432285
	MSTRG.2020	csiE	1127	902	739	721	1048	974	844	941	941	917	786	519	1179	950	851			MSTRG.2020	csiE	0	-0.0502968	-0.0844986	-1.09848	0.426517
	MSTRG.2021	hcaT	15	14	31	29	24	22	9	18	3	3	25	9	27	25	17			MSTRG.2021	hcaT	0	0.549547	-1.09909	-0.842639	0.329728
	MSTRG.2022	hcaR	403	680	884	905	1102	662	482	675	712	936	812	360	992	979	701			MSTRG.2022	hcaR	0	1.06044	-0.148038	0.212994	1.06497
	MSTRG.2023	hcaE	805	497	586	605	751	631	595	632	606	576	544	325	716	632	539			MSTRG.2023	hcaE	0	0.295049	-0.163916	-1.32027	-0.00298029
	MSTRG.2024	yphB	192	131	149	176	267	192	195	183	230	219	161	94	188	190	198			MSTRG.2024	yphB	0	1.32748	1.10759	0.0162881	0.846981
	MSTRG.2025	yphC	277	211	227	265	326	297	258	306	341	257	266	135	258	237	249			MSTRG.2025	yphC	0	1.1612	1.27531	-0.382592	0.194652
	MSTRG.2026	yphD	90	56	46	61	94	74	90	66	72	79	63	34	87	52	62			MSTRG.2026	yphD	0	0.701327	0.682372	-0.303277	0.170593
	MSTRG.2027	yphE	61	0	45	65	105	93	65	98	71	67	46	30	68	64	57			MSTRG.2027	yphE	0	1.98743	1.62033	0.468376	1.05068
	MSTRG.2028	yphF	29	17	8	43	36	19	23	24	18	35	22	13	29	20	18			MSTRG.2028	yphF	0	1.57269	0.393172	0.571887	0.464658
	MSTRG.2029	yphG	172	119	139	113	170	135	133	151	99	159	107	69	191	146	127			MSTRG.2029	yphG	0	-0.126757	-0.496465	-1.00349	0.359145
	MSTRG.203	NA	310	156	216	385	539	408	525	219	555	288	243	127	242	288	267			MSTRG.203	NA	0	1.59222	1.51138	-0.0587895	0.2817
	MSTRG.2030	yphH	376	257	260	212	312	287	216	307	342	249	233	197	309	263	260			MSTRG.2030	yphH	0	-0.545577	-0.186294	-1.42382	-0.405856
	MSTRG.2031	glyA	23144	17465	22071	22771	25456	19134	20740	23848	22596	24351	20154	10955	23358	22675	20254			MSTRG.2031	glyA	0	0.439876	0.423244	-0.678468	0.338952
	MSTRG.2032	mltF	897	446	351	388	587	546	503	554	434	547	435	364	498	473	439			MSTRG.2032	mltF	0	-0.439045	-0.51518	-0.883166	-0.720744
	MSTRG.2033	tadA	255	235	212	206	390	338	187	362	376	241	193	134	255	301	244			MSTRG.2033	tadA	0	1.01874	0.979216	-0.588408	0.430328
	MSTRG.2034	yfhb	610	555	548	604	909	873	471	554	736	620	591	354	683	711	600			MSTRG.2034	yfhb	0	1.58455	0.113014	-0.348459	0.661602
	MSTRG.2035	yfhH	360	251	225	268	333	297	250	299	258	356	239	145	275	212	222			MSTRG.2035	yfhH	0	0.36051	-0.168626	-0.55821	-0.738465
	MSTRG.2036	yfhL	480	148	153	124	230	213	172	182	243	184	127	102	254	135	131			MSTRG.2036	yfhL	0	-0.773025	-0.664657	-1.32931	-0.942801
	MSTRG.2037	shoB	28	23	23	14	36	35	25	29	18	23	25	24	21	18	22			MSTRG.2037	shoB	0	0.616683	-0.112124	-0.112124	-0.728807
	MSTRG.2038	acpS	4186	2809	3352	3848	3761	3195	3468	3605	2893	3799	3043	1635	4040	3483	2999			MSTRG.2038	acpS	0	0.241439	-0.201287	-0.987944	0.0924546
	MSTRG.2039	recO	2074	1238	1211	1507	1385	1049	1609	1320	1062	1677	1147	685	1769	1158	1025			MSTRG.2039	recO	0	-0.55277	-0.505281	-0.963074	-0.542323
	MSTRG.204	yafZ	107	86	79	104	127	155	80	95	109	108	49	58	97	111	94			MSTRG.204	yafZ	0	1.46301	0.154001	-0.731506	0.385003
	MSTRG.2040	era	11502	4883	5013	6253	6017	5156	7812	5635	5944	7977	5560	3144	7631	5156	4964			MSTRG.2040	era	0	-0.680942	-0.344071	-0.808662	-0.625226
	MSTRG.2041	lepB	6684	3409	4162	5330	4513	2821	6228	4243	3787	5867	4081	2142	5578	3886	3232			MSTRG.2041	lepB	0	-0.407289	0.000767987	-0.55423	-0.399097
	MSTRG.2042	lepA	14919	6095	7470	10216	7601	5758	11391	7560	7067	11892	7405	3739	11518	7612	6317			MSTRG.2042	lepA	0	-0.557545	-0.280079	-0.618762	-0.344931
	MSTRG.2043	rseC	13357	9140	13402	12702	15088	13659	11563	14913	13512	12006	10967	7042	14051	12350	12267			MSTRG.2043	rseC	0	0.869588	0.640675	-0.92192	0.433854
	MSTRG.2044	rpoE	7136	4974	7188	7340	8083	7538	6351	6372	7274	6329	5590	3537	8359	6440	6048			MSTRG.2044	rpoE	0	0.988532	0.188639	-1.03684	0.418028
	MSTRG.2045	nadB	1135	680	758	667	1074	889	785	944	1048	829	708	525	936	739	708			MSTRG.2045	nadB	0	0.110341	0.394904	-0.989196	-0.367803
	MSTRG.2046	trmN	0	0	0	0	0	0	0	0	0	0	0	0	0	0	0			MSTRG.2046	trmN	#DIV/0!	#DIV/0!	#DIV/0!	#DIV/0!	#DIV/0!
	MSTRG.2047	srmB	7393	3544	3731	4051	4657	4060	4946	4025	4675	5546	3539	2343	5005	3543	3401			MSTRG.2047	srmB	0	-0.541062	-0.291034	-0.922653	-0.774288
	MSTRG.2048	yfiE	294	221	185	199	397	411	225	277	289	252	267	141	205	238	214			MSTRG.2048	yfiE	0	1.39475	0.413427	-0.181726	-0.195355
	MSTRG.2049	eamB	73	123	103	114	159	150	122	189	189	171	102	81	97	94	125			MSTRG.2049	eamB	0	1.10463	1.79057	0.489957	0.151441
	MSTRG.205	ykfA	344	291	241	248	392	417	276	346	347	271	308	195	302	303	250			MSTRG.205	ykfA	0	1.01328	0.520633	-0.571017	-0.117562
	MSTRG.2050	grcA	12543	30350	11915	10508	46492	40599	11538	19653	21696	30033	20735	22574	7566	14753	17928			MSTRG.2050	grcA	0	1.26165	-0.0566387	0.546456	-0.429316
	MSTRG.2051	ung	1051	987	1108	1045	1423	1292	835	1083	1240	1146	1012	656	1122	1096	1061			MSTRG.2051	ung	0	1.14064	0.0222926	-0.616762	0.247077
	MSTRG.2052	yfiF	5894	4077	4222	4487	5861	5129	4622	5199	5434	5656	3977	2598	4367	4120	3928			MSTRG.2052	yfiF	0	0.477364	0.394829	-0.729431	-0.661023
	MSTRG.2053	trxC	1067	1121	994	958	1496	1155	675	1133	1111	1136	1105	708	806	1099	1037			MSTRG.2053	trxC	0	0.707811	-0.435959	-0.38623	-0.397833
	MSTRG.2054	tapT	298	229	235	193	301	236	239	308	274	244	206	162	261	223	212			MSTRG.2054	tapT	0	-0.257745	0.475217	-1.20818	-0.531599
	MSTRG.2055	pat	2780	4638	4587	2829	9294	11640	1442	6795	7974	3007	4765	4225	3229	5766	6080			MSTRG.2055	pat	0	1.42693	0.510431	-0.000970863	0.372569
	MSTRG.2056	NA	6267	2824	3363	4385	4231	4274	4014	4347	3962	5127	3055	2046	5348	3538	3529			MSTRG.2056	NA	0	0.137882	-0.0414279	-0.703958	-0.0123335
	MSTRG.2057	yfiM	15744	9915	12040	12129	14232	12635	11924	12344	12351	13718	10912	7251	14303	12095	12283			MSTRG.2057	yfiM	0	0.217935	-0.181472	-0.977598	0.165005
	MSTRG.2058	kgtP	0	0	0	0	0	0	0	0	0	0	0	0	0	0	0			MSTRG.2058	kgtP	#DIV/0!	#DIV/0!	#DIV/0!	#DIV/0!	#DIV/0!
	MSTRG.2059	yfjM	47	39	38	30	55	47	21	42	38	48	39	14	34	31	28			MSTRG.2059	yfjM	0	0.246463	-0.708582	-0.708582	-0.955045
	MSTRG.206	perR	165	193	150	141	253	209	107	165	187	208	166	98	107	134	132			MSTRG.206	perR	0	0.726128	-0.374529	-0.275164	-1.03187
	MSTRG.2060	rnlA	5145	3953	3087	3366	5604	5207	3255	4143	4089	4582	3513	2332	4006	3509	3500			MSTRG.2060	rnlA	0	0.749859	-0.262752	-0.661773	-0.440429
	MSTRG.2061	yfjP	94	68	62	73	86	84	62	101	71	0	110	25	66	89	70			MSTRG.2061	yfjP	0	0.225688	0.118783	-1.05717	0.0118783
	MSTRG.2062	yfjQ	28	19	2	24	39	16	11	33	24	27	8	10	22	23	12			MSTRG.2062	yfjQ	0	0.993726	0.62936	-0.132497	0.264994
	MSTRG.2063	yfjR	39	46	26	61	47	73	50	51	41	43	35	26	50	40	35			MSTRG.2063	yfjR	0	1.89419	0.838854	-0.189419	0.378837
	MSTRG.2064	NA	68	50	44	59	94	54	71	51	62	63	57	20	53	46	44			MSTRG.2064	NA	0	0.927091	0.453244	-0.453244	-0.391438
	MSTRG.2065	NA	95	66	84	118	135	103	164	184	121	93	76	63	110	104	115			MSTRG.2065	NA	0	1.10212	2.22409	-0.129077	0.834033
	MSTRG.2066	NA	459	262	266	250	410	369	354	369	363	330	294	189	397	350	256			MSTRG.2066	NA	0	0.192121	0.452858	-0.795931	0.0731891
	MSTRG.2067	NA	499	472	507	463	692	648	500	722	638	452	442	329	504	616	589			MSTRG.2067	NA	0	1.00181	1.17751	-0.786035	0.712056
	MSTRG.2068	NA	3	6	3	0	3	2	7	7	4	2	9	4	7	1	3			MSTRG.2068	NA	0	-0.905639	0.776262	0.388131	-0.129377
	MSTRG.2069	yfjX	24	20	15	30	25	42	17	30	34	19	13	15	18	27	21			MSTRG.2069	yfjX	0	1.56481	0.905945	-0.494152	0.288255
	MSTRG.207	NA	89	120	93	80	187	147	78	84	127	109	126	67	74	102	90			MSTRG.207	NA	0	1.16054	-0.134706	0	-0.373031
	MSTRG.2070	yfjY	13	17	7	16	32	25	8	20	16	14	13	6	20	10	9			MSTRG.2070	yfjY	0	1.68633	0.327897	-0.18737	0.093685
	MSTRG.2071	ypjJ	8	15	4	10	10	15	7	8	11	14	7	9	14	13	7			MSTRG.2071	ypjJ	0	0.779766	-0.0974707	0.292412	0.682295
	MSTRG.2072	yfjZ	27	16	13	15	30	16	7	15	26	18	18	14	15	18	14			MSTRG.2072	yfjZ	0	0.279521	-0.447234	-0.335425	-0.503138
	MSTRG.2073	ypjF	31	15	10	12	29	11	23	26	20	25	24	12	18	18	21			MSTRG.2073	ypjF	0	-0.198867	0.646317	0.248584	0.0497167
	MSTRG.2074	ypjA	551	348	259	259	584	447	317	395	372	409	339	234	364	334	321			MSTRG.2074	ypjA	0	0.443592	-0.24868	-0.591456	-0.467116
	MSTRG.2075	NA	1	2	0	1	0	1	2	2	0	1	0	1	1	0	1			MSTRG.2075	NA	0	-0.448497	0.448497	-0.448497	-0.448497
	MSTRG.2076	NA	6	4	3	5	8	4	3	0	4	7	4	3	2	6	4			MSTRG.2076	NA	0	0.664298	-0.996448	0.166075	-0.166075
	MSTRG.2077	NA	1	1	0	0	0	0	1	0	1	1	2	0	0	0	1			MSTRG.2077	NA	0	-1.04176	0	0.520882	-0.520882
	MSTRG.2078	rrf	2	6	3	4	8	6	10	9	10	2	3	7	7	5	3			MSTRG.2078	rrf	0	0.834958	2.14703	0.11928	0.477119
	MSTRG.2079	NA	308570	213382	189473	250635	233740	224781	289501	203804	245985	269968	202438	126120	276219	234169	187784			MSTRG.2079	NA	0	-0.0163055	0.200244	-0.811317	-0.095239
	MSTRG.208	NA	2872	4934	4159	3707	8181	7513	3190	5199	5702	4689	4793	3733	3699	4978	4652			MSTRG.208	NA	0	1.69005	0.483196	0.284099	0.310009
	MSTRG.2080	bamD	6178	2980	4282	4929	4180	3030	4777	5113	3796	5382	3460	1778	5408	4096	3196			MSTRG.2080	bamD	0	-0.373088	0.0705455	-0.808692	-0.21221
	MSTRG.2081	raiA	12401	70688	47438	26004	142629	147964	12181	71306	93999	30393	58804	72992	18535	59595	69064			MSTRG.2081	raiA	0	1.47961	0.373413	0.251773	0.132534
	MSTRG.2082	pheL	17	25	18	16	40	47	17	41	34	18	30	20	15	19	25			MSTRG.2082	pheL	0	1.36853	1.01844	0.25461	-0.0318262
	MSTRG.2083	pheA	1440	929	981	1249	1126	1024	1184	1123	1091	1318	889	531	1381	975	889			MSTRG.2083	pheA	0	0.0709902	0.0695414	-0.886653	-0.152122
	MSTRG.2084	tyrA	865	475	576	586	753	672	785	627	629	752	562	318	725	562	559			MSTRG.2084	tyrA	0	0.232115	0.305415	-0.693902	-0.171032
	MSTRG.2085	aroF	897	594	611	661	752	632	699	646	633	834	565	302	764	571	632			MSTRG.2085	aroF	0	-0.139196	-0.302813	-0.979258	-0.329675
	MSTRG.2086	yfiL	77	65	49	58	86	64	60	28	59	63	50	25	71	46	62			MSTRG.2086	yfiL	0	0.347645	-0.899787	-1.08383	-0.245396
	MSTRG.2087	yfiR	944	573	502	518	684	619	605	625	615	716	515	354	661	585	444			MSTRG.2087	yfiR	0	-0.490906	-0.431402	-1.07603	-0.815698
	MSTRG.2088	yfiB	885	580	621	576	826	667	665	686	703	712	641	444	650	546	581			MSTRG.2088	yfiB	0	-0.052372	-0.0985826	-0.890324	-0.951938
	MSTRG.2089	rplS	29772	19094	20387	23716	20905	17752	27721	28059	21776	27004	19654	9718	26504	20948	16912			MSTRG.2089	rplS	0	-0.433508	0.523172	-0.811379	-0.308056
	MSTRG.209	NA	449	223	313	304	475	479	257	346	389	333	319	212	298	332	343			MSTRG.209	NA	0	1.11576	0.0286092	-0.494531	-0.0490444
	MSTRG.2090	ypjD	1197	467	555	662	711	624	640	620	567	775	582	328	950	562	546			MSTRG.2090	ypjD	0	-0.361526	-0.63837	-0.869617	-0.262188
	MSTRG.2091	yfjD	1357	624	728	836	951	798	917	930	1005	1044	762	428	1030	810	774			MSTRG.2091	yfjD	0	-0.194802	0.22465	-0.746216	-0.149243
	MSTRG.2092	grpE	11411	6375	7426	7618	10265	8457	7138	7597	7503	9720	7841	4596	9013	9074	8010			MSTRG.2092	grpE	0	0.229085	-0.603989	-0.620439	0.179734
	MSTRG.2093	nadK	1352	1176	1312	1056	1851	1603	1074	1617	1631	1242	1256	776	1227	1382	1260			MSTRG.2093	nadK	0	0.826913	0.594884	-0.698557	0.0357918
	MSTRG.2094	recN	845	686	627	707	858	643	883	997	824	892	665	396	852	868	743			MSTRG.2094	recN	0	0.111867	1.22159	-0.458657	0.682391
	MSTRG.2095	bamE	3735	2255	2593	3066	3041	2654	2815	3175	2341	3199	2227	1679	3603	2516	2264			MSTRG.2095	bamE	0	0.105525	-0.149395	-0.876216	-0.118568
	MSTRG.2096	yfjF	2246	1561	1645	1718	2144	2084	1466	1771	1702	2172	1549	947	1878	1732	1554			MSTRG.2096	yfjF	0	0.492986	-0.511947	-0.782391	-0.287409
	MSTRG.2097	smpB	4516	3160	3635	3508	4401	3937	3710	4212	4102	4503	3611	2027	3809	3898	3526			MSTRG.2097	smpB	0	0.286382	0.381664	-0.626293	-0.0417529
	MSTRG.2098	ssrA	394193	458350	417761	370294	766481	639084	400891	632429	527154	436887	467157	306445	385773	520343	505555			MSTRG.2098	ssrA	0	1.38895	0.797209	-0.164335	0.388389
	MSTRG.2099	intA	684	676	732	663	1112	1071	477	902	901	644	707	474	632	834	787			MSTRG.2099	intA	0	1.35214	0.337137	-0.478807	0.288719
	MSTRG.21	rpsT	18364	5894	6525	10350	6534	5225	13473	9089	6371	13385	5857	3893	23743	10579	8012			MSTRG.21	rpsT	0	-0.528843	-0.112792	-0.466289	0.70425
	MSTRG.210	ykfC	333	200	228	241	358	355	313	362	349	316	239	190	308	249	241			MSTRG.210	ykfC	0	1.05956	1.44386	-0.0878392	0.203128
	MSTRG.2100	NA	360	274	278	319	441	395	411	376	374	395	255	205	328	339	296			MSTRG.2100	NA	0	1.23604	1.26656	-0.289936	0.259417
	MSTRG.2101	alpA	15	12	14	6	12	20	6	5	8	8	16	10	9	9	12			MSTRG.2101	alpA	0	-0.238366	-1.74801	-0.556187	-0.874007
	MSTRG.2102	yfjI	99	112	72	67	159	123	87	63	121	119	75	82	71	75	86			MSTRG.2102	yfjI	0	0.80521	-0.146402	-0.0854011	-0.622208
	MSTRG.2103	yfjJ	39	31	18	17	35	22	13	21	24	26	15	20	17	18	26			MSTRG.2103	yfjJ	0	-0.624247	-1.33767	-1.2039	-1.2039
	MSTRG.2104	abpB	2739	2497	2570	2404	4198	4111	1970	4214	4154	2786	2859	1907	2679	3098	3263			MSTRG.2104	abpB	0	1.22042	1.06299	-0.106634	0.518059
	MSTRG.2105	NA	68	23	5	8	21	17	18	14	25	48	18	9	25	6	10			MSTRG.2105	NA	0	-0.989483	-0.771796	-0.415583	-1.08843
	MSTRG.2106	csiD	161	138	189	142	163	153	95	160	141	175	171	84	221	233	187			MSTRG.2106	csiD	0	-0.251216	-0.770395	-0.485684	1.2812
	MSTRG.2107	lhgO	211	113	221	168	172	171	103	179	125	164	160	88	264	220	178			MSTRG.2107	lhgO	0	-0.235645	-0.956441	-0.921788	0.810896
	MSTRG.2108	gabD	422	278	400	312	380	292	330	304	268	349	398	236	526	531	504			MSTRG.2108	gabD	0	-0.408649	-0.697521	-0.412172	1.62403
	MSTRG.2109	gabT	594	387	641	546	532	393	332	429	359	460	468	285	630	665	586			MSTRG.2109	gabT	0	-0.41383	-1.37578	-1.1209	0.709814
	MSTRG.211	NA	1224	1299	1341	1082	2119	1845	950	2389	1433	1313	1297	818	1200	1440	1335			MSTRG.211	NA	0	0.942856	0.724292	-0.347788	0.0885423
	MSTRG.2110	gabP	185	88	125	119	128	68	74	92	83	148	146	58	164	179	159			MSTRG.2110	gabP	0	-0.660862	-1.18637	-0.366261	0.828068
	MSTRG.2111	csiR	371	185	237	199	259	244	217	190	187	284	232	126	280	318	265			MSTRG.2111	csiR	0	-0.500645	-1.09482	-0.83074	0.385111
	MSTRG.2112	kbp	384	310	334	386	510	434	298	399	353	391	381	250	375	523	376			MSTRG.2112	kbp	0	1.4017	0.10211	-0.0278483	1.14178
	MSTRG.2113	yqaE	79	60	50	44	98	72	64	74	61	88	62	48	43	74	59			MSTRG.2113	yqaE	0	0.523253	0.209301	0.188371	-0.272091
	MSTRG.2114	ygaV	232	237	255	304	334	293	228	383	369	250	283	171	236	388	302			MSTRG.2114	ygaV	0	1.08841	1.34605	-0.10516	1.06212
	MSTRG.2115	ygaP	426	322	475	525	518	487	505	787	708	413	500	280	485	572	590			MSTRG.2115	ygaP	0	0.792451	2.00565	-0.0774383	1.09446
	MSTRG.2116	stpA	551	84	88	211	102	91	247	163	98	227	93	47	347	132	91			MSTRG.2116	stpA	0	-0.801717	-0.540342	-0.894706	-0.384522
	MSTRG.2117	NA	45624	21290	22639	27453	26962	22107	31620	27120	24570	32435	21687	14874	37113	24442	21442			MSTRG.2117	NA	0	-0.576952	-0.276411	-0.910168	-0.290269
	MSTRG.2118	alaE	159	229	108	133	177	177	87	145	110	279	212	93	112	149	88			MSTRG.2118	alaE	0	-0.0532439	-0.911063	0.520607	-0.869651
	MSTRG.2119	ygaC	168	145	125	111	144	123	90	116	104	149	112	72	137	127	105			MSTRG.2119	ygaC	0	-0.81112	-1.73039	-1.41946	-0.932788
	MSTRG.212	mmuP	484	684	535	433	1097	968	421	996	1040	634	613	455	508	591	620			MSTRG.212	mmuP	0	1.12909	1.07086	-0.00142024	0.0227238
	MSTRG.2120	ygaM	55	43	50	42	53	55	30	45	33	52	50	29	63	68	45			MSTRG.2120	ygaM	0	0.0594972	-1.18994	-0.505726	0.83296
	MSTRG.2121	nrdH	10049	6349	8041	8001	7233	5227	8619	7056	7146	9537	6705	4032	10883	8672	7692			MSTRG.2121	nrdH	0	-0.745086	-0.303054	-0.780112	0.525943
	MSTRG.2122	NA	261	178	155	198	199	184	186	231	213	211	155	96	214	193	157			MSTRG.2122	NA	0	-0.111969	0.310068	-1.13692	-0.25839
	MSTRG.2123	ygaZ	2298	1308	1592	1567	1980	1715	1374	1313	1399	1597	1456	949	1803	1549	1466			MSTRG.2123	ygaZ	0	0.0678359	-1.17865	-1.26768	-0.402776
	MSTRG.2124	emrR	2530	1110	1646	1905	1526	1299	1559	1280	1346	2015	1486	872	2261	1674	1586			MSTRG.2124	emrR	0	-0.428253	-0.848033	-0.703228	0.181006
	MSTRG.2125	emrA	2316	763	1159	1459	970	771	1280	921	912	1529	966	460	1850	1108	1032			MSTRG.2125	emrA	0	-0.73982	-0.801828	-0.91444	-0.176758
	MSTRG.2126	emrB	1394	747	873	1180	910	624	1205	890	757	1358	824	457	1265	826	743			MSTRG.2126	emrB	0	-0.358193	-0.193424	-0.447741	-0.214916
	MSTRG.2127	luxS	4424	3894	4029	4277	5787	4485	3927	4775	4229	4971	4649	2697	4393	5173	4674			MSTRG.2127	luxS	0	1.0622	0.281711	-0.0144714	0.913148
	MSTRG.2128	gshA	6200	3822	4181	4777	4810	4179	5354	4782	4672	5261	3950	2278	5238	4231	3844			MSTRG.2128	gshA	0	-0.161202	0.223175	-1.00115	-0.328307
	MSTRG.2129	yqaA	2927	1635	1780	1955	2049	2039	2091	1550	1959	2115	1797	1032	2417	1704	1567			MSTRG.2129	yqaA	0	-0.232516	-0.577013	-1.08715	-0.50858
	MSTRG.213	fbpC	65	53	50	31	93	80	44	106	52	63	45	48	55	52	57			MSTRG.213	fbpC	0	0.610242	0.57634	-0.203414	-0.0678047
	MSTRG.2130	csrA	4257	3074	3545	3687	4285	3707	3579	4823	3577	3651	3438	1856	4092	3693	2990			MSTRG.2130	csrA	0	0.396343	0.544417	-0.9531	-0.0498514
	MSTRG.2131	alaS	33142	19724	21427	27017	23297	16098	27647	20668	18850	29258	20235	9690	28732	21399	16442			MSTRG.2131	alaS	0	-0.431897	-0.390631	-0.828063	-0.423074
	MSTRG.2132	recX	214	83	133	132	148	112	175	161	154	114	101	76	180	126	97			MSTRG.2132	recX	0	-0.327857	0.51767	-1.19927	-0.232951
	MSTRG.2133	recA	7776	7245	8076	7800	10922	9102	8246	10237	10802	8523	8248	5113	7756	8880	8561			MSTRG.2133	recA	0	1.0834	1.41825	-0.278012	0.481307
	MSTRG.2134	pncC	952	530	702	829	743	541	712	510	600	912	604	361	952	663	569			MSTRG.2134	pncC	0	-0.135561	-0.691169	-0.586157	0
	MSTRG.2135	mltB	1253	663	799	821	890	631	857	700	740	1102	758	456	1011	680	645			MSTRG.2135	mltB	0	-0.615016	-0.689213	-0.657885	-0.624909
	MSTRG.2136	srlA	314	325	567	689	1313	1345	298	1546	1704	409	538	415	1048	1104	1103			MSTRG.2136	srlA	0	1.47096	1.60905	0.107179	1.40775
	MSTRG.2137	srlB	151	92	191	260	257	306	207	344	276	129	138	76	378	324	267			MSTRG.2137	srlB	0	1.37697	1.39112	-0.322118	1.89377
	MSTRG.2138	srlD	446	297	597	822	755	739	743	1249	996	442	565	266	1177	985	870			MSTRG.2138	srlD	0	1.09087	1.84197	-0.0748859	1.89115
	MSTRG.2139	gutM	77	50	76	68	126	136	54	142	155	73	79	76	95	103	106			MSTRG.2139	gutM	0	1.29975	1.51467	0.255856	1.03366
	MSTRG.214	NA	28	12	16	12	18	19	11	21	28	9	9	10	5	15	17			MSTRG.214	NA	0	-0.346916	0.198238	-1.38766	-0.94163
	MSTRG.2140	srlR	1915	1831	2231	1951	3082	2884	1460	3346	3040	2210	2097	1336	2131	2315	2421			MSTRG.2140	srlR	0	1.10296	1.06259	-0.189891	0.505996
	MSTRG.2141	norR	0	0	0	0	0	0	0	0	0	0	0	0	0	0	0			MSTRG.2141	norR	#DIV/0!	#DIV/0!	#DIV/0!	#DIV/0!	#DIV/0!
	MSTRG.2142	norV	209	185	154	159	235	205	169	257	247	187	151	118	153	204	168			MSTRG.2142	norV	0	0.43205	1.05895	-0.779384	-0.194846
	MSTRG.2143	hypF	540	835	856	900	1322	1150	719	1685	1537	967	893	638	750	1063	1056			MSTRG.2143	hypF	0	1.18386	1.77423	0.27703	0.661966
	MSTRG.2144	hydN	115	66	67	82	95	62	52	105	117	111	95	58	91	77	56			MSTRG.2144	hydN	0	-0.132871	0.383849	0.236215	-0.354322
	MSTRG.2145	ascG	1159	617	789	789	1064	859	731	953	966	870	784	470	1134	843	798			MSTRG.2145	ascG	0	0.266442	0.154065	-0.799326	0.380631
	MSTRG.2146	iap	579	326	341	330	412	438	391	389	430	396	315	182	450	355	333			MSTRG.2146	iap	0	-0.254065	-0.138581	-1.35886	-0.415743
	MSTRG.2147	cas3	243	258	168	159	444	471	113	250	295	239	249	227	196	253	271			MSTRG.2147	cas3	0	1.42352	-0.0386634	0.161683	0.179258
	MSTRG.2148	cas2	70	49	56	66	67	56	39	46	67	53	44	40	51	63	58			MSTRG.2148	cas2	0	0.458867	-0.753852	-1.2455	-0.0983286
	MSTRG.2149	cas1e	241	146	142	139	216	173	137	161	161	146	125	88	178	134	146			MSTRG.2149	cas1e	0	-0.00908186	-0.63573	-1.54392	-0.644812
	MSTRG.215	NA	324	275	205	209	390	325	247	335	317	293	237	164	239	227	223			MSTRG.215	NA	0	0.649855	0.514469	-0.595701	-0.622778
	MSTRG.2150	cas6e	242	212	153	170	368	291	195	215	253	235	171	131	257	253	223			MSTRG.2150	cas6e	0	1.25188	0.31579	-0.394737	0.710527
	MSTRG.2151	cas7e	144	166	121	131	186	155	178	124	137	183	121	93	128	167	117			MSTRG.2151	cas7e	0	0.491338	0.0958708	-0.407451	-0.227693
	MSTRG.2152	casB	149	158	66	116	158	106	120	129	158	144	115	62	147	119	108			MSTRG.2152	casB	0	0.076515	0.371644	-0.568397	0.0109307
	MSTRG.2153	cysH	130	265	75	107	127	112	73	95	75	554	68	59	101	114	69			MSTRG.2153	cysH	0	-0.327703	-0.599907	0.557623	-0.491554
	MSTRG.2154	cysI	466	721	348	412	523	377	403	351	404	1673	371	237	421	339	350			MSTRG.2154	cysI	0	-0.216327	-0.365718	0.723676	-0.412282
	MSTRG.2155	ascF	218	143	133	158	261	161	140	157	154	228	160	119	160	176	145			MSTRG.2155	ascF	0	0.740739	-0.37037	0.111972	-0.111972
	MSTRG.2156	ascB	246	194	184	163	301	270	203	244	253	212	199	161	202	225	171			MSTRG.2156	ascB	0	0.898742	0.620949	-0.42486	-0.21243
	MSTRG.2157	hycI	512	505	475	436	1053	1141	400	610	741	495	570	474	468	528	684			MSTRG.2157	hycI	0	1.72876	0.393453	0.0713988	0.285595
	MSTRG.2158	hycE	92	54	57	62	89	70	100	88	87	73	56	38	69	65	59			MSTRG.2158	hycE	0	0.345687	1.38275	-0.691373	-0.192048
	MSTRG.2159	hycD	23	30	23	22	57	17	25	30	25	29	29	16	33	25	17			MSTRG.2159	hycD	0	0.678666	0.135733	-0.0678666	-0.0339333
	MSTRG.216	NA	242	341	294	249	620	567	216	496	448	301	345	257	244	348	357			MSTRG.216	NA	0	1.50035	0.759568	0.0697836	0.193247
	MSTRG.2160	hycC	49	32	51	54	109	34	64	65	14	71	69	26	55	75	37			MSTRG.2160	hycC	0	0.918439	0.155428	0.480414	0.494544
	MSTRG.2161	hycA	14	20	11	12	29	21	11	19	7	29	7	7	11	7	8			MSTRG.2161	hycA	0	0.73935	-0.347929	-0.0869824	-0.826332
	MSTRG.2162	hypA	620	1760	1246	808	3340	3709	541	1698	3323	1234	1674	1491	652	1850	2039			MSTRG.2162	hypA	0	1.39272	0.637272	0.254448	0.30119
	MSTRG.2163	hypB	5970	8721	7297	5431	17328	21834	4533	19771	21747	7730	8930	8052	5362	9617	12648			MSTRG.2163	hypB	0	1.22815	1.30737	0.147998	0.306373
	MSTRG.2164	flhA	1296	718	666	703	1419	1399	866	1782	1500	1225	662	653	841	742	919			MSTRG.2164	flhA	0	0.750249	1.30959	-0.124893	-0.158792
	MSTRG.2165	ygbA	86	117	113	94	216	146	73	173	156	148	169	94	92	152	130			MSTRG.2165	ygbA	0	1.17245	0.720219	0.79559	0.485729
	MSTRG.2166	NA	2	3	2	1	2	1	4	2	2	1	0	0	1	2	0			MSTRG.2166	NA	0	-0.888523	0.296174	-1.77705	-1.1847
	MSTRG.2167	NA	4708	3321	3501	4105	4033	2904	4407	4095	3648	4626	3382	1921	3951	3436	2803			MSTRG.2167	NA	0	-0.217954	0.276909	-0.71505	-0.598481
	MSTRG.2168	ygbI	516	792	611	613	1134	853	535	745	794	827	726	506	553	731	693			MSTRG.2168	ygbI	0	1.37134	0.312125	0.281919	0.116795
	MSTRG.2169	ygbJ	292	187	138	226	307	276	351	181	248	262	181	99	225	219	201			MSTRG.2169	ygbJ	0	0.970044	0.823527	-0.378923	0.141465
	MSTRG.217	NA	229	416	314	276	625	479	279	389	489	386	410	315	205	382	333			MSTRG.217	NA	0	1.28389	0.603823	0.463541	-0.118935
	MSTRG.2170	ygbL	60	42	34	51	73	75	81	77	67	54	41	37	60	46	54			MSTRG.2170	ygbL	0	1.37652	1.9446	-0.0873978	0.524387
	MSTRG.2171	ygbM	87	60	42	80	104	90	73	102	99	79	59	51	77	68	59			MSTRG.2171	ygbM	0	1.49726	1.49726	0	0.264223
	MSTRG.2172	ygbN	167	96	85	96	134	124	83	131	124	117	78	33	122	112	97			MSTRG.2172	ygbN	0	0.0642881	-0.107147	-1.28576	-0.18215
	MSTRG.2173	rpoS	18028	11349	15442	12870	14854	13826	10402	15142	13063	12937	12883	7407	17714	15523	14638			MSTRG.2173	rpoS	0	-0.400113	-0.760325	-1.41882	0.374043
	MSTRG.2174	nlpD	15505	10730	13956	11717	15921	12535	9926	11103	13531	12816	12224	7574	14791	13898	12416			MSTRG.2174	nlpD	0	-0.00272637	-0.852899	-1.14765	0.138439
	MSTRG.2175	pcm	13337	8362	8823	9485	11042	9629	10251	9542	9225	11154	8740	5241	10744	8959	7690			MSTRG.2175	pcm	0	-0.0672494	-0.276347	-0.989815	-0.574927
	MSTRG.2176	ftsB	1771	684	845	1002	950	752	1187	815	902	1200	773	483	1325	810	724			MSTRG.2176	ftsB	0	-0.628779	-0.417779	-0.890418	-0.465254
	MSTRG.2177	ygbE	145	83	63	93	86	66	107	67	46	140	55	29	106	65	42			MSTRG.2177	ygbE	0	-0.451515	-0.696903	-0.657641	-0.765612
	MSTRG.2178	cysC	281	389	259	260	457	371	252	338	296	825	293	182	261	271	260			MSTRG.2178	cysC	0	0.34934	-0.0944757	0.815128	-0.301004
	MSTRG.2179	cysD	73	116	79	75	110	72	90	73	64	251	52	39	80	64	48			MSTRG.2179	cysD	0	-0.0730905	-0.272428	0.4917	-0.504989
	MSTRG.218	yagB	170	138	114	112	210	172	136	164	173	154	125	61	116	117	117			MSTRG.218	yagB	0	0.66499	0.471035	-0.75735	-0.66499
	MSTRG.2180	queD	836	228	264	352	308	294	386	303	318	439	270	201	484	280	248			MSTRG.2180	queD	0	-0.802823	-0.689054	-0.897273	-0.678321
	MSTRG.2181	ygcN	342	196	168	166	260	231	205	227	225	230	191	133	251	177	188			MSTRG.2181	ygcN	0	-0.328372	-0.328372	-1.01862	-0.603133
	MSTRG.2182	ygcP	75	42	43	59	56	51	47	72	69	61	44	36	60	57	58			MSTRG.2182	ygcP	0	0.174015	0.812069	-0.551047	0.435037
	MSTRG.2183	ygcQ	157	84	95	108	137	129	126	116	143	132	116	68	105	104	109			MSTRG.2183	ygcQ	0	0.546719	0.704979	-0.287747	-0.258972
	MSTRG.2184	ygcU	32	21	23	28	47	40	22	34	23	42	29	20	20	25	37			MSTRG.2184	ygcU	0	1.48581	0.114293	0.571466	0.228587
	MSTRG.2185	ygcW	11	4	6	3	3	5	8	0	5	8	4	2	2	6	0			MSTRG.2185	ygcW	0	-1.09501	-0.876006	-0.766505	-1.42351
	MSTRG.2186	yqcE	46	38	25	37	58	44	43	0	51	45	44	25	0	31	41			MSTRG.2186	yqcE	0	0.595612	-0.297806	0.0992687	-0.734588
	MSTRG.2187	ygcE	110	57	69	55	133	104	61	84	80	88	100	58	80	78	66			MSTRG.2187	ygcE	0	0.831849	-0.163399	0.148544	-0.178253
	MSTRG.2188	yqcA	1055	971	985	921	1766	1635	745	1058	1190	1040	1027	736	993	1138	975			MSTRG.2188	yqcA	0	1.56266	-0.0214553	-0.247928	0.113236
	MSTRG.2189	truC	2220	913	1003	1421	1227	1076	1690	1296	1451	1805	1052	658	1753	1210	1092			MSTRG.2189	truC	0	-0.338404	0.247232	-0.510071	-0.066531
	MSTRG.219	yagA	15	32	11	16	20	23	18	7	25	8	18	13	14	18	17			MSTRG.219	yagA	0	0.0516103	-0.412882	-0.980596	-0.464493
	MSTRG.2190	queE	1400	1016	1060	1104	1422	1218	1143	1142	1390	1267	1095	614	1199	1172	1136			MSTRG.2190	queE	0	0.457844	0.339966	-0.854186	0.0529595
	MSTRG.2191	NA	5	3	5	4	7	4	6	2	4	6	2	4	6	3	2			MSTRG.2191	NA	0	0.413449	-0.206725	-0.206725	-0.413449
	MSTRG.2192	ygcG	88	42	32	41	50	44	46	48	36	63	29	17	61	30	20			MSTRG.2192	ygcG	0	-0.497716	-0.589885	-0.976997	-0.94013
	MSTRG.2193	eno	69336	76388	56754	54174	110197	97891	57998	70963	74569	79110	71947	47387	51749	68772	67561			MSTRG.2193	eno	0	1.18432	0.02084	-0.0799132	-0.285184
	MSTRG.2194	pyrG	19052	9462	10969	14256	11784	8947	17447	13270	12267	17515	11719	4985	14988	12179	10344			MSTRG.2194	pyrG	0	-0.408069	0.31776	-0.477775	-0.178984
	MSTRG.2195	mazG	1396	877	927	936	1434	1284	910	1196	1161	1136	969	650	1131	962	902			MSTRG.2195	mazG	0	0.706469	0.104259	-0.692464	-0.319
	MSTRG.2196	mazF	1387	949	946	932	1488	1271	878	1078	1138	1218	1021	660	1180	969	964			MSTRG.2196	mazF	0	0.641606	-0.294919	-0.60082	-0.265114
	MSTRG.2197	relA	5840	4162	4512	4306	6479	6216	4094	5822	5795	4771	4524	2916	4964	4659	4536			MSTRG.2197	relA	0	0.86883	0.418171	-0.80455	-0.124019
	MSTRG.2198	rlmD	2135	1675	1637	1633	2525	2562	1517	1561	2048	2053	1839	1138	1835	1693	1723			MSTRG.2198	rlmD	0	1.12615	-0.28397	-0.368895	-0.17339
	MSTRG.2199	barA	1926	1090	1242	1155	1561	1492	1318	1521	1564	1472	1304	838	1492	1336	1282			MSTRG.2199	barA	0	-0.066248	0.192119	-0.853274	-0.196094
	MSTRG.22	yaaY	509	193	246	306	284	267	402	100	270	372	245	140	700	423	351			MSTRG.22	yaaY	0	-0.201919	-0.390525	-0.423809	1.16714
	MSTRG.220	yagE	647	602	868	639	1123	1078	313	765	772	735	759	550	845	912	938			MSTRG.220	yagE	0	1.16199	-0.429115	-0.117324	0.928946
	MSTRG.2200	gudD	796	801	490	479	1740	2884	373	1061	1423	842	786	788	586	689	902			MSTRG.2200	gudD	0	1.57968	0.403299	0.172319	0.0471389
	MSTRG.2201	gudX	595	770	745	274	1916	3084	179	780	1654	440	742	944	325	748	1112			MSTRG.2201	gudX	0	1.39307	0.221465	0.00704463	0.0330217
	MSTRG.2202	gudP	350	1356	777	272	2898	3324	101	1065	1851	594	1275	1134	251	1088	1313			MSTRG.2202	gudP	0	1.43659	0.191258	0.186244	0.0605293
	MSTRG.2203	syd	802	553	531	479	793	641	553	647	701	600	522	392	611	496	493			MSTRG.2203	syd	0	0.0782099	0.0434499	-1.07756	-0.828445
	MSTRG.2204	queF	1290	713	792	806	923	827	833	734	858	1046	815	420	981	903	761			MSTRG.2204	queF	0	-0.426004	-0.659504	-0.916176	-0.267366
	MSTRG.2205	ppnN	5291	10211	7707	5890	19962	23944	3938	11867	13632	6256	8923	8580	5851	9262	10308			MSTRG.2205	ppnN	0	1.60595	0.376194	0.033222	0.133613
	MSTRG.2206	sdaC	31090	20364	24875	29893	28638	19849	27661	26877	24607	33061	25237	12499	35185	33092	27979			MSTRG.2206	sdaC	0	0.115831	0.159034	-0.312421	1.12538
	MSTRG.2207	sdaB	19186	13372	13880	17296	20097	12037	17386	18497	15266	20431	15724	7756	19869	20092	16241			MSTRG.2207	sdaB	0	0.277779	0.437371	-0.234608	0.906494
	MSTRG.2208	xni	753	704	645	682	887	873	554	707	663	724	634	438	708	625	589			MSTRG.2208	xni	0	1.0028	-0.524996	-0.902521	-0.530895
	MSTRG.2209	fucO	267	332	247	293	638	639	204	525	400	404	399	234	331	454	428			MSTRG.2209	fucO	0	1.77703	0.694614	0.468803	0.900789
	MSTRG.221	yagF	1106	925	1196	1100	1480	1419	603	1096	1114	1047	990	707	1376	1256	1047			MSTRG.221	yagF	0	1.07259	-0.575199	-0.671066	0.627995
	MSTRG.2210	fucA	88	93	72	90	177	163	50	114	115	76	126	93	76	103	82			MSTRG.2210	fucA	0	1.74066	0.25569	0.413038	0.0786738
	MSTRG.2211	fucP	56	245	112	119	316	415	74	201	214	207	184	153	57	173	144			MSTRG.2211	fucP	0	1.49796	0.260515	0.449045	-0.133685
	MSTRG.2212	fucI	400	496	417	327	943	910	244	559	585	459	460	467	360	485	568			MSTRG.2212	fucI	0	1.50815	0.130463	0.126984	0.173951
	MSTRG.2213	fucK	356	318	272	279	532	608	176	324	398	362	350	267	347	366	342			MSTRG.2213	fucK	0	1.51144	-0.153381	0.105449	0.348303
	MSTRG.2214	fucU	237	218	204	171	366	301	123	245	202	219	251	153	296	279	266			MSTRG.2214	fucU	0	0.956732	-0.475694	-0.192415	0.972767
	MSTRG.2215	fucR	576	940	850	792	1473	1265	399	1002	927	787	923	552	986	1042	928			MSTRG.2215	fucR	0	1.44674	-0.0472305	-0.129262	0.733316
	MSTRG.2216	rlmM	1887	888	918	1080	1042	1001	1411	983	1006	1540	852	491	1239	969	729			MSTRG.2216	rlmM	0	-0.559238	-0.287468	-0.794706	-0.741726
	MSTRG.2217	gcvA	1034	459	474	677	614	478	733	499	518	784	469	228	646	497	375			MSTRG.2217	gcvA	0	-0.344181	-0.377208	-0.844807	-0.78049
	MSTRG.2218	mutH	263	211	233	181	291	216	208	262	245	287	199	99	207	210	225			MSTRG.2218	mutH	0	-0.134626	0.0566847	-0.864442	-0.460563
	MSTRG.2219	ygdQ	597	243	185	181	280	263	314	260	231	358	190	140	347	169	215			MSTRG.2219	ygdQ	0	-0.894059	-0.653465	-1.00099	-0.873267
	MSTRG.222	yagG	153	84	122	101	157	141	66	85	88	90	115	80	157	154	118			MSTRG.222	yagG	0	0.417908	-1.25373	-0.773131	0.73134
	MSTRG.2220	ygdR	293	449	415	388	683	600	320	479	495	473	492	270	326	468	411			MSTRG.2220	ygdR	0	1.52882	0.407488	0.232	0.142769
	MSTRG.2221	tas	4304	3501	4378	4327	4918	4373	3341	4026	3854	4020	4027	2396	4556	4802	4344			MSTRG.2221	tas	0	0.757449	-0.507781	-0.91844	0.801788
	MSTRG.2222	NA	2203	1154	1563	1749	1660	1398	1208	1777	1743	1710	1366	783	2009	1610	1345			MSTRG.2222	NA	0	-0.105996	-0.180099	-0.995232	0.0412726
	MSTRG.2223	ygdI	373	175	216	211	330	216	207	218	236	283	246	148	232	277	254			MSTRG.2223	ygdI	0	-0.0409106	-0.601971	-0.508461	-0.00584437
	MSTRG.2224	csdA	2336	1778	1665	1576	2618	2577	1549	2194	2224	1900	1714	1258	1793	1789	1831			MSTRG.2224	csdA	0	0.849169	0.160931	-0.776407	-0.313302
	MSTRG.2225	tcdA	1792	770	913	1006	1017	939	1141	1137	1014	1154	753	475	1162	836	819			MSTRG.2225	tcdA	0	-0.589873	-0.210423	-1.25679	-0.756601
	MSTRG.2226	mltA	1023	554	610	591	733	669	546	546	623	788	580	329	838	649	578			MSTRG.2226	mltA	0	-0.409003	-0.9951	-1.03305	-0.257208
	MSTRG.2227	NA	2283	718	831	830	1168	852	1142	624	1279	1103	742	425	1579	1003	749			MSTRG.2227	NA	0	-0.722775	-0.57925	-1.14967	-0.368748
	MSTRG.2228	metZ	3503	1129	1331	1302	1732	1377	1813	2049	1992	1621	1202	725	2448	1516	1210			MSTRG.2228	metZ	0	-0.776465	-0.0545327	-1.20822	-0.394737
	MSTRG.2229	NA	793	265	282	303	441	321	407	158	432	356	267	178	534	347	277			MSTRG.2229	NA	0	-0.587225	-0.732429	-1.15096	-0.388636
	MSTRG.223	yagH	306	283	288	241	418	366	169	246	234	292	276	184	248	269	290			MSTRG.223	yagH	0	0.791533	-1.21939	-0.668524	-0.374374
	MSTRG.2230	amiC	3256	1768	1631	2670	3005	2381	3130	2676	2633	2776	1818	1054	2639	2262	1770			MSTRG.2230	amiC	0	0.740228	0.942588	-0.532055	0.00845371
	MSTRG.2231	argA	354	325	246	233	411	354	239	305	297	321	265	176	324	320	270			MSTRG.2231	argA	0	0.41293	-0.475152	-0.922021	-0.0622223
	MSTRG.2232	recD	8934	6615	6759	6934	9276	8452	7559	7578	7450	7664	6483	4169	7547	6823	6203			MSTRG.2232	recD	0	0.640901	0.0759606	-1.08686	-0.472371
	MSTRG.2233	recC	3131	2100	2172	2351	2884	2588	2620	2752	2678	2311	2203	1208	2602	2168	1954			MSTRG.2233	recC	0	0.304784	0.469513	-1.21986	-0.492735
	MSTRG.2234	ppdC	427	224	310	305	377	311	372	313	344	300	219	131	363	255	215			MSTRG.2234	ppdC	0	0.138008	0.293267	-1.34126	-0.552032
	MSTRG.2235	thyA	4383	2046	2582	3151	3005	2467	3479	3139	2720	3505	2498	1529	3404	2717	2520			MSTRG.2235	thyA	0	-0.18913	0.159396	-0.720937	-0.180356
	MSTRG.2236	lgt	3788	1388	1862	2224	2248	1875	2540	2023	2157	2450	1624	993	2920	1849	1935			MSTRG.2236	lgt	0	-0.350925	-0.161496	-1.00097	-0.169622
	MSTRG.2237	ptsP	7566	6346	6817	5924	10194	10986	5273	8563	9296	6398	6879	5256	6279	7298	7775			MSTRG.2237	ptsP	0	1.24064	0.467649	-0.427365	0.121242
	MSTRG.2238	rppH	4640	5035	4332	3769	7857	7159	3668	5352	5897	4763	5068	3386	3998	5117	4611			MSTRG.2238	rppH	0	1.28683	0.245084	-0.212765	-0.0756798
	MSTRG.2239	galR	1034	1023	1236	895	1939	1646	700	1332	1450	1050	1306	879	1084	1320	1252			MSTRG.2239	galR	0	1.25386	0.199646	-0.061267	0.383447
	MSTRG.224	NA	1048	609	619	707	813	700	609	690	696	832	605	373	774	687	612			MSTRG.224	NA	0	-0.126912	-0.636827	-1.05609	-0.460056
	MSTRG.2240	lysA	327	436	441	396	659	521	295	455	459	454	332	282	405	339	285			MSTRG.2240	lysA	0	1.21627	0.0163477	-0.444657	-0.572169
	MSTRG.2241	lysR	1069	931	933	785	1363	1160	810	1100	1111	1002	956	627	884	1051	985			MSTRG.2241	lysR	0	0.713448	0.167422	-0.66208	-0.0247329
	MSTRG.2242	ygeA	12	2	2	2	5	4	3	0	2	5	7	6	2	2	0			MSTRG.2242	ygeA	0	-0.539522	-1.18695	0.215809	-1.29485
	MSTRG.2243	araE	308	255	195	186	337	320	245	284	286	269	235	176	262	273	279			MSTRG.2243	araE	0	0.598982	0.40167	-0.549654	0.394623
	MSTRG.2244	kduD	550	358	605	446	728	587	325	893	1057	704	625	366	428	683	1130			MSTRG.2244	kduD	0	0.337572	1.03722	0.247734	0.990937
	MSTRG.2245	kduI	663	440	876	570	977	549	393	1135	1453	833	880	513	498	1212	1699			MSTRG.2245	kduI	0	0.0999195	0.855721	0.210941	1.22124
	MSTRG.2246	yqeF	1304	1482	2654	2850	2185	1606	1653	2333	2107	2225	2018	845	2858	2466	1746			MSTRG.2246	yqeF	0	0.688694	0.374452	-0.201849	0.934697
	MSTRG.2247	yqeG	1255	520	523	634	533	419	825	454	445	892	493	276	1080	524	505			MSTRG.2247	yqeG	0	-0.882264	-0.711264	-0.789329	-0.234197
	MSTRG.2248	yqeH	49	30	23	24	44	38	16	39	37	36	24	24	27	31	22			MSTRG.2248	yqeH	0	0.14396	-0.359901	-0.647822	-0.791783
	MSTRG.2249	yqeI	131	55	48	78	97	78	99	22	34	127	80	9	113	70	66			MSTRG.2249	yqeI	0	0.174478	-0.725461	-0.165295	0.137746
	MSTRG.225	NA	73	126	71	68	169	127	74	49	85	128	97	93	59	78	79			MSTRG.225	NA	0	0.967464	-0.638114	0.494024	-0.555777
	MSTRG.2250	NA	7	3	1	0	3	3	3	1	1	4	0	3	0	8	3			MSTRG.2250	NA	0	-0.70014	-0.840168	-0.560112	0
	MSTRG.2251	NA	16	9	1	1	7	5	1	4	2	14	6	8	4	7	5			MSTRG.2251	NA	0	-0.968963	-1.41618	0.149071	-0.745356
	MSTRG.2252	NA	9	3	6	1	6	0	5	2	1	14	2	0	8	1	2			MSTRG.2252	NA	0	-0.920787	-0.837079	-0.167416	-0.585955
	MSTRG.2253	xdhA	198	305	153	240	1110	577	148	517	339	565	452	356	255	414	321			MSTRG.2253	xdhA	0	1.75924	0.481681	0.992429	0.462303
	MSTRG.2254	xdhB	131	141	95	124	573	264	88	270	172	289	245	224	191	230	200			MSTRG.2254	xdhB	0	1.68091	0.461259	1.10646	0.718772
	MSTRG.2255	ygeV	631	2346	1241	802	5237	6265	267	3324	3735	1328	2210	2023	966	2173	2335			MSTRG.2255	ygeV	0	1.58357	0.608675	0.263015	0.245977
	MSTRG.2256	ygeH	37	27	7	16	25	18	23	23	18	37	0	12	31	21	9			MSTRG.2256	ygeH	0	-0.377852	-0.220414	-0.692729	-0.314877
	MSTRG.2257	NA	6	2	0	2	0	2	4	0	9	3	3	0	2	0	0			MSTRG.2257	NA	0	-0.513472	0.64184	-0.256736	-0.770208
	MSTRG.2258	NA	13	9	3	6	4	7	3	11	8	6	3	2	4	4	6			MSTRG.2258	NA	0	-0.834576	-0.312966	-1.46051	-1.14754
	MSTRG.2259	NA	17	7	4	9	24	15	7	9	4	4	8	3	13	9	8			MSTRG.2259	NA	0	1.16354	-0.465418	-0.756303	0.116354
	MSTRG.226	NA	347	301	215	223	426	346	259	355	333	325	262	180	250	237	237			MSTRG.226	NA	0	0.654442	0.416463	-0.475958	-0.689147
	MSTRG.2260	NA	15	9	8	9	3	7	11	2	6	18	3	4	4	0	8			MSTRG.2260	NA	0	-0.884889	-0.884889	-0.476479	-1.36137
	MSTRG.2261	NA	63	34	29	33	52	44	38	35	36	47	29	24	33	40	37			MSTRG.2261	NA	0	0.100761	-0.570979	-0.873262	-0.537392
	MSTRG.2262	NA	2512	2016	2101	1890	2947	2924	1797	3253	2717	2115	2198	1341	2098	2258	2141			MSTRG.2262	NA	0	0.75401	0.758007	-0.649435	-0.0879235
	MSTRG.2263	NA	834	322	182	227	437	343	404	313	349	509	267	181	336	306	237			MSTRG.2263	NA	0	-0.682453	-0.560807	-0.785542	-0.946362
	MSTRG.2264	NA	92	54	30	45	89	51	51	45	42	81	62	26	65	51	41			MSTRG.2264	NA	0	0.15233	-0.643171	-0.118479	-0.321585
	MSTRG.2265	ygeR	750	796	703	639	1216	1074	540	788	964	833	839	520	684	777	672			MSTRG.2265	ygeR	0	1.21258	0.0766779	-0.101643	-0.206852
	MSTRG.2266	ygeY	526	1032	349	745	7583	2241	510	2156	1229	2798	2411	2408	806	1486	1463			MSTRG.2266	ygeY	0	1.62705	0.373421	1.07255	0.347123
	MSTRG.2267	yqeB	269	479	190	260	1210	1462	90	834	842	425	451	446	247	429	574			MSTRG.2267	yqeB	0	1.72203	0.715065	0.331624	0.269445
	MSTRG.2268	yqeC	117	314	106	84	785	990	30	439	507	206	307	323	135	287	352			MSTRG.2268	yqeC	0	1.65847	0.550734	0.375101	0.297321
	MSTRG.2269	mocA	298	882	296	182	1969	1731	182	908	1009	743	1015	812	275	712	792			MSTRG.2269	mocA	0	1.52034	0.39367	0.691292	0.191464
	MSTRG.227	NA	186	229	116	156	348	313	146	228	260	201	210	174	157	196	158			MSTRG.227	NA	0	1.50732	0.542846	0.284599	-0.105407
	MSTRG.2270	ygfK	275	725	168	466	3001	1811	175	1317	931	1367	1323	1140	475	947	947			MSTRG.2270	ygfK	0	1.86362	0.569062	1.20705	0.544577
	MSTRG.2271	ssnA	59	108	27	114	694	257	53	278	126	269	316	245	118	156	148			MSTRG.2271	ssnA	0	1.7677	0.533761	1.29077	0.462728
	MSTRG.2272	ygfM	440	586	252	473	2971	960	447	1187	712	1353	1207	896	487	737	721			MSTRG.2272	ygfM	0	1.58426	0.541265	1.10382	0.338037
	MSTRG.2273	xanQ	63	48	49	86	374	98	65	112	68	121	153	99	60	107	90			MSTRG.2273	xanQ	0	1.6661	0.355826	0.891657	0.40606
	MSTRG.2274	guaD	250	221	168	186	583	335	176	248	210	337	296	205	225	279	249			MSTRG.2274	guaD	0	1.51335	-0.0162725	0.647647	0.371014
	MSTRG.2275	ghxQ	143	91	108	117	311	182	137	207	135	163	194	110	133	129	143			MSTRG.2275	ghxQ	0	1.6454	0.84112	0.767445	0.386792
	MSTRG.2276	ygfS	137	146	82	136	435	223	191	187	240	203	179	148	123	157	160			MSTRG.2276	ygfS	0	1.77591	1.04733	0.683041	0.310473
	MSTRG.2277	uacT	20	58	0	38	181	94	22	53	63	108	98	86	35	64	65			MSTRG.2277	uacT	0	1.76438	0.450481	1.60671	0.645689
	MSTRG.2278	NA	3	4	1	5	18	13	2	6	5	6	9	6	4	4	4			MSTRG.2278	NA	0	2.12529	0.379517	0.986743	0.303613
	MSTRG.2279	NA	0	1	0	0	2	0	0	0	1	1	1	0	0	0	1			MSTRG.2279	NA	0	0.520882	0	0.520882	0
	MSTRG.228	yagK	108	75	56	80	132	83	53	65	77	103	71	44	102	59	78			MSTRG.228	yagK	0	0.78666	-0.61809	-0.294997	0
	MSTRG.2280	idi	246	326	244	216	462	406	276	326	382	360	342	208	225	352	336			MSTRG.2280	idi	0	1.18298	0.741569	0.414926	0.428168
	MSTRG.2281	lysS	16729	11190	11400	14351	12809	8039	17492	14226	11949	16468	11733	5552	14073	12055	9281			MSTRG.2281	lysS	0	-0.419454	0.442666	-0.56667	-0.398074
	MSTRG.2282	prfB	13700	6530	7045	9857	7662	4826	12717	8332	7470	11470	7023	3422	10745	7440	5519			MSTRG.2282	prfB	0	-0.563997	0.142315	-0.61319	-0.408526
	MSTRG.2283	recJ	4214	2159	2329	2790	2749	2369	3566	2790	2434	3160	2371	1246	3025	2288	2014			MSTRG.2283	recJ	0	-0.380174	0.0421352	-0.921707	-0.658362
	MSTRG.2284	dsbC	3342	1791	1940	2296	2356	2270	2628	2304	2320	2685	1882	1104	2302	1857	1793			MSTRG.2284	dsbC	0	-0.0990383	0.117403	-0.919548	-0.735245
	MSTRG.2285	xerD	2273	1180	1383	1414	1607	1561	1659	1377	1602	1609	1154	806	1630	1326	1155			MSTRG.2285	xerD	0	-0.25632	-0.199809	-1.27857	-0.731623
	MSTRG.2286	fldB	2282	1551	1519	1619	2255	2221	1656	1745	1850	1949	1553	992	1744	1559	1659			MSTRG.2286	fldB	0	0.735827	-0.100025	-0.849717	-0.386235
	MSTRG.2287	ygfX	2758	2896	2557	2469	4218	4107	2411	3035	3144	2863	2669	1780	2436	2684	2748			MSTRG.2287	ygfX	0	1.38717	0.203537	-0.482796	-0.184204
	MSTRG.2288	ygfZ	5328	4400	4320	4696	6298	5799	4077	5162	4908	5256	4474	2727	4939	4898	4358			MSTRG.2288	ygfZ	0	1.11579	0.0402417	-0.646713	0.0597528
	MSTRG.2289	yqfA	675	1492	1513	981	3216	3303	1340	3082	3440	1197	1635	1145	864	1953	2029			MSTRG.2289	yqfA	0	1.33986	1.46683	0.104172	0.408972
	MSTRG.229	yagL	104	48	80	81	89	78	68	88	61	88	55	47	61	70	61			MSTRG.229	yagL	0	0.32041	-0.300385	-0.841077	-0.801026
	MSTRG.2290	yqfB	467	401	359	433	610	472	426	340	413	490	382	235	482	425	373			MSTRG.2290	yqfB	0	1.14513	-0.190856	-0.477139	0.210736
	MSTRG.2291	bglA	6226	5464	6135	6283	7966	6446	5771	6557	6301	6486	6017	3392	6238	6775	6196			MSTRG.2291	bglA	0	1.01859	0.285348	-0.684977	0.491196
	MSTRG.2292	ygfF	2007	933	1285	1341	1443	1031	1083	1224	945	1329	1162	622	1165	972	882			MSTRG.2292	ygfF	0	-0.432035	-1.02529	-1.17176	-1.27081
	MSTRG.2293	NA	102419	81727	100297	89341	131456	114152	58485	92980	87635	98001	95851	59734	76650	88268	86262			MSTRG.2293	NA	0	0.905776	-0.813183	-0.55339	-0.59654
	MSTRG.2294	NA	7	3	1	5	4	4	5	4	3	3	3	4	6	2	2			MSTRG.2294	NA	0	0.422039	0.21102	-0.21102	-0.21102
	MSTRG.2295	ubiI	4745	2703	3202	3418	3962	3649	3307	3509	3292	3626	3036	2043	3961	3468	3230			MSTRG.2295	ubiI	0	0.208983	-0.298862	-1.07248	0.00496265
	MSTRG.2296	ubiH	14122	11325	12304	12300	17177	16330	11341	13679	13714	13505	12402	7793	12403	13229	13078			MSTRG.2296	ubiH	0	1.24212	0.151565	-0.624608	0.147864
	MSTRG.2297	ygfB	4508	3062	3497	3816	4240	3824	3683	3129	3751	4283	3429	1762	3924	3632	3523			MSTRG.2297	ygfB	0	0.418585	-0.259492	-0.82018	0.00617838
	MSTRG.2298	zapA	2148	1434	1384	1376	2215	2059	1415	1467	1865	1552	1316	1047	1783	1510	1304			MSTRG.2298	zapA	0	0.663599	-0.212468	-1.01965	-0.357994
	MSTRG.2299	ssrS	1102	1269	1142	876	1959	1497	840	1030	1281	1148	1104	1167	897	1234	1030			MSTRG.2299	ssrS	0	0.985221	-0.43547	-0.113078	-0.42344
	MSTRG.23	NA	50342	30726	32237	39047	42324	32421	40218	34594	33037	45893	36776	20385	72114	61303	52126			MSTRG.23	NA	0	0.0123475	-0.138333	-0.259907	1.83154
	MSTRG.230	NA	57	28	31	47	68	42	37	44	44	54	31	15	51	34	33			MSTRG.230	NA	0	1.02623	0.22527	-0.400479	0.0500599
	MSTRG.2300	fau	753	630	597	476	858	785	464	904	763	614	636	463	605	680	579			MSTRG.2300	fau	0	0.338904	0.368162	-0.650989	-0.282827
	MSTRG.2301	ibsC	43	45	45	51	60	43	42	32	42	41	49	34	51	46	44			MSTRG.2301	ibsC	0	1.03231	-0.835677	-0.442417	0.39326
	MSTRG.2302	serA	5722	3673	4765	4467	4820	3994	2998	3494	3205	4886	4056	2275	3705	3516	3138			MSTRG.2302	serA	0	-0.328202	-1.6664	-1.09886	-1.41922
	MSTRG.2303	fbaA	50319	40239	45471	45593	58603	49071	41423	47578	46973	50692	48147	26748	46220	53255	50066			MSTRG.2303	fbaA	0	0.810173	-0.00258496	-0.490766	0.635054
	MSTRG.2304	pgk	32603	25902	31451	30329	39026	33131	24626	31385	31146	32443	33005	18092	30906	37519	35503			MSTRG.2304	pgk	0	0.807887	-0.180469	-0.413679	0.900861
	MSTRG.2305	epd	7020	4315	5394	5346	6490	6377	4432	4644	5663	5561	5169	3163	6753	5258	5142			MSTRG.2305	epd	0	0.485716	-0.65133	-0.928227	0.138776
	MSTRG.2306	rpiA	6032	5428	5263	5462	7568	6043	5167	5727	5909	6194	5848	3292	5159	6061	5606			MSTRG.2306	rpiA	0	0.89075	0.0303234	-0.52649	0.0390414
	MSTRG.2307	NA	22	16	26	8	24	35	16	30	20	25	15	9	15	25	11			MSTRG.2307	NA	0	0.127708	0.0851389	-0.638542	-0.553403
	MSTRG.2308	argP	924	993	939	813	1460	1175	691	1013	1043	1037	982	649	883	1034	851			MSTRG.2308	argP	0	1.01552	-0.186978	-0.322495	-0.150955
	MSTRG.2309	scpA	244	188	191	180	281	205	194	296	267	235	167	136	171	171	152			MSTRG.2309	scpA	0	0.295771	0.921706	-0.584664	-0.887314
	MSTRG.231	ykgV	695	761	661	680	962	705	567	795	650	976	758	573	694	807	605			MSTRG.231	ykgV	0	0.626517	-0.286018	0.517557	-0.0299638
	MSTRG.2310	scpB	98	47	50	93	69	97	125	118	107	92	49	47	69	81	73			MSTRG.2310	scpB	0	0.821555	1.9897	-0.0898576	0.35943
	MSTRG.2311	scpC	268	179	220	197	314	256	246	249	307	245	175	141	234	212	185			MSTRG.2311	scpC	0	0.686408	0.926651	-0.727592	-0.247107
	MSTRG.2312	ygfI	28	15	0	14	27	25	16	0	12	0	26	12	0	18	0			MSTRG.2312	ygfI	0	0.712769	-0.464849	-0.15495	-0.774749
	MSTRG.2313	yggE	2949	2159	2159	2059	3092	2815	1756	2393	2146	2710	2353	1411	2370	2446	2230			MSTRG.2313	yggE	0	0.529374	-0.736125	-0.600563	-0.16737
	MSTRG.2314	argO	640	743	427	427	816	931	453	514	517	487	468	211	608	519	398			MSTRG.2314	argO	0	0.672439	-0.602239	-1.1897	-0.526497
	MSTRG.2315	mscS	2498	1885	1769	1770	2352	1698	2306	2379	2317	2467	1993	1162	2237	2166	1963			MSTRG.2315	mscS	0	-0.303278	0.776465	-0.484149	0.195487
	MSTRG.2316	tkt	44940	34489	38142	67030	84594	64591	71538	80276	70694	45204	39076	22156	40074	42006	37725			MSTRG.2316	tkt	0	1.72695	1.83712	-0.194939	0.0391103
	MSTRG.2317	yggC	1165	898	900	848	1197	1138	905	1025	1102	1052	862	586	948	965	938			MSTRG.2317	yggC	0	0.474235	0.148737	-0.998049	-0.241429
	MSTRG.2318	yggF	113	96	90	126	111	128	122	98	108	127	81	53	121	72	87			MSTRG.2318	yggF	0	0.981182	0.431126	-0.564923	-0.282462
	MSTRG.2319	cmtA	30	25	31	22	36	24	17	0	29	20	12	8	18	23	18			MSTRG.2319	cmtA	0	-0.142497	-1.42497	-1.63871	-0.961853
	MSTRG.232	intF	792	741	571	530	1041	792	530	666	721	878	744	499	629	663	658			MSTRG.232	intF	0	0.596785	-0.430883	0.0391712	-0.354845
	MSTRG.2320	cmtB	20	25	8	11	40	19	19	13	14	20	26	13	9	11	9			MSTRG.2320	cmtB	0	0.66332	-0.273132	0.234113	-0.936451
	MSTRG.2321	metK	7143	8027	3679	4469	9375	4901	7017	8527	7564	12785	6265	3989	4864	5848	4896			MSTRG.2321	metK	0	-0.0142836	0.584939	0.575463	-0.445125
	MSTRG.2322	loiP	1616	1949	1857	1449	3203	3002	987	1806	2097	1900	2065	1492	1528	1926	1926			MSTRG.2322	loiP	0	1.32576	-0.315997	0.0207893	-0.0249471
	MSTRG.2323	speB	4040	4667	3744	3524	6862	5654	3716	4229	4547	5311	3846	3061	3777	4042	3883			MSTRG.2323	speB	0	1.23278	0.0140831	-0.080033	-0.257273
	MSTRG.2324	speA	23453	12728	12210	17875	16576	11036	17517	12532	11274	24129	12154	6970	19724	13103	10349			MSTRG.2324	speA	0	-0.196461	-0.478164	-0.347595	-0.352805
	MSTRG.2325	yqgB	1273	571	552	795	686	526	868	447	538	1147	576	338	1029	555	448			MSTRG.2325	yqgB	0	-0.470721	-0.657073	-0.405376	-0.440469
	MSTRG.2326	NA	2342	1039	975	1527	1250	944	1507	942	1008	1936	914	595	1900	1093	868			MSTRG.2326	NA	0	-0.435478	-0.616527	-0.624757	-0.339467
	MSTRG.2327	glcA	704	306	361	179	500	319	117	204	390	627	672	175	430	1008	779			MSTRG.2327	glcA	0	-0.480471	-0.850164	0.132677	1.08976
	MSTRG.2328	glcB	22457	25288	15248	6896	35829	29466	6506	11918	24243	35484	43589	16186	16131	64674	60076			MSTRG.2328	glcB	0	0.173041	-0.38239	0.607016	1.4653
	MSTRG.2329	glcG	5541	5946	4191	1796	8490	6669	1553	2545	6333	8241	10698	4094	4428	16476	14311			MSTRG.2329	glcG	0	0.0981882	-0.40344	0.565524	1.50219
	MSTRG.233	NA	54	84	58	53	135	120	47	80	72	83	93	58	45	77	74			MSTRG.233	NA	0	1.44728	0.0387664	0.491041	0
	MSTRG.2330	glcF	4028	1629	3013	1441	2928	2501	1021	1941	3464	2706	3936	1293	3836	5522	4536			MSTRG.2330	glcF	0	-0.457565	-0.570431	-0.186839	1.32795
	MSTRG.2331	glcE	11076	5117	10118	3892	9343	9976	1839	7195	13517	5685	10396	4907	10912	14297	13907			MSTRG.2331	glcE	0	-0.268284	-0.325402	-0.460669	1.10818
	MSTRG.2332	galP	937	538	1523	1277	748	457	994	1274	1139	1077	1066	465	1492	1675	1562			MSTRG.2332	galP	0	-0.430903	0.341549	-0.325682	1.44553
	MSTRG.2333	yggI	302	113	141	151	206	112	203	187	175	254	137	80	233	165	143			MSTRG.2333	yggI	0	-0.491567	0.0508518	-0.480267	-0.084753
	MSTRG.2334	endA	229	183	155	141	240	177	194	209	223	272	151	126	203	191	180			MSTRG.2334	endA	0	-0.0758451	0.497207	-0.15169	0.0589906
	MSTRG.2335	rsmE	1419	772	825	972	1195	991	1146	1025	1127	1202	855	505	1200	944	890			MSTRG.2335	rsmE	0	0.21215	0.421311	-0.678281	0.0268922
	MSTRG.2336	gshB	3933	2645	2931	3214	4125	3756	3105	3581	3775	3625	3137	1845	3276	3127	3080			MSTRG.2336	gshB	0	0.929939	0.558198	-0.528881	-0.0152449
	MSTRG.2337	yqgE	3883	2090	2355	2501	2797	2715	2816	2821	2930	2884	2329	1375	3091	2242	2334			MSTRG.2337	yqgE	0	-0.188904	0.143327	-1.04347	-0.396398
	MSTRG.2338	yggR	129	84	56	76	135	103	72	131	97	92	84	54	108	79	64			MSTRG.2338	yggR	0	0.572794	0.394592	-0.496422	-0.229118
	MSTRG.2339	yggS	1298	664	769	914	1035	638	1061	755	823	1142	792	413	1114	783	653			MSTRG.2339	yggS	0	-0.204504	-0.130655	-0.545344	-0.25705
	MSTRG.234	paoD	66	68	57	46	89	77	44	76	104	73	77	40	56	50	41			MSTRG.234	paoD	0	0.372462	0.585297	-0.0177363	-0.780396
	MSTRG.2340	yggT	2553	1152	1406	1832	1403	1066	2081	1663	1394	2124	1414	630	2180	1472	1204			MSTRG.2340	yggT	0	-0.536208	0.0178736	-0.624252	-0.168806
	MSTRG.2341	rdgB	3342	1522	1843	2310	1892	1368	2834	2119	1836	2502	1745	944	2727	1919	1584			MSTRG.2341	rdgB	0	-0.608986	0.0439199	-0.811982	-0.255485
	MSTRG.2342	yggM	148	236	201	117	470	414	95	392	400	173	247	210	191	290	366			MSTRG.2342	yggM	0	1.1717	0.850608	0.126746	0.737945
	MSTRG.2343	ansB	17810	41998	24565	24308	80777	83739	8359	52181	45016	32001	45290	35384	27669	50593	50101			MSTRG.2343	ansB	0	1.65649	0.335942	0.448843	0.69764
	MSTRG.2344	yggN	2896	1762	2046	2520	2282	1849	2723	2173	2058	2654	1761	1164	2461	1901	1500			MSTRG.2344	yggN	0	-0.0367111	0.173166	-0.779246	-0.583222
	MSTRG.2345	yggL	8141	4291	4214	5692	5830	4528	6279	4591	4832	7159	4511	2668	6067	5069	4055			MSTRG.2345	yggL	0	-0.145748	-0.230849	-0.564406	-0.355811
	MSTRG.2346	mutY	3535	1812	2240	2974	3682	2839	4031	3004	3822	2895	2178	1302	2937	2465	2245			MSTRG.2346	mutY	0	0.825011	1.41393	-0.524064	0.0259438
	MSTRG.2347	yggX	1223	948	794	1355	1836	1412	2000	2154	1989	1195	930	620	1246	1112	987			MSTRG.2347	yggX	0	1.15598	2.2428	-0.15526	0.268176
	MSTRG.2348	mltC	1573	846	889	1365	1372	1056	1897	1557	1472	1148	844	617	1205	993	792			MSTRG.2348	mltC	0	0.451457	1.5061	-0.650657	-0.296007
	MSTRG.2349	nupG	676	1209	901	957	2006	2368	567	1725	1371	1022	1032	680	1154	1312	1056			MSTRG.2349	nupG	0	1.6947	0.583988	-0.0346264	0.490097
	MSTRG.235	paoC	237	200	160	238	261	213	181	191	220	236	217	127	202	159	171			MSTRG.235	paoC	0	1.05242	-0.0457576	-0.155576	-0.594849
	MSTRG.2350	speC	1565	1032	669	915	1467	965	1105	846	928	1472	825	556	1048	839	710			MSTRG.2350	speC	0	0.0900386	-0.430184	-0.459086	-0.743652
	MSTRG.2351	yqgH	23	16	12	16	21	11	10	2	14	13	8	8	21	14	20			MSTRG.2351	yqgH	0	-0.172786	-1.43988	-1.2671	0.230381
	MSTRG.2352	yqgA	170	761	616	297	1449	1418	271	996	1215	593	853	646	251	761	910			MSTRG.2352	yqgA	0	1.32367	0.76539	0.446136	0.306974
	MSTRG.2353	NA	21	9	2	7	10	17	11	11	13	8	7	6	8	10	13			MSTRG.2353	NA	0	0.144888	0.217333	-0.796886	-0.0724442
	MSTRG.2354	NA	2208	1323	1011	1467	2190	1880	1597	1376	1481	1859	1303	789	1737	1603	1442			MSTRG.2354	NA	0	0.851771	-0.0753325	-0.505927	0.205452
	MSTRG.2355	glcC	594	1711	1633	1131	2763	2131	743	2045	1665	1396	1702	1382	932	1536	1459			MSTRG.2355	glcC	0	1.25613	0.309969	0.326219	-0.00662069
	MSTRG.2356	yghO	225	338	339	200	546	456	167	459	435	259	297	256	233	360	319			MSTRG.2356	yghO	0	0.91663	0.485814	-0.274989	0.0305543
	MSTRG.2357	NA	1419	1673	1675	1382	2889	2536	1161	1723	1975	1553	1657	1151	1468	1826	1767			MSTRG.2357	NA	0	1.45655	0.0656875	-0.289882	0.209914
	MSTRG.2358	yghQ	133	124	98	63	187	140	86	180	117	106	138	88	68	155	102			MSTRG.2358	yghQ	0	0.31378	0.251024	-0.206198	-0.268954
	MSTRG.2359	NA	31	30	20	8	26	36	27	12	21	22	18	10	30	12	14			MSTRG.2359	NA	0	-0.421441	-0.80457	-1.1877	-0.957821
	MSTRG.236	yagU	702	664	430	436	834	635	359	584	548	829	643	369	719	708	549			MSTRG.236	yagU	0	0.23906	-0.668928	0.0986943	0.394777
	MSTRG.2360	yghS	42	15	16	14	24	21	12	12	15	31	24	19	32	16	9			MSTRG.2360	yghS	0	-0.514959	-1.25061	0.0367828	-0.588524
	MSTRG.2361	yghT	16	6	7	10	10	9	10	4	2	16	5	3	13	5	0			MSTRG.2361	yghT	0	0	-0.893989	-0.343842	-0.756452
	MSTRG.2362	pitB	89	29	29	46	58	50	57	34	37	47	21	17	59	25	22			MSTRG.2362	pitB	0	0.120386	-0.326762	-1.06627	-0.705117
	MSTRG.2363	ribB	5995	3885	3868	3747	5995	5234	4011	4072	3882	4981	4650	2639	3712	5001	4057			MSTRG.2363	ribB	0	0.447114	-0.64919	-0.538139	-0.356089
	MSTRG.2364	ubiK	1910	1439	1573	1709	1871	1815	1809	1753	1678	1891	1467	1036	1795	1739	1405			MSTRG.2364	ubiK	0	0.663518	0.446086	-0.740671	0.0238474
	MSTRG.2365	mdaB	812	615	676	654	791	569	867	742	784	752	645	365	741	757	685			MSTRG.2365	mdaB	0	-0.243632	0.793856	-0.933465	0.218995
	MSTRG.2366	ygiN	1216	1639	1551	1455	2498	2591	1251	1945	1900	1524	1627	1114	1368	1830	1734			MSTRG.2366	ygiN	0	1.66787	0.538274	-0.109995	0.410337
	MSTRG.2367	parE	4397	2201	2265	2505	3376	3648	3168	3194	3712	3229	2382	1880	2707	2388	2944			MSTRG.2367	parE	0	0.323466	0.588163	-0.666359	-0.400204
	MSTRG.2368	yqiA	4675	5814	4203	3630	10227	9903	3351	6978	6661	4843	5559	4728	3878	5486	5270			MSTRG.2368	yqiA	0	1.47158	0.372925	0.0710796	-0.00941237
	MSTRG.2369	yqiB	1333	1290	1063	1078	2159	1818	1187	749	1556	1396	1234	908	1171	1312	1177			MSTRG.2369	yqiB	0	1.31203	-0.185926	-0.141841	-0.024918
	MSTRG.237	ykgJ	69	34	19	24	46	31	32	41	28	52	37	13	57	34	36			MSTRG.237	ykgJ	0	-0.480137	-0.480137	-0.457273	0.114318
	MSTRG.2370	nudF	1224	649	705	869	995	883	941	1023	1054	925	751	477	943	793	724			MSTRG.2370	nudF	0	0.303256	0.789543	-0.762626	-0.211741
	MSTRG.2371	tolC	18064	12166	14094	14922	16469	13169	14507	15221	14450	17347	13476	7962	15265	15111	13799			MSTRG.2371	tolC	0	0.0333563	-0.0206357	-0.782883	-0.0210597
	MSTRG.2372	ygiB	3905	2915	3494	3254	4471	4039	2909	3417	3820	3682	3164	1866	3548	3378	3107			MSTRG.2372	ygiB	0	0.801583	-0.092873	-0.885611	-0.155341
	MSTRG.2373	ygiC	4796	3188	3853	3890	4529	4179	3847	4527	4211	4128	3478	2053	4403	3776	3572			MSTRG.2373	ygiC	0	0.378284	0.371822	-1.08266	-0.0427496
	MSTRG.2374	ygiD	197	185	149	157	341	335	181	310	245	219	213	136	146	228	209			MSTRG.2374	ygiD	0	1.51905	1.03114	0.186109	0.261558
	MSTRG.2375	zupT	764	830	670	626	1299	1226	454	874	973	724	766	604	657	748	759			MSTRG.2375	zupT	0	1.31746	0.0549562	-0.252502	-0.14853
	MSTRG.2376	NA	111	254	146	142	374	300	115	288	292	253	265	173	64	218	217			MSTRG.2376	NA	0	1.17562	0.709224	0.693806	-0.0462538
	MSTRG.2377	ygiL	158	112	79	78	80	63	89	71	70	193	98	61	99	71	66			MSTRG.2377	ygiL	0	-1.14619	-1.06559	0.0268637	-1.01187
	MSTRG.2378	NA	1602	1307	1355	1218	2044	2020	1160	105	1797	1410	86	926	1378	1519	1477			MSTRG.2378	NA	0	0.5934	-0.700655	-1.07372	0.0641199
	MSTRG.2379	yqiH	47	33	16	26	39	19	25	40	29	37	27	20	38	28	26			MSTRG.2379	yqiH	0	-0.45542	-0.0759033	-0.45542	-0.151807
	MSTRG.238	ecpE	427	434	385	368	682	594	331	539	531	513	386	324	383	475	434			MSTRG.238	ecpE	0	1.30793	0.509371	-0.0755841	0.151168
	MSTRG.2380	yqiI	128	179	62	68	265	218	75	141	126	210	141	110	64	103	80			MSTRG.2380	yqiI	0	0.972484	-0.14427	0.491585	-0.651885
	MSTRG.2381	glgS	50	449	144	123	909	759	72	408	507	199	287	380	58	271	254			MSTRG.2381	glgS	0	1.51128	0.452858	0.293568	-0.0789869
	MSTRG.2382	gss	4064	3289	3202	3305	5261	4622	3545	4363	4636	3959	3418	2212	3363	3759	3747			MSTRG.2382	gss	0	1.18278	0.893489	-0.433942	0.141054
	MSTRG.2383	yghU	783	835	771	715	1244	1168	681	945	960	879	820	497	752	949	861			MSTRG.2383	yghU	0	1.32814	0.354531	-0.347333	0.31134
	MSTRG.2384	hybG	186	293	82	105	455	452	90	184	156	218	156	192	105	141	134			MSTRG.2384	hybG	0	1.27831	-0.371305	0.0141719	-0.513024
	MSTRG.2385	hypA	11362	16118	4729	5317	30331	31286	4280	11703	11011	12583	11127	9927	6492	8521	9198			MSTRG.2385	hypA	0	1.41398	-0.212352	0.0581474	-0.325675
	MSTRG.2386	hybO	1970	5903	1862	1808	10624	12685	1203	4675	5076	3596	4019	3578	1922	3475	3615			MSTRG.2386	hybO	0	1.57413	0.124747	0.149205	-0.0739886
	MSTRG.2387	yghW	35	30	13	20	54	26	31	30	25	32	38	10	31	29	22			MSTRG.2387	yghW	0	0.702038	0.255287	0.0638216	0.127643
	MSTRG.2388	NA	28	40	11	30	68	62	26	40	54	38	36	19	38	38	49			MSTRG.2388	NA	0	1.76944	0.895644	0.30583	1.00487
	MSTRG.2389	gpr	765	1232	755	547	2618	2882	305	1434	1852	1039	1310	1214	650	1209	1503			MSTRG.2389	gpr	0	1.52597	0.388556	0.375589	0.282502
	MSTRG.239	ecpB	36	22	29	30	25	36	41	25	36	34	26	28	36	27	16			MSTRG.239	ecpB	0	0.200294	0.751101	0.0500734	-0.400587
	MSTRG.2390	yqhA	1728	1311	1239	1367	2001	1772	1341	1642	1815	1693	1393	982	1579	1479	1462			MSTRG.2390	yqhA	0	1.09604	0.661185	-0.267017	0.307705
	MSTRG.2391	NA	1994	1272	4855	3966	1690	1589	5470	4619	3588	2049	2158	861	4427	3891	2668			MSTRG.2391	NA	0	-0.198564	1.25939	-0.692028	0.649414
	MSTRG.2392	exbD	0	0	0	0	0	0	0	0	0	0	0	0	0	0	0			MSTRG.2392	exbD	#DIV/0!	#DIV/0!	#DIV/0!	#DIV/0!	#DIV/0!
	MSTRG.2393	exbB	0	0	0	0	0	0	0	0	0	0	0	0	0	0	0			MSTRG.2393	exbB	#DIV/0!	#DIV/0!	#DIV/0!	#DIV/0!	#DIV/0!
	MSTRG.2394	metC	1040	1412	1125	896	2024	1798	968	1853	2006	1384	1207	856	922	1350	1258			MSTRG.2394	metC	0	0.939022	1.02873	-0.106988	-0.0386802
	MSTRG.2395	yghB	870	1575	1216	1070	2251	2117	1064	1920	1840	1519	1567	958	1028	1714	1450			MSTRG.2395	yghB	0	1.35972	0.889902	0.293063	0.40631
	MSTRG.2396	yqhC	317	366	222	260	471	357	176	355	317	352	344	206	226	345	289			MSTRG.2396	yqhC	0	0.787977	-0.245435	-0.0129177	-0.193765
	MSTRG.2397	yqhD	1603	1916	1949	1562	3488	3679	1183	2728	2804	2246	2652	1989	1984	3065	3039			MSTRG.2397	yqhD	0	1.47286	0.563217	0.640902	1.18334
	MSTRG.2398	dkgA	761	669	829	633	1357	1291	525	1199	1224	891	1080	801	852	1203	1338			MSTRG.2398	dkgA	0	1.22351	0.824852	0.614149	1.35759
	MSTRG.2399	yqhG	112	74	49	52	69	69	63	59	36	87	50	36	81	54	46			MSTRG.2399	yqhG	0	-0.735705	-1.25887	-1.01364	-0.882846
	MSTRG.24	caiF	45	90	57	54	123	132	30	54	65	70	84	59	100	131	111			MSTRG.24	caiF	0	1.19142	-0.437871	0.213844	1.52746
	MSTRG.240	ecpA	255	215	214	182	335	247	189	195	224	245	187	163	200	166	186			MSTRG.240	ecpA	0	0.606175	-0.575867	-0.67437	-1.00019
	MSTRG.2400	yqhH	76	57	26	44	44	35	58	53	40	67	41	30	65	47	27			MSTRG.2400	yqhH	0	-0.794056	-0.176457	-0.4632	-0.441142
	MSTRG.2401	ygiQ	5794	3170	2343	3096	3712	2974	4692	2966	3463	4637	2638	1855	3718	2461	2346			MSTRG.2401	ygiQ	0	-0.480945	-0.0586595	-0.686568	-0.877369
	MSTRG.2402	ftsP	4000	2521	2356	2569	3523	3160	2898	2881	2860	3338	2560	1641	2925	2570	2356			MSTRG.2402	ftsP	0	0.223104	-0.141596	-0.796034	-0.610412
	MSTRG.2403	plsC	2004	1188	1075	1327	1553	1362	1445	1083	1184	1701	1281	685	1476	1208	1017			MSTRG.2403	plsC	0	-0.0266653	-0.59197	-0.639968	-0.603703
	MSTRG.2404	parC	5990	3332	3371	4322	4351	3047	4752	3976	3724	5304	3558	1880	4618	3555	2953			MSTRG.2404	parC	0	-0.318269	-0.0788312	-0.638173	-0.512566
	MSTRG.2405	ygiS	361	450	465	445	616	479	292	527	373	458	480	282	579	528	453			MSTRG.2405	ygiS	0	0.930502	-0.296069	-0.197379	1.00099
	MSTRG.2406	mqsA	398	478	288	311	679	516	245	463	427	497	436	352	343	426	409			MSTRG.2406	mqsA	0	1.07039	-0.0907645	0.378707	0.0438173
	MSTRG.2407	mqsR	386	515	393	419	876	576	339	495	559	526	630	395	423	616	545			MSTRG.2407	mqsR	0	1.42417	0.244355	0.634335	0.715786
	MSTRG.2408	ygiV	63	78	50	50	97	71	53	63	57	47	36	32	77	75	63			MSTRG.2408	ygiV	0	0.523848	-0.349232	-1.47454	0.465643
	MSTRG.2409	ygiW	227	221	166	127	244	238	173	182	203	230	185	162	352	517	496			MSTRG.2409	ygiW	0	-0.0142681	-0.159803	-0.105584	2.14307
	MSTRG.241	ecpR	30	22	9	25	33	26	25	17	16	16	17	11	24	19	8			MSTRG.241	ecpR	0	1.03261	-0.134688	-0.763235	-0.448962
	MSTRG.2410	qseB	178	124	92	73	185	190	70	169	93	88	114	98	99	180	207			MSTRG.2410	qseB	0	0.373157	-0.42844	-0.64957	0.63575
	MSTRG.2411	ygiZ	5	3	2	0	4	8	3	2	4	2	0	0	3	4	2			MSTRG.2411	ygiZ	0	0.315777	-0.157888	-1.26311	-0.157888
	MSTRG.2412	yqiJ	91	219	181	137	314	289	95	138	193	217	235	223	115	196	186			MSTRG.2412	yqiJ	0	1.26851	-0.331136	0.93737	0.0305664
	MSTRG.2413	yqiK	309	360	299	198	632	503	168	349	401	290	441	373	197	342	464			MSTRG.2413	yqiK	0	0.98261	-0.134604	0.366123	0.0942229
	MSTRG.2414	NA	89	164	101	86	231	189	93	65	139	136	125	106	75	122	116			MSTRG.2414	NA	0	1.1321	-0.424537	0.0968241	-0.305368
	MSTRG.2415	ibsE	73	77	55	58	93	73	61	68	64	64	74	45	49	78	60			MSTRG.2415	ibsE	0	0.511813	-0.32325	-0.592625	-0.484875
	MSTRG.2416	hldE	5143	3372	3683	4145	4526	3424	3750	3686	3442	5061	3961	2209	4320	4269	3558			MSTRG.2416	hldE	0	-0.0470088	-0.602443	-0.441335	-0.0232762
	MSTRG.2417	glnE	3185	2460	2247	2550	3569	3293	2294	2672	2627	2828	2439	1707	2726	2518	2258			MSTRG.2417	glnE	0	1.0921	-0.214828	-0.659571	-0.28021
	MSTRG.2418	ygiF	1831	1319	1216	1398	2035	1761	1264	1479	1466	1629	1404	873	1393	1491	1355			MSTRG.2418	ygiF	0	0.996639	-0.188976	-0.553688	-0.152866
	MSTRG.2419	ygiM	2573	1256	2114	2237	2009	1622	2202	1904	1777	2243	1551	979	2427	1647	1506			MSTRG.2419	ygiM	0	-0.0559664	-0.0447731	-0.873076	-0.270877
	MSTRG.242	NA	9	7	2	8	13	11	5	4	8	8	5	10	6	4	7			MSTRG.242	NA	0	1.59574	-0.113982	0.569909	-0.113982
	MSTRG.2420	NA	4322	2146	2599	2603	2642	2873	3218	2498	3005	3340	2304	1489	3133	2572	2471			MSTRG.2420	NA	0	-0.498036	-0.181581	-1.01496	-0.467597
	MSTRG.2421	cca	321	261	302	507	918	419	275	772	326	286	606	218	407	284	330			MSTRG.2421	cca	0	1.57467	0.8021	0.370705	0.224719
	MSTRG.2422	plsY	737	534	587	632	823	684	593	826	755	664	654	394	706	679	611			MSTRG.2422	plsY	0	0.845572	0.950892	-0.439336	0.415263
	MSTRG.2423	ttdR	74	677	532	527	1010	894	393	996	891	662	860	510	276	865	746			MSTRG.2423	ttdR	0	1.39602	1.2124	0.910817	0.734491
	MSTRG.2424	ttdA	61	59	31	52	81	81	59	68	56	56	63	11	53	36	34			MSTRG.2424	ttdA	0	1.11754	0.567638	-0.372512	-0.496683
	MSTRG.2425	ttdT	281	100	121	129	155	147	205	261	159	178	95	63	158	118	101			MSTRG.2425	ttdT	0	-0.391192	0.677699	-0.914618	-0.688718
	MSTRG.2426	tsaD	2779	1533	1572	1899	1935	1798	2261	1808	1916	2331	1507	890	2123	1658	1599			MSTRG.2426	tsaD	0	-0.192281	0.077065	-0.882051	-0.384562
	MSTRG.2427	rpsU	6086	2172	2397	3374	2451	1893	4636	2352	2647	4350	2149	1238	4514	2384	1925			MSTRG.2427	rpsU	0	-0.733696	-0.254808	-0.728949	-0.457654
	MSTRG.2428	dnaG	12957	4871	4133	6435	5869	4817	8219	4982	4770	9238	4841	2721	7754	4444	3655			MSTRG.2428	dnaG	0	-0.616713	-0.508406	-0.657615	-0.778281
	MSTRG.2429	rpoD	15823	9032	8012	10280	11563	10532	12585	9941	10205	13645	9429	5369	11221	9003	8289			MSTRG.2429	rpoD	0	-0.0657205	-0.0181666	-0.59095	-0.581599
	MSTRG.243	ykgO	40	24	25	25	53	39	16	9	31	32	22	22	43	17	5			MSTRG.243	ykgO	0	0.715573	-0.843354	-0.332231	-0.613349
	MSTRG.2430	NA	890	927	733	764	1285	1029	745	1011	850	1054	876	600	725	834	783			MSTRG.2430	NA	0	1.03665	0.109948	-0.0392672	-0.408379
	MSTRG.2431	NA	4	1	6	4	3	4	9	3	4	5	4	3	7	4	3			MSTRG.2431	NA	0	0	0.873799	0.17476	0.52428
	MSTRG.2432	nfeF	300	145	497	560	153	87	469	297	220	274	203	92	546	344	247			MSTRG.2432	nfeF	0	-0.299063	0.0926673	-0.785566	0.410685
	MSTRG.2433	fadH	377	1149	694	485	2113	2359	321	1097	1308	612	740	815	587	698	674			MSTRG.2433	fadH	0	1.53004	0.282864	-0.0296281	-0.145904
	MSTRG.2434	higA	301	203	179	208	358	343	200	245	237	294	209	154	263	227	232			MSTRG.2434	higA	0	1.28858	-0.00570168	-0.148244	0.222366
	MSTRG.2435	nfeR	1166	846	933	1046	1424	1254	1040	1215	1118	1063	1130	597	1070	1262	1058			MSTRG.2435	nfeR	0	1.34149	0.737042	-0.266919	0.766317
	MSTRG.2436	aer	3513	2128	2442	6357	4687	3367	5427	4579	4526	3494	2473	1265	5338	4099	3266			MSTRG.2436	aer	0	1.51787	1.5469	-0.204126	1.10818
	MSTRG.2437	NA	368	129	236	117	369	251	289	228	292	291	115	154	356	333	227			MSTRG.2437	NA	0	0.0148968	0.283039	-0.644286	0.681528
	MSTRG.2438	ygjH	28	38	21	32	57	32	21	26	35	28	32	17	25	37	31			MSTRG.2438	ygjH	0	1.19781	-0.176149	-0.352297	0.211378
	MSTRG.2439	ebgR	718	1186	1193	978	1806	1793	1064	1901	2261	1131	1283	889	806	1437	1394			MSTRG.2439	ebgR	0	1.10947	1.59599	0.154427	0.404808
	MSTRG.244	NA	0	1	0	2	2	2	3	1	0	0	0	3	0	0	0			MSTRG.244	NA	0	1.43318	0.859905	0.57327	-0.286635
	MSTRG.2440	ebgA	302	239	335	258	366	310	241	356	419	316	270	179	281	316	303			MSTRG.2440	ebgA	0	0.328929	0.793967	-0.629502	0.136109
	MSTRG.2441	ygjI	48	15	19	30	37	32	19	30	20	39	22	18	27	31	28			MSTRG.2441	ygjI	0	0.621107	-0.474964	-0.109607	0.146143
	MSTRG.2442	ygjJ	26	10	14	23	47	26	9	24	22	20	14	0	13	18	22			MSTRG.2442	ygjJ	0	1.44776	0.157365	-0.503567	0.0944189
	MSTRG.2443	ygjK	108	79	59	63	141	111	54	86	94	119	74	65	54	110	81			MSTRG.2443	ygjK	0	0.868268	-0.151003	0.151003	-0.0125836
	MSTRG.2444	rlmG	2166	1156	951	1052	1421	1450	1356	1222	1441	1551	960	760	1295	920	1067			MSTRG.2444	rlmG	0	-0.339483	-0.246367	-0.97189	-0.961221
	MSTRG.2445	ygjP	210	177	150	139	282	222	124	184	204	222	183	86	148	177	142			MSTRG.2445	ygjP	0	0.735549	-0.173479	-0.3192	-0.48574
	MSTRG.2446	ygjQ	62	31	22	22	40	19	31	24	29	26	19	22	26	28	17			MSTRG.2446	ygjQ	0	-1.01843	-0.928567	-1.43778	-1.31797
	MSTRG.2447	ygjR	1185	2207	1525	1104	4003	3864	634	2158	2315	1472	1988	1670	1278	2170	2187			MSTRG.2447	ygjR	0	1.4487	0.0678968	0.0761159	0.256579
	MSTRG.2448	alx	354	114	124	140	188	116	186	166	174	165	149	85	229	146	118			MSTRG.2448	alx	0	-0.770634	-0.343661	-1.00495	-0.515492
	MSTRG.2449	sstT	2170	2367	2098	1862	3266	2873	1619	2648	2393	2218	2182	1479	2228	2174	2050			MSTRG.2449	sstT	0	1.01159	0.0185137	-0.559854	-0.13552
	MSTRG.245	NA	7	5	4	15	8	15	3	6	3	14	14	2	7	6	11			MSTRG.245	NA	0	1.58418	-0.288033	1.00812	0.576066
	MSTRG.2450	ygjV	145	120	111	130	159	172	115	139	153	135	166	96	119	131	110			MSTRG.2450	ygjV	0	1.27151	0.463727	0.314137	-0.239343
	MSTRG.2451	uxaA	652	359	584	637	834	720	550	709	743	509	538	295	650	633	614			MSTRG.2451	uxaA	0	1.41677	0.967493	-0.601415	0.717894
	MSTRG.2452	uxaC	716	866	1246	1150	1635	1760	492	1371	1344	808	1128	605	1023	1329	1164			MSTRG.2452	uxaC	0	1.57752	0.348213	-0.263686	0.632112
	MSTRG.2453	exuT	314	278	268	242	389	402	230	397	395	251	293	137	339	368	331			MSTRG.2453	exuT	0	0.755088	0.707077	-0.781276	0.776912
	MSTRG.2454	exuR	1355	1388	1614	1093	2308	1971	940	1832	2003	1451	1653	1105	1311	1741	1706			MSTRG.2454	exuR	0	0.890931	0.366906	-0.129909	0.351984
	MSTRG.2455	yqiM	206	207	157	158	263	187	148	160	205	223	185	111	168	193	151			MSTRG.2455	yqiM	0	0.34238	-0.513571	-0.459511	-0.522581
	MSTRG.2456	yqjA	1014	782	703	657	1164	928	715	901	783	898	814	445	785	831	715			MSTRG.2456	yqjA	0	0.502132	-0.200853	-0.686916	-0.337433
	MSTRG.2457	mzrA	526	390	395	424	617	621	474	442	579	535	450	304	449	443	494			MSTRG.2457	mzrA	0	1.33384	0.699223	-0.0836027	0.285009
	MSTRG.2458	yqjC	3973	2047	3066	2839	2445	2022	3442	2606	2573	2959	2748	1300	3960	3655	3052			MSTRG.2458	yqjC	0	-0.803475	-0.209897	-0.938441	0.713648
	MSTRG.2459	yqjD	3333	2505	3239	2797	3522	2980	3164	3748	3289	3428	3396	1809	3566	4519	4180			MSTRG.2459	yqjD	0	0.114569	0.58007	-0.229138	1.64525
	MSTRG.246	NA	671	523	457	479	751	696	483	285	565	626	543	376	502	530	515			MSTRG.246	NA	0	0.763802	-0.883233	-0.294411	-0.288856
	MSTRG.2460	yqjE	4475	3346	3984	3922	4467	3941	4309	5160	4124	4599	4531	2414	4697	5863	5631			MSTRG.2460	yqjE	0	0.205822	0.700969	-0.102323	1.71949
	MSTRG.2461	yqjF	135	55	72	69	85	87	99	74	83	71	66	45	60	68	59			MSTRG.2461	yqjF	0	-0.325962	-0.093132	-1.24176	-1.16415
	MSTRG.2462	yqjG	341	292	312	264	440	361	301	307	331	329	314	223	280	375	346			MSTRG.2462	yqjG	0	0.789173	-0.0394587	-0.519539	0.368281
	MSTRG.2463	yhaH	730	410	489	615	563	482	435	493	369	572	526	305	742	576	476			MSTRG.2463	yhaH	0	0.0857007	-0.917826	-0.624785	0.456149
	MSTRG.2464	yhaI	53	14	19	18	30	19	21	24	18	18	13	11	29	26	18			MSTRG.2464	yhaI	0	-0.62384	-0.755175	-1.44468	-0.426838
	MSTRG.2465	yhaJ	1254	606	816	946	929	657	893	750	853	931	709	401	1100	818	729			MSTRG.2465	yhaJ	0	-0.234588	-0.293235	-1.03447	-0.0472435
	MSTRG.2466	yhaK	98	157	102	75	275	223	65	136	153	128	149	124	92	117	145			MSTRG.2466	yhaK	0	1.31867	-0.0183149	0.268618	-0.0183149
	MSTRG.2467	NA	135	160	171	170	272	258	118	125	250	186	203	139	203	199	133			MSTRG.2467	NA	0	1.57732	0.181998	0.417921	0.465106
	MSTRG.2468	cyuA	350	337	193	206	540	684	198	237	254	520	203	330	338	229	222			MSTRG.2468	cyuA	0	1.23358	-0.42839	0.388018	-0.204102
	MSTRG.2469	cyuP	147	501	126	167	647	694	154	274	251	555	154	322	172	216	165			MSTRG.2469	cyuP	0	1.24559	-0.161214	0.436125	-0.375034
	MSTRG.247	NA	163	130	126	122	203	159	102	159	164	139	153	92	109	150	139			MSTRG.247	NA	0	0.759639	0.0701205	-0.409036	-0.245422
	MSTRG.2470	tdcR	4	4	2	7	7	4	4	2	4	5	2	2	1	2	2			MSTRG.2470	tdcR	0	1.44418	0	-0.180523	-0.902614
	MSTRG.2471	tdcG	129	145	109	102	518	249	98	144	118	161	148	152	107	148	120			MSTRG.2471	tdcG	0	1.54607	-0.0731681	0.248135	-0.0254498
	MSTRG.2472	tdcF	71	59	32	46	238	110	61	105	61	94	33	56	46	79	50			MSTRG.2472	tdcF	0	1.52506	0.427279	0.138044	0.0854558
	MSTRG.2473	tdcE	320	351	193	253	1590	589	265	480	345	528	350	425	250	412	327			MSTRG.2473	tdcE	0	1.56099	0.224989	0.437036	0.124441
	MSTRG.2474	tdcD	98	96	69	97	501	145	65	148	121	200	119	155	123	125	111			MSTRG.2474	tdcD	0	1.53427	0.226945	0.674441	0.306855
	MSTRG.2475	tdcC	259	252	184	232	724	461	191	350	289	375	311	290	274	325	355			MSTRG.2475	tdcC	0	1.82595	0.341417	0.710654	0.655015
	MSTRG.2476	tdcB	64	117	50	38	581	345	24	194	138	165	116	162	97	82	83			MSTRG.2476	tdcB	0	1.70883	0.291411	0.494233	0.07227
	MSTRG.2477	tdcA	32	159	43	58	384	266	40	184	123	146	107	157	44	84	108			MSTRG.2477	tdcA	0	1.64746	0.392748	0.611714	0.00695129
	MSTRG.2478	NA	18	15	21	21	15	10	13	8	14	32	14	0	15	14	9			MSTRG.2478	NA	0	-0.374564	-0.889589	-0.374564	-0.749128
	MSTRG.2479	yhaC	30	35	13	16	41	22	20	31	36	45	18	10	20	16	22			MSTRG.2479	yhaC	0	0.0313178	0.28186	-0.156589	-0.626356
	MSTRG.248	NA	15	7	5	9	6	3	10	9	8	9	8	1	7	5	8			MSTRG.248	NA	0	-0.924772	0	-0.924772	-0.719267
	MSTRG.2480	rnpB	171711	232531	226743	163320	359841	308214	181056	268236	278189	193120	236382	169906	170457	262818	251351			MSTRG.2480	rnpB	0	1.152	0.554733	-0.181529	0.30837
	MSTRG.2481	garK	2618	1720	1896	1434	3213	4453	701	2010	3224	2076	2103	1330	2042	2000	2482			MSTRG.2481	garK	0	1.05691	-0.110264	-0.267363	0.106945
	MSTRG.2482	garR	2525	2734	2473	1494	5194	6861	631	2451	4329	2425	3110	2141	1998	3133	3734			MSTRG.2482	garR	0	1.26524	-0.06982	-0.0121804	0.246436
	MSTRG.2483	garL	1132	1675	2612	698	3930	6507	221	2349	4776	1017	2174	1807	981	2707	3411			MSTRG.2483	garL	0	1.12545	0.379418	-0.082893	0.330784
	MSTRG.2484	garP	213	2407	2783	1103	4104	5523	348	2510	4094	1430	2804	1820	702	2959	2733			MSTRG.2484	garP	0	1.19149	0.346464	0.145609	0.221657
	MSTRG.2485	garD	2249	8636	7793	2117	18996	24196	573	9088	17315	4460	9584	7790	1547	8858	11355			MSTRG.2485	garD	0	1.30373	0.406232	0.154503	0.150881
	MSTRG.2486	prlF	1278	1292	1222	882	2382	2600	776	1538	2350	1403	1498	1042	1020	1377	1620			MSTRG.2486	prlF	0	1.25153	0.526704	0.0912068	0.135904
	MSTRG.2487	agaR	1023	1171	875	900	1697	1537	782	1160	1385	1175	1111	846	861	1160	1026			MSTRG.2487	agaR	0	1.34974	0.326979	0.0798437	-0.0278819
	MSTRG.2488	NA	564	539	557	594	905	696	334	546	530	544	564	310	542	571	544			MSTRG.2488	NA	0	1.32255	-0.618013	-0.598237	-0.00741616
	MSTRG.2489	agaS	85	74	67	98	127	96	65	81	100	92	94	48	64	73	80			MSTRG.2489	agaS	0	1.64549	0.346419	0.138567	-0.155888
	MSTRG.249	rclC	121	67	48	57	105	71	87	96	73	103	54	37	89	55	65			MSTRG.249	rclC	0	-0.0415678	0.277119	-0.581949	-0.37411
	MSTRG.2490	kbaY	40	34	40	22	55	39	42	60	40	42	31	17	28	42	37			MSTRG.2490	kbaY	0	0.0605537	0.847751	-0.726644	-0.211938
	MSTRG.2491	agaB	19	9	5	8	23	13	10	0	11	21	13	6	12	6	11			MSTRG.2491	agaB	0	0.591632	-0.645417	0.376493	-0.215139
	MSTRG.2492	agaC	89	42	46	52	55	67	53	18	55	59	47	26	51	32	45			MSTRG.2492	agaC	0	-0.0592963	-1.00804	-0.889445	-0.968507
	MSTRG.2493	agaI	66	27	29	29	40	28	23	24	33	37	28	18	41	36	40			MSTRG.2493	agaI	0	-0.735149	-1.23505	-1.14683	-0.14703
	MSTRG.2494	argG	1495	1314	1129	1304	1514	1293	974	1147	978	1739	1104	705	1497	1412	1169			MSTRG.2494	argG	0	0.219621	-1.0651	-0.495099	0.177728
	MSTRG.2495	yhbX	126	106	86	104	171	136	109	131	119	146	126	67	88	130	107			MSTRG.2495	yhbX	0	1.19608	0.527304	0.270083	0.0900275
	MSTRG.2496	yraH	73	74	47	48	79	66	46	89	57	87	66	48	52	71	59			MSTRG.2496	yraH	0	-0.0229254	-0.0458508	0.160478	-0.275105
	MSTRG.2497	yraI	22	11	7	12	14	14	14	18	20	14	19	6	15	7	13			MSTRG.2497	yraI	0	0	0.840698	-0.0700582	-0.350291
	MSTRG.2498	yraJ	386	335	240	264	418	408	256	313	356	370	293	208	289	307	310			MSTRG.2498	yraJ	0	0.693898	-0.193646	-0.484115	-0.295848
	MSTRG.2499	yraK	291	179	190	166	330	269	172	240	270	262	186	158	182	199	169			MSTRG.2499	yraK	0	0.64361	0.134852	-0.330999	-0.674258
	MSTRG.25	caiE	27	33	25	41	34	39	18	35	34	39	40	39	59	45	38			MSTRG.25	caiE	0	1.034	0.0713104	1.17662	2.03235
	MSTRG.250	rclB	67	53	21	22	38	48	55	36	28	66	35	17	27	29	17			MSTRG.250	rclB	0	-0.652982	-0.435321	-0.455109	-1.34554
	MSTRG.2500	rsmI	812	374	416	478	534	403	480	529	489	572	422	248	615	480	423			MSTRG.2500	rsmI	0	-0.493187	-0.274286	-0.949451	-0.221539
	MSTRG.2501	lpoA	5509	2683	3044	3477	3922	3246	3284	3341	3305	4126	2983	1851	4479	3189	3044			MSTRG.2501	lpoA	0	-0.235016	-0.519341	-0.905068	-0.208372
	MSTRG.2502	diaA	1381	965	1025	1039	1598	1317	1087	1173	1192	1237	1123	680	1200	1022	1031			MSTRG.2502	diaA	0	0.930635	0.129299	-0.528371	-0.188362
	MSTRG.2503	yraP	1556	1403	1384	1382	2234	1925	1260	1716	1548	1616	1484	1059	1357	1458	1505			MSTRG.2503	yraP	0	1.43358	0.216593	-0.220183	-0.0275228
	MSTRG.2504	yraQ	1346	677	835	857	1124	969	963	907	934	1164	787	515	1064	892	765			MSTRG.2504	yraQ	0	0.150054	-0.0880751	-0.63936	-0.22345
	MSTRG.2505	yraR	223	229	192	206	449	402	224	288	369	262	275	225	232	282	251			MSTRG.2505	yraR	0	1.82565	1.04765	0.521614	0.534875
	MSTRG.2506	yhbO	339	254	284	254	397	446	312	490	563	239	277	243	288	292	375			MSTRG.2506	yhbO	0	0.746537	1.65595	-0.400415	0.264681
	MSTRG.2507	yhbP	0	0	0	0	0	0	0	0	0	0	0	0	0	0	0			MSTRG.2507	yhbP	#DIV/0!	#DIV/0!	#DIV/0!	#DIV/0!	#DIV/0!
	MSTRG.2508	yhbQ	6246	11092	10190	6683	20471	21307	5059	16321	18170	9581	12432	9674	6283	12987	14710			MSTRG.2508	yhbQ	0	1.33733	0.768039	0.265703	0.412194
	MSTRG.2509	yhbS	0	0	0	0	0	0	0	0	0	0	0	0	0	0	0			MSTRG.2509	yhbS	#DIV/0!	#DIV/0!	#DIV/0!	#DIV/0!	#DIV/0!
	MSTRG.251	rclA	58	60	72	65	122	56	88	117	75	83	93	40	116	74	89			MSTRG.251	rclA	0	0.73187	1.2428	0.359031	1.22899
	MSTRG.2510	ubiU	694	1900	2159	1918	2903	2402	1728	3527	3181	2313	2220	1215	1488	2686	2365			MSTRG.2510	ubiU	0	1.11249	1.65883	0.44815	0.804418
	MSTRG.2511	ubiV	511	774	977	640	1180	1044	577	1819	1633	841	1083	622	656	1114	1166			MSTRG.2511	ubiV	0	0.526951	1.54671	0.248595	0.589975
	MSTRG.2512	yhbW	638	557	657	553	897	818	583	957	996	632	678	364	678	853	898			MSTRG.2512	yhbW	0	0.778245	1.27961	-0.332999	1.07944
	MSTRG.2513	mtr	492	344	312	367	483	403	401	495	474	424	360	220	321	394	378			MSTRG.2513	mtr	0	0.457302	0.966867	-0.627157	-0.239539
	MSTRG.2514	deaD	36266	21332	21047	21912	22827	21664	41319	29829	28102	27146	21521	11474	23024	18877	18738			MSTRG.2514	deaD	0	-0.555916	0.935685	-0.840277	-0.817663
	MSTRG.2515	nlpI	29156	17032	17657	17398	23779	21354	28844	23265	24162	21598	18341	11024	20298	17524	17407			MSTRG.2515	nlpI	0	-0.0914966	0.865249	-0.897001	-0.599951
	MSTRG.2516	pnp	43268	30750	34265	36240	36215	34261	44154	39378	38189	38900	30518	16693	38096	32977	28753			MSTRG.2516	pnp	0	-0.078086	0.669636	-1.10487	-0.421425
	MSTRG.2517	rpsO	19026	13496	12679	14405	14374	11776	17231	19718	12203	17080	12535	7126	15620	12681	10024			MSTRG.2517	rpsO	0	-0.461093	0.392117	-0.839613	-0.682409
	MSTRG.2518	truB	6483	6091	5025	5297	7494	6977	6935	6459	6990	6541	5189	3499	5107	5442	4924			MSTRG.2518	truB	0	0.671073	0.861659	-0.733261	-0.657769
	MSTRG.2519	infB	47120	43441	34590	37553	51110	40041	51021	43509	44797	49786	39878	23793	35385	37431	33156			MSTRG.2519	infB	0	0.156614	0.624871	-0.515465	-0.8454
	MSTRG.252	rclR	77	58	49	45	81	45	34	58	51	95	55	29	69	69	34			MSTRG.252	rclR	0	-0.230649	-0.727433	-0.0887113	-0.212907
	MSTRG.2520	nusA	23773	15450	13687	16576	17627	14173	22592	15848	16880	22812	15266	7865	16184	14587	13118			MSTRG.2520	nusA	0	-0.367066	0.19511	-0.564038	-0.730327
	MSTRG.2521	rimP	6039	2403	2427	3031	2847	2477	4437	2362	3258	4367	2423	1359	3607	2475	2388			MSTRG.2521	rimP	0	-0.726719	-0.234724	-0.786267	-0.693476
	MSTRG.2522	NA	672	138	168	192	237	188	298	252	298	240	176	109	353	211	193			MSTRG.2522	NA	0	-0.900249	-0.324189	-1.12967	-0.551122
	MSTRG.2523	NA	640	268	339	322	455	343	385	654	452	390	292	171	536	313	357			MSTRG.2523	NA	0	-0.316662	0.60839	-0.982401	-0.10223
	MSTRG.2524	secG	18637	6777	8005	8246	10622	8394	10320	10909	10300	10547	8101	4838	14756	8517	8063			MSTRG.2524	secG	0	-0.617676	-0.189606	-0.996487	-0.208968
	MSTRG.2525	glmM	15765	11561	12276	13052	16826	13712	12706	13808	12933	14854	12788	7067	13590	14280	12247			MSTRG.2525	glmM	0	0.607828	-0.0236242	-0.745762	0.0784933
	MSTRG.2526	ftsH	27692	15675	16829	18865	20565	19042	21433	17953	18743	22229	16751	10374	21728	17380	17117			MSTRG.2526	ftsH	0	-0.150575	-0.180533	-0.946949	-0.34683
	MSTRG.2527	rlmE	7314	4079	4462	4063	6837	6605	4591	4911	5619	5003	4419	3159	5802	4899	4975			MSTRG.2527	rlmE	0	0.484265	-0.215425	-0.9609	-0.0525354
	MSTRG.2528	yhbY	3331	1206	1439	1845	1652	1400	2444	1329	1466	2056	1298	641	2667	1398	1198			MSTRG.2528	yhbY	0	-0.527094	-0.360026	-0.967723	-0.348302
	MSTRG.2529	greA	4139	1649	2169	2616	2260	2077	3261	2605	2552	2850	1794	1176	3242	2065	2054			MSTRG.2529	greA	0	-0.453923	0.208425	-0.966169	-0.26946
	MSTRG.253	NA	7	2	3	2	3	1	0	0	3	0	3	1	5	4	2			MSTRG.253	NA	0	-1.02214	-1.53321	-1.36286	-0.170357
	MSTRG.2530	dacB	1052	568	578	652	896	806	711	710	745	746	594	363	731	559	534			MSTRG.2530	dacB	0	0.315049	-0.0646254	-0.999675	-0.75531
	MSTRG.2531	cgtA	5864	3017	2814	3699	3581	3084	6315	3144	3657	4259	2751	1718	4144	2654	2241			MSTRG.2531	cgtA	0	-0.357166	0.381317	-0.796178	-0.712723
	MSTRG.2532	yhbE	6926	2053	2023	3239	2389	2312	5603	2707	2754	3838	2037	1224	4530	1931	1761			MSTRG.2532	yhbE	0	-0.64658	0.0130921	-0.824168	-0.587032
	MSTRG.2533	rpmA	18353	6376	8006	11968	7345	6789	14455	10216	7661	12895	6849	3553	14496	7131	6419			MSTRG.2533	rpmA	0	-0.544448	-0.0330789	-0.774687	-0.384881
	MSTRG.2534	rplU	50547	16285	20987	30615	19557	17218	36855	18238	20192	34536	17382	8892	39353	19316	16752			MSTRG.2534	rplU	0	-0.602902	-0.369904	-0.797092	-0.365891
	MSTRG.2535	gltB	15754	13676	11303	12133	17212	14543	13477	11865	13002	15729	11747	7448	9951	8698	8006			MSTRG.2535	gltB	0	0.361315	-0.273591	-0.665254	-1.61223
	MSTRG.2536	gltD	4354	4287	3714	3979	5572	5028	4112	4127	4497	4555	3649	2373	3048	3053	2758			MSTRG.2536	gltD	0	0.857476	0.146897	-0.685518	-1.3479
	MSTRG.2537	ispB	6380	3882	3683	3873	5572	4774	4313	4872	4827	5238	3913	2469	4735	4182	3877			MSTRG.2537	ispB	0	0.0987133	0.0241379	-0.837622	-0.414668
	MSTRG.2538	sfsB	342	228	202	195	313	252	241	332	297	272	202	147	247	260	279			MSTRG.2538	sfsB	0	-0.0735757	0.600868	-0.925827	0.0858383
	MSTRG.2539	murA	6744	2666	3620	5177	3488	2383	5963	4112	3598	5404	3383	1528	5680	3817	2833			MSTRG.2539	murA	0	-0.448245	0.14542	-0.614019	-0.158311
	MSTRG.254	NA	1653	2164	2538	1561	4196	3267	734	2537	2533	2182	2882	1634	2018	2788	2770			MSTRG.254	NA	0	1.08538	-0.224071	0.139485	0.496534
	MSTRG.2540	ibaG	2739	838	1155	1673	1146	764	1997	980	1169	1765	978	462	2161	1185	1030			MSTRG.2540	ibaG	0	-0.628998	-0.320794	-0.835927	-0.194885
	MSTRG.2541	mlaB	6400	4224	4830	5529	5785	4521	5191	4967	4549	6271	4563	2392	5846	5386	4387			MSTRG.2541	mlaB	0	0.127896	-0.250758	-0.747909	0.0553882
	MSTRG.2542	mlaD	3204	1630	1932	2466	2188	1567	2529	1622	1809	2753	1811	909	2946	2208	1754			MSTRG.2542	mlaD	0	-0.299107	-0.442349	-0.709624	0.0779324
	MSTRG.2543	mlaE	3701	1501	1720	2244	1801	1483	2491	1760	1688	2558	1565	731	3194	1794	1542			MSTRG.2543	mlaE	0	-0.623784	-0.43987	-0.925384	-0.175411
	MSTRG.2544	mlaF	4934	2099	2500	3236	2908	2381	3305	2788	2603	3502	2298	1279	4291	2735	2236			MSTRG.2544	mlaF	0	-0.373492	-0.310132	-0.909275	-0.100413
	MSTRG.2545	yrbG	1393	1003	766	836	1440	1183	961	881	954	1056	990	619	1010	918	759			MSTRG.2545	yrbG	0	0.445699	-0.549245	-0.745833	-0.712818
	MSTRG.2546	kdsD	3282	2000	2116	1901	3127	2825	2186	2695	2605	2413	2224	1455	2479	2338	2162			MSTRG.2546	kdsD	0	0.320249	0.0619383	-0.91922	-0.294911
	MSTRG.2547	kdsC	7962	4093	4390	4958	6398	5817	6138	5690	6263	5928	4624	2963	5951	4792	4726			MSTRG.2547	kdsC	0	0.203171	0.459367	-0.817707	-0.272383
	MSTRG.2548	lptB	3310	1968	1980	2607	2791	2563	3251	2531	2719	2863	2101	1232	2537	2285	2130			MSTRG.2548	lptB	0	0.439542	0.777169	-0.664002	-0.191322
	MSTRG.2549	rpoN	7126	5525	5485	5667	9192	8036	6527	6814	7670	6339	5764	3963	6045	6338	5923			MSTRG.2549	rpoN	0	1.27616	0.770951	-0.555085	0.0455867
	MSTRG.255	NA	58	24	25	14	38	23	10	8	19	30	10	12	34	18	14			MSTRG.255	NA	0	-0.796989	-1.74341	-1.36982	-1.02114
	MSTRG.2550	hpf	2934	2875	2537	2640	5192	4789	2690	4005	3898	3030	2988	2251	2713	3306	3267			MSTRG.2550	hpf	0	1.68927	0.887903	-0.0304266	0.371441
	MSTRG.2551	ptsN	3125	2721	2444	2454	4302	4014	2832	3702	3394	2885	2699	2025	2598	2832	2843			MSTRG.2551	ptsN	0	1.335	0.881745	-0.366586	-0.0091512
	MSTRG.2552	rapZ	3828	3046	2679	2861	4649	4374	3198	4253	4022	3228	2950	2136	3152	3232	3197			MSTRG.2552	rapZ	0	1.11975	0.922319	-0.595184	0.0134505
	MSTRG.2553	yrbL	9212	7470	7497	7202	10097	9295	5671	7734	7224	8619	8118	5051	8751	8956	8231			MSTRG.2553	yrbL	0	0.597815	-0.878775	-0.591874	0.435427
	MSTRG.2554	mtgA	0	0	0	0	0	0	0	0	0	0	0	0	0	0	0			MSTRG.2554	mtgA	#DIV/0!	#DIV/0!	#DIV/0!	#DIV/0!	#DIV/0!
	MSTRG.2555	arcB	3454	3468	4193	3430	5747	5661	3066	5045	5053	3262	3844	2507	3728	4507	4452			MSTRG.2555	arcB	0	1.28652	0.70805	-0.519029	0.543218
	MSTRG.2556	yhcC	72	500	538	531	766	660	659	883	872	697	571	377	335	637	655			MSTRG.2556	yhcC	0	1.34528	2.07113	0.849737	0.821147
	MSTRG.2557	gltF	276	243	227	250	293	219	196	221	240	307	197	163	240	225	191			MSTRG.2557	gltF	0	0.137127	-0.762769	-0.677065	-0.771339
	MSTRG.2558	yhcA	43	20	11	15	20	21	8	14	9	30	18	7	18	15	6			MSTRG.2558	yhcA	0	-0.622649	-1.48744	-0.657241	-1.21071
	MSTRG.2559	yhcD	533	411	340	292	534	565	345	464	470	497	455	283	397	418	362			MSTRG.2559	yhcD	0	0.403761	-0.0188673	-0.1849	-0.403761
	MSTRG.256	betA	1602	1405	1876	1312	1687	1449	1163	1553	1800	1334	1226	817	1452	1227	1495			MSTRG.256	betA	0	-0.541158	-0.456563	-1.87353	-0.882025
	MSTRG.2560	NA	3108	3411	3232	2779	4902	4328	2662	2275	3701	3374	3319	1966	2961	3446	3099			MSTRG.2560	NA	0	1.03037	-0.507885	-0.498303	-0.111799
	MSTRG.2561	NA	265	227	136	163	333	238	149	227	193	301	233	155	184	212	177			MSTRG.2561	NA	0	0.625367	-0.348082	0.359881	-0.324483
	MSTRG.2562	yhcG	142	99	120	96	163	201	84	161	164	92	99	93	147	128	117			MSTRG.2562	yhcG	0	0.951752	0.461456	-0.740252	0.298023
	MSTRG.2563	yhcH	3201	1241	4867	6060	2833	3850	1193	3685	2170	2018	2569	2188	5805	3357	3409			MSTRG.2563	yhcH	0	0.777587	-0.511976	-0.573793	0.73864
	MSTRG.2564	nanT	1308	1699	3342	2466	3852	4446	454	3011	1999	965	2420	2799	2642	2337	2740			MSTRG.2564	nanT	0	1.39538	-0.279708	-0.0521489	0.432994
	MSTRG.2565	nanA	7777	10661	19156	17999	19891	17819	4360	15321	8276	8869	15350	13295	15691	16233	14600			MSTRG.2565	nanA	0	1.29463	-0.688732	-0.0057174	0.638205
	MSTRG.2566	nanR	1647	2243	1790	1586	3226	2685	1461	2172	2368	2149	2148	1394	1662	2150	1877			MSTRG.2566	nanR	0	1.23458	0.218107	0.00747406	0.00611514
	MSTRG.2567	dcuC	218	130	176	165	178	210	148	272	218	160	160	93	191	198	185			MSTRG.2567	dcuC	0	0.2294	0.901777	-0.878046	0.395516
	MSTRG.2568	sspB	4658	2267	2947	3629	2805	2674	3691	3518	2982	3866	2820	1504	3974	2951	2714			MSTRG.2568	sspB	0	-0.329525	0.13759	-0.725473	-0.100497
	MSTRG.2569	sspA	11141	5514	6657	7938	6858	6748	8411	7944	7048	8454	6519	3369	9146	6939	6364			MSTRG.2569	sspA	0	-0.33717	0.0173543	-0.947814	-0.16458
	MSTRG.257	betB	3187	2429	4047	2124	2994	2744	2135	2846	3753	2373	2313	1813	2559	2604	2971			MSTRG.257	betB	0	-0.991713	-0.51155	-1.74224	-0.841937
	MSTRG.2570	argR	2093	1853	1677	1740	2715	2048	1575	1934	1771	2212	1865	1319	1747	1941	1752			MSTRG.2570	argR	0	0.926601	-0.361164	-0.239021	-0.192691
	MSTRG.2571	rpsI	47920	24135	25201	34430	24681	22057	42813	34938	24472	40080	25536	10761	38707	25717	21251			MSTRG.2571	rpsI	0	-0.542602	0.167523	-0.704189	-0.390594
	MSTRG.2572	rplM	72510	34860	38395	50432	36825	30938	62278	39164	35495	57793	36995	16762	58086	36964	30352			MSTRG.2572	rplM	0	-0.627404	-0.200897	-0.778623	-0.463396
	MSTRG.2573	zapE	1250	731	849	880	1005	896	876	948	935	960	774	449	1034	848	749			MSTRG.2573	zapE	0	-0.0933182	-0.135216	-1.23218	-0.378986
	MSTRG.2574	yhcB	2468	2671	2648	2535	3414	3286	1940	2716	2949	2553	2541	1791	2513	2948	2535			MSTRG.2574	yhcB	0	1.14017	-0.143308	-0.710243	0.164568
	MSTRG.2575	degQ	1564	1403	1428	1264	2306	2001	873	1588	1450	1633	1591	973	1182	1601	1720			MSTRG.2575	degQ	0	1.08087	-0.444848	-0.181983	0.0992635
	MSTRG.2576	degS	1424	781	811	877	1053	931	889	1062	1011	994	825	431	1168	904	774			MSTRG.2576	degS	0	-0.236218	-0.0822953	-1.16737	-0.259078
	MSTRG.2577	mdh	33208	28937	38204	35052	43324	36551	19313	31667	25144	32908	38331	20700	38443	45627	41001			MSTRG.2577	mdh	0	0.627831	-1.0433	-0.362194	1.0647
	MSTRG.2578	dusB	13359	4487	3219	4816	5558	5265	9893	4861	5367	7926	3883	2591	7421	3228	3405			MSTRG.2578	dusB	0	-0.623168	-0.108417	-0.765466	-0.805203
	MSTRG.2579	fis	6578	2259	1678	3054	2378	2187	5554	2978	2205	4615	1696	1054	3980	1597	1350			MSTRG.2579	fis	0	-0.595194	0.0456261	-0.647397	-0.737416
	MSTRG.258	betI	1780	1782	2715	1293	2118	1676	1383	2079	2599	1555	1656	1260	1551	1809	1880			MSTRG.258	betI	0	-0.931037	-0.168995	-1.41299	-0.811332
	MSTRG.2580	yhdJ	183	45	31	54	58	44	76	53	57	88	48	19	90	37	40			MSTRG.2580	yhdJ	0	-0.882131	-0.625199	-0.890695	-0.787922
	MSTRG.2581	yhdU	35	17	14	27	22	10	33	16	18	60	16	9	37	21	20			MSTRG.2581	yhdU	0	-0.176841	0.025263	0.479997	0.303156
	MSTRG.2582	acrS	32	25	16	37	35	13	21	45	27	47	16	21	40	21	19			MSTRG.2582	acrS	0	0.364138	0.606897	0.333793	0.212414
	MSTRG.2583	acrE	38	33	22	32	36	31	37	32	24	43	26	17	26	36	20			MSTRG.2583	acrE	0	0.269261	0	-0.314137	-0.493645
	MSTRG.2584	acrF	285	196	194	233	351	277	258	272	259	271	202	165	215	188	227			MSTRG.2584	acrF	0	1.27606	0.782102	-0.25384	-0.308725
	MSTRG.2585	yhcN	258	262	264	190	467	343	154	227	210	256	302	292	284	335	345			MSTRG.2585	yhcN	0	0.951585	-0.850259	0.290762	0.792988
	MSTRG.2586	yhcO	26	14	15	15	27	22	16	17	13	22	14	7	22	19	18			MSTRG.2586	yhcO	0	0.565219	-0.565219	-0.753625	0.251208
	MSTRG.2587	aaeB	194	141	118	142	214	218	159	159	163	192	129	71	122	148	134			MSTRG.2587	aaeB	0	1.03038	0.238436	-0.519449	-0.417262
	MSTRG.2588	NA	66236	32723	39658	45604	44591	37155	50713	42776	41811	50876	38427	20733	52416	41663	35442			MSTRG.2588	NA	0	-0.3645	-0.107309	-0.924628	-0.294266
	MSTRG.2589	aaeR	0	0	0	0	0	1	0	0	0	1	0	0	0	0	0			MSTRG.2589	aaeR	0	0.947331	0	0.947331	0
	MSTRG.259	betT	1030	623	1212	647	665	598	597	568	762	622	540	389	781	700	724			MSTRG.259	betT	0	-1.5935	-1.56513	-2.19252	-1.10127
	MSTRG.2590	yhdH	3	4	4	11	7	5	2	120	11	3	6	3	5	6	6			MSTRG.2590	yhdH	0	0.134671	1.36916	0.0112226	0.0673355
	MSTRG.2591	accB	1595	587	897	1415	592	445	1349	1020	714	1258	773	270	1439	854	641			MSTRG.2591	accB	0	-0.516595	0.00329566	-0.641006	-0.119468
	MSTRG.2592	accC	25820	11482	16595	21466	12454	8224	22792	15542	13416	21818	14616	5973	22723	16742	12408			MSTRG.2592	accC	0	-0.677733	-0.123806	-0.662568	-0.116713
	MSTRG.2593	yhdT	2721	858	989	1546	970	750	2082	887	923	1863	865	476	1979	972	759			MSTRG.2593	yhdT	0	-0.679892	-0.353001	-0.712268	-0.448039
	MSTRG.2594	prmA	3511	1908	2020	2545	2095	1542	3606	2000	1862	3112	1875	920	2812	1957	1440			MSTRG.2594	prmA	0	-0.550356	0.0126971	-0.67076	-0.538534
	MSTRG.2595	NA	12	25	9	4	20	6	10	17	10	16	13	4	6	11	4			MSTRG.2595	NA	0	-0.854225	-0.480502	-0.694058	-1.33473
	MSTRG.2596	tuf	224344	187963	202952	205717	240616	198146	214839	220871	212773	237896	199572	110440	203297	213571	191860			MSTRG.2596	tuf	0	0.323525	0.367857	-0.745712	-0.0723114
	MSTRG.2597	fusA	323533	258139	265376	282893	321819	257193	310870	263351	283703	326924	270479	142272	284827	276989	246016			MSTRG.2597	fusA	0	0.110603	0.0809663	-0.799338	-0.291943
	MSTRG.2598	rpsG	72148	50568	52497	58090	59226	45618	64193	51302	55042	68785	54346	28648	60683	54857	46070			MSTRG.2598	rpsG	0	-0.391532	-0.1491	-0.747223	-0.433749
	MSTRG.2599	rpsL	45604	30911	33128	35782	37454	27785	39540	26496	33976	43122	34845	17781	37015	35094	29295			MSTRG.2599	rpsL	0	-0.417073	-0.465881	-0.672144	-0.398546
	MSTRG.26	caiD	43	39	20	29	17	31	22	21	20	41	24	19	48	62	41			MSTRG.26	caiD	0	-0.628098	-0.979832	-0.45223	1.23107
	MSTRG.260	pdeL	3297	1353	588	2467	2512	1644	2518	1496	1313	3701	1320	857	2957	1503	1321			MSTRG.260	pdeL	0	0.500888	0.032187	0.231457	0.196377
	MSTRG.2600	tusB	1072	387	483	559	583	552	743	487	645	659	458	308	765	496	458			MSTRG.2600	tusB	0	-0.446201	-0.120546	-0.930185	-0.401221
	MSTRG.2601	tusC	6200	3417	4169	4158	4976	4143	4858	4797	4737	4612	3944	2385	5199	4217	3845			MSTRG.2601	tusC	0	-0.196081	0.233448	-1.09597	-0.202245
	MSTRG.2602	fkpA	13676	8575	12232	12089	9486	7322	11891	10062	9467	12948	10063	5579	12559	10710	9643			MSTRG.2602	fkpA	0	-0.838959	-0.460031	-0.885068	-0.235948
	MSTRG.2603	slyX	521	353	361	338	436	433	318	385	359	429	351	264	418	364	362			MSTRG.2603	slyX	0	-0.153576	-0.94888	-1.04761	-0.499122
	MSTRG.2604	slyD	24189	13728	17881	19777	16787	15129	20670	18045	17534	20361	15303	7370	21308	17443	14476			MSTRG.2604	slyD	0	-0.345463	0.0379546	-1.07417	-0.216367
	MSTRG.2605	yheV	544	334	425	449	573	594	457	354	471	426	341	264	546	464	414			MSTRG.2605	yheV	0	1.10125	-0.073886	-0.956999	0.425724
	MSTRG.2606	kefB	1906	1738	1878	1403	2706	2670	1305	1946	2152	1478	1801	1307	1538	2063	1939			MSTRG.2606	kefB	0	0.971403	-0.0919626	-0.723336	0.0139103
	MSTRG.2607	yheS	5008	3154	2942	3469	4365	3347	4037	3423	3370	4435	3066	1775	3625	2971	2635			MSTRG.2607	yheS	0	0.032338	-0.115073	-0.767712	-0.786611
	MSTRG.2608	prkB	979	998	957	873	1639	1582	797	1324	1259	948	969	711	905	1077	1037			MSTRG.2608	prkB	0	1.44099	0.554037	-0.380124	0.10559
	MSTRG.2609	yhfA	926	864	914	907	1142	1003	860	964	1050	896	861	547	936	973	800			MSTRG.2609	yhfA	0	0.884136	0.431906	-1.01625	0.0127031
	MSTRG.261	yahB	342	315	210	330	416	322	326	314	329	528	245	191	381	302	202			MSTRG.261	yahB	0	0.772056	0.39179	0.372584	0.0691394
	MSTRG.2610	tsgA	9790	3045	2920	4505	3990	2690	5153	3155	3061	6962	3393	1938	6101	3469	2813			MSTRG.2610	tsgA	0	-0.739524	-0.709748	-0.560225	-0.545662
	MSTRG.2611	crp	13906	13607	14355	13659	20811	19983	10785	19362	18002	14640	14630	8955	15321	16804	15707			MSTRG.2611	crp	0	1.28855	0.643099	-0.372999	0.610642
	MSTRG.2612	yhfK	2987	2450	2642	2318	3721	3468	2253	3842	3678	2599	2671	1776	2657	3038	2884			MSTRG.2612	yhfK	0	0.797274	0.945786	-0.57674	0.279158
	MSTRG.2613	argD	1062	620	636	742	742	569	674	665	505	1026	586	310	929	669	512			MSTRG.2613	argD	0	-0.442455	-0.79141	-0.661178	-0.347286
	MSTRG.2614	pabA	522	168	180	213	199	213	255	232	218	282	198	117	301	215	220			MSTRG.2614	pabA	0	-0.899807	-0.605993	-1.00264	-0.492139
	MSTRG.2615	fic	197	195	172	125	311	323	167	247	291	172	257	152	153	234	234			MSTRG.2615	fic	0	1.05839	0.765299	0.0922701	0.309376
	MSTRG.2616	ppiA	1558	1992	1606	1457	2937	2415	1083	1649	1487	2019	1869	1185	1512	1844	1575			MSTRG.2616	ppiA	0	1.17491	-0.665998	-0.0589945	-0.159925
	MSTRG.2617	NA	45	30	0	27	65	66	33	0	32	43	42	27	34	0	0			MSTRG.2617	NA	0	1.26435	-0.152331	0.563625	-0.624558
	MSTRG.2618	yhdX	68	64	32	48	74	58	31	40	47	46	55	31	36	51	52			MSTRG.2618	yhdX	0	0.39582	-1.13798	-0.79164	-0.618469
	MSTRG.2619	yhdY	52	36	0	46	0	68	46	0	0	0	49	23	63	33	32			MSTRG.2619	yhdY	0	0.351982	-0.568586	-0.216604	0.541511
	MSTRG.262	yahC	22	11	6	15	14	28	8	24	17	20	10	15	12	10	15			MSTRG.262	yahC	0	0.971747	0.539859	0.323916	-0.107972
	MSTRG.2620	yhdZ	135	63	42	115	125	108	136	108	115	111	71	46	157	101	65			MSTRG.2620	yhdZ	0	1.03893	1.14475	-0.115437	0.798437
	MSTRG.2621	rrf	14	17	13	13	20	17	22	24	20	14	14	14	20	17	8			MSTRG.2621	rrf	0	0.477378	1.75038	-0.159126	0.0795629
	MSTRG.2622	NA	221	240	146	172	302	171	234	133	196	250	209	145	191	231	113			MSTRG.2622	NA	0	0.247319	-0.286369	-0.0195252	-0.468605
	MSTRG.2623	rrf	3	9	3	12	9	11	17	9	14	5	5	5	13	6	4			MSTRG.2623	rrf	0	1.30165	1.9142	0	0.612543
	MSTRG.2624	NA	2865551	2054581	2099063	2338157	2180856	1723562	2820375	2089030	2035465	2688311	2157723	1016761	2456530	2158195	1757701			MSTRG.2624	NA	0	-0.556667	-0.0532748	-0.828886	-0.463592
	MSTRG.2625	NA	1306	786	697	863	907	653	1099	769	724	1051	740	496	946	762	601			MSTRG.2625	NA	0	-0.584122	-0.314405	-0.801173	-0.766062
	MSTRG.2626	NA	3489	2286	2119	2434	3036	1918	2897	1044	2221	3155	2140	1612	2664	2372	1859			MSTRG.2626	NA	0	-0.26627	-0.911424	-0.519385	-0.5257
	MSTRG.2627	NA	15149	20308	5450	21708	7817	18473	28133	5635	27052	14519	12340	11377	22752	22203	11192			MSTRG.2627	NA	0	0.321643	0.90324	-0.121155	0.691276
	MSTRG.2628	yrdA	3777	2846	2757	2733	4419	4156	2921	3345	4287	3052	3056	1927	3291	3304	3284			MSTRG.2628	yrdA	0	0.969384	0.589775	-0.676256	0.250893
	MSTRG.2629	yrdB	405	99	251	303	142	524	161	475	156	256	133	103	205	79	109			MSTRG.2629	yrdB	0	0.502505	0.0868817	-0.617565	-0.850032
	MSTRG.263	yahK	1070	555	930	860	823	558	981	978	756	890	956	400	1170	1360	1073			MSTRG.263	yahK	0	-0.419132	0.213571	-0.412458	1.39889
	MSTRG.2630	tsaC	1280	652	785	762	1011	1294	832	1066	1159	778	718	545	922	716	908			MSTRG.2630	tsaC	0	0.516941	0.502171	-0.998435	-0.252563
	MSTRG.2631	yrdD	1494	1350	1193	1082	2538	2826	965	2015	2262	1268	1446	1067	1330	1415	1592			MSTRG.2631	yrdD	0	1.42784	0.714218	-0.151734	0.177814
	MSTRG.2632	smg	2715	5000	3548	2903	9347	8998	2277	4676	6011	3360	4428	3535	2752	4454	4423			MSTRG.2632	smg	0	1.56754	0.26704	0.00941939	0.0574583
	MSTRG.2633	def	4972	3914	3628	3700	5537	5144	3954	3809	4420	4376	3896	2979	3907	3935	3950			MSTRG.2633	def	0	0.952476	-0.168864	-0.644337	-0.368338
	MSTRG.2634	fmt	6375	4295	4605	4592	6361	6401	5816	5613	6094	5287	4641	3275	4852	4905	5156			MSTRG.2634	fmt	0	0.771571	0.834291	-0.768973	-0.134348
	MSTRG.2635	rsmB	3958	2483	2622	2814	3403	3548	3778	3323	3676	3355	2758	1804	3156	2724	3092			MSTRG.2635	rsmB	0	0.409698	1.00032	-0.668823	-0.053109
	MSTRG.2636	trkA	464	283	286	308	391	286	415	225	360	346	260	183	342	313	290			MSTRG.2636	trkA	0	-0.220706	-0.151736	-1.12192	-0.404628
	MSTRG.2637	mscL	1	1	1	1	1	1	1	0	1	1	1	1	1	1	1			MSTRG.2637	mscL	0	0	-1.29099	0	0
	MSTRG.2638	gspB	69	28	15	35	28	35	31	18	28	12	22	20	35	39	12			MSTRG.2638	gspB	0	-0.327897	-0.819744	-1.35843	-0.608952
	MSTRG.2639	gspA	57	49	33	43	38	51	29	36	56	63	45	29	57	25	19			MSTRG.2639	gspA	0	-0.174055	-0.447569	-0.0497299	-0.944868
	MSTRG.264	NA	20	9	11	8	15	10	15	7	9	12	8	5	2	3	6			MSTRG.264	NA	0	-0.487038	-0.626192	-1.04365	-2.01773
	MSTRG.2640	gspC	243	188	132	174	206	218	143	187	196	262	127	109	169	176	150			MSTRG.2640	gspC	0	0.272026	-0.287571	-0.505192	-0.528508
	MSTRG.2641	gspE	199	155	126	114	224	197	151	167	187	165	116	108	118	145	146			MSTRG.2641	gspE	0	0.517898	0.235408	-0.856886	-0.66856
	MSTRG.2642	gspG	22	20	21	15	26	26	16	12	30	16	18	11	15	22	18			MSTRG.2642	gspG	0	0.247472	-0.30934	-1.11362	-0.494944
	MSTRG.2643	gspH	172	148	108	135	244	266	148	220	233	197	179	122	145	172	174			MSTRG.2643	gspH	0	1.55973	1.24347	0.503138	0.452824
	MSTRG.2644	gspL	334	338	267	256	545	461	276	429	388	368	373	228	261	355	351			MSTRG.2644	gspL	0	1.25348	0.597635	0.116422	0.108661
	MSTRG.2645	bfr	243	285	252	213	418	325	259	338	295	280	326	141	264	343	329			MSTRG.2645	bfr	0	0.903653	0.575052	-0.169435	0.800965
	MSTRG.2646	bfd	56	30	161	173	40	56	286	80	86	78	48	19	99	126	86			MSTRG.2646	bfd	0	0.106124	0.988878	-0.492027	0.308723
	MSTRG.2647	chiA	678	682	429	421	803	744	459	620	612	737	533	410	502	544	534			MSTRG.2647	chiA	0	0.468342	-0.256411	-0.285192	-0.546835
	MSTRG.2648	nirB	2691	1087	5390	3875	1652	1462	2711	5844	3293	2306	3736	853	3083	4940	5735			MSTRG.2648	nirB	0	-0.437062	0.537552	-0.455917	0.920659
	MSTRG.2649	nirC	422	112	251	292	183	155	191	238	221	334	308	88	269	242	270			MSTRG.2649	nirC	0	-0.599908	-0.5225	-0.212871	-0.0154815
	MSTRG.265	yahD	141	128	151	140	198	178	114	187	146	151	140	105	139	127	134			MSTRG.265	yahD	0	1.25302	0.352411	-0.313254	-0.261045
	MSTRG.2650	cysG	1637	866	989	1041	1167	1189	1102	1255	1111	1244	1001	593	1247	1025	925			MSTRG.2650	cysG	0	-0.137723	-0.0347931	-0.948111	-0.427665
	MSTRG.2651	yhfL	38	20	11	19	16	8	24	15	9	29	17	11	15	20	8			MSTRG.2651	yhfL	0	-1.04587	-0.844744	-0.482711	-1.04587
	MSTRG.2652	frlA	18	32	38	40	36	36	26	35	29	53	38	18	35	37	27			MSTRG.2652	frlA	0	0.905656	0.0754713	0.792449	0.415092
	MSTRG.2653	frlB	188	128	162	212	226	135	111	89	84	171	174	99	233	204	165			MSTRG.2653	frlB	0	0.642401	-1.31185	-0.229912	0.838502
	MSTRG.2654	frlC	188	170	136	152	231	231	178	193	180	180	209	92	169	201	160			MSTRG.2654	frlC	0	1.1235	0.533663	-0.121713	0.337051
	MSTRG.2655	phoB	590	371	370	428	549	515	393	446	492	514	369	240	541	382	419			MSTRG.2655	phoB	0	0.581464	0	-0.751209	0.0397274
	MSTRG.2656	yhfS	125	92	65	95	146	101	115	107	118	115	90	68	103	97	93			MSTRG.2656	yhfS	0	0.965288	0.933111	-0.144793	0.176969
	MSTRG.2657	yhfT	105	62	65	59	127	111	70	87	82	87	93	52	96	74	75			MSTRG.2657	yhfT	0	1.03612	0.111582	0	0.207224
	MSTRG.2658	yhfU	44	26	19	51	45	47	31	36	42	46	42	14	39	32	37			MSTRG.2658	yhfU	0	1.69494	0.627756	0.408041	0.596368
	MSTRG.2659	php	137	85	94	99	159	166	72	99	128	90	106	63	109	86	113			MSTRG.2659	php	0	1.21757	-0.191655	-0.642608	-0.0901905
	MSTRG.266	yahE	184	191	147	116	294	266	141	227	224	211	190	132	178	188	177			MSTRG.266	yahE	0	1.05756	0.48071	0.0755401	0.144213
	MSTRG.2660	yhfY	52	146	125	83	346	347	44	256	255	113	140	151	97	167	173			MSTRG.2660	yhfY	0	1.58821	0.813387	0.283984	0.399682
	MSTRG.2661	NA	250	718	412	357	1241	923	298	567	737	408	505	439	345	574	407			MSTRG.2661	NA	0	1.43232	0.278682	-0.035149	-0.0677874
	MSTRG.2662	trpS	10373	7614	7730	8615	10259	8515	8520	9184	8788	10124	8117	4585	8905	8720	8133			MSTRG.2662	trpS	0	0.401533	0.186117	-0.694277	0.0098462
	MSTRG.2663	dam	1716	1091	1044	1062	1580	1280	1331	1226	1333	1317	1157	696	1286	1122	1090			MSTRG.2663	dam	0	0.0992736	0.0545306	-0.952188	-0.493572
	MSTRG.2664	damX	7938	5380	4804	5212	7371	5791	6628	5916	6149	6830	5044	3316	6334	5106	4849			MSTRG.2664	damX	0	0.0724094	0.16407	-0.842477	-0.526692
	MSTRG.2665	aroB	10087	5187	4902	6090	6911	6256	7571	5740	6501	7539	5071	3158	7309	5397	5115			MSTRG.2665	aroB	0	-0.191315	-0.0757765	-0.917646	-0.490258
	MSTRG.2666	aroK	7294	2912	2934	3468	4230	3985	4819	3925	4204	4555	3150	1799	4515	3052	3090			MSTRG.2666	aroK	0	-0.389143	-0.0512803	-0.971121	-0.663172
	MSTRG.2667	hofQ	316	258	212	194	369	410	213	269	300	216	227	205	251	233	261			MSTRG.2667	hofQ	0	0.99581	-0.0213008	-0.734876	-0.218333
	MSTRG.2668	mrcA	2794	1360	1115	1273	1527	1317	1917	1303	1580	1860	1265	744	1649	1150	1134			MSTRG.2668	mrcA	0	-0.807667	-0.328816	-0.98154	-0.93667
	MSTRG.2669	nudE	1549	846	947	956	1134	1106	1023	1090	1220	1128	869	505	1100	917	961			MSTRG.2669	nudE	0	-0.216894	-0.0133702	-1.24788	-0.540749
	MSTRG.267	NA	20	11	16	10	23	22	16	10	14	19	18	7	19	23	19			MSTRG.267	NA	0	0.526069	-0.46031	-0.197276	0.92062
	MSTRG.2670	igaA	2355	1629	1471	1541	2582	2215	1789	2098	2112	1699	1668	1189	1749	1653	1607			MSTRG.2670	igaA	0	0.791395	0.487564	-0.805735	-0.39973
	MSTRG.2671	yrfG	1865	948	917	1195	1350	1150	1323	1115	1254	1443	977	571	1440	1031	1014			MSTRG.2671	yrfG	0	-0.0390403	-0.0423866	-0.824308	-0.273282
	MSTRG.2672	hslR	2033	1129	975	1241	1592	1574	1352	1172	1321	1682	1063	748	1367	1138	1145			MSTRG.2672	hslR	0	0.282893	-0.305944	-0.674753	-0.510256
	MSTRG.2673	hslO	4034	1992	1938	2290	2851	2487	2894	2622	2324	3105	2111	1400	2658	2279	2023			MSTRG.2673	hslO	0	-0.18189	-0.0671262	-0.729727	-0.543506
	MSTRG.2674	yhgE	504	473	351	401	719	680	361	558	487	533	465	313	452	542	498			MSTRG.2674	yhgE	0	1.40504	0.232189	-0.0506054	0.488193
	MSTRG.2675	pckA	25013	24319	24012	23459	40761	38641	17079	29537	26031	27318	28537	17678	25682	30138	28128			MSTRG.2675	pckA	0	1.54826	-0.0365598	0.00991364	0.556213
	MSTRG.2676	envZ	6207	4954	5335	5121	8077	7637	4753	6272	6634	6094	5425	3693	5540	5979	5796			MSTRG.2676	envZ	0	1.31715	0.353041	-0.389772	0.248616
	MSTRG.2677	greB	303	254	251	255	380	354	227	318	304	407	298	206	301	314	272			MSTRG.2677	greB	0	1.09379	0.247764	0.62243	0.477398
	MSTRG.2678	yhgF	4820	2656	2983	3664	2927	2087	3884	2879	2743	4023	2813	1317	3951	3069	2360			MSTRG.2678	yhgF	0	-0.678642	-0.363136	-0.878691	-0.411148
	MSTRG.2679	feoA	205	390	1330	1270	456	429	1447	1113	721	777	658	230	624	1081	653			MSTRG.2679	feoA	0	0.191047	1.12634	-0.215966	0.359666
	MSTRG.268	yahI	98	42	45	52	73	67	72	40	57	63	43	33	57	46	45			MSTRG.268	yahI	0	0.138289	-0.316088	-0.908754	-0.730955
	MSTRG.2680	feoB	1837	2366	7489	4988	3514	2795	5534	7470	6246	3626	3929	1638	3935	6605	5170			MSTRG.2680	feoB	0	-0.0682482	1.30587	-0.431778	0.694231
	MSTRG.2681	rpnA	255	214	228	162	303	266	222	262	292	238	201	118	244	202	223			MSTRG.2681	rpnA	0	0.238862	0.555003	-0.983549	-0.19671
	MSTRG.2682	bioH	495	358	321	366	540	540	414	486	545	446	411	234	355	389	413			MSTRG.2682	bioH	0	1.01559	1.01186	-0.309905	-0.0634745
	MSTRG.2683	gntX	1668	1209	1167	1348	1832	1629	1412	974	1483	1607	1490	818	1314	1468	1272			MSTRG.2683	gntX	0	0.951943	-0.217765	-0.160524	0.0124437
	MSTRG.2684	nfuA	5164	3377	3650	3481	4870	4238	4528	4814	4214	4546	3602	2548	3819	4216	3667			MSTRG.2684	nfuA	0	0.192423	0.659944	-0.722796	-0.23642
	MSTRG.2685	gntT	980	559	1147	1333	929	701	583	791	661	863	687	352	1524	1080	874			MSTRG.2685	gntT	0	0.298679	-0.701951	-0.84536	0.853986
	MSTRG.2686	malQ	8806	5768	8255	8404	10304	10801	3626	6850	6858	5963	6525	4164	9043	7394	7114			MSTRG.2686	malQ	0	1.10142	-0.906034	-1.01848	0.119046
	MSTRG.2687	malP	16663	15731	23463	19032	30014	32657	7746	16876	20364	13283	18094	12447	19511	20188	21083			MSTRG.2687	malP	0	1.36334	-0.573432	-0.634726	0.259788
	MSTRG.2688	malT	14893	29164	24741	23070	50925	49922	14375	36014	35539	23383	27929	19553	22464	30090	26375			MSTRG.2688	malT	0	1.6942	0.526527	0.0635336	0.311398
	MSTRG.2689	rtcA	373	231	251	248	435	456	171	421	335	242	261	170	263	317	232			MSTRG.2689	rtcA	0	1.03228	0.261705	-0.661531	-0.156296
	MSTRG.269	yahJ	615	441	451	524	640	497	516	580	561	541	518	292	494	541	510			MSTRG.269	yahJ	0	0.628145	0.61183	-0.636303	0.154997
	MSTRG.2690	rtcB	234	147	138	136	196	174	196	169	166	202	136	89	164	172	139			MSTRG.2690	rtcB	0	-0.123031	0.113567	-0.870681	-0.416413
	MSTRG.2691	rtcR	635	609	445	487	722	686	585	636	575	622	568	354	489	415	511			MSTRG.2691	rtcR	0	0.663629	0.3447	-0.467117	-0.882691
	MSTRG.2692	NA	1451	613	664	875	819	520	1017	816	715	1196	641	382	970	784	613			MSTRG.2692	NA	0	-0.629596	-0.220481	-0.623472	-0.442187
	MSTRG.2693	glpG	2761	886	1059	1451	1199	920	1722	1181	1205	1568	987	471	1881	1051	957			MSTRG.2693	glpG	0	-0.698517	-0.367705	-1.03302	-0.502367
	MSTRG.2694	glpE	1138	351	406	549	455	404	619	470	470	566	366	244	882	455	363			MSTRG.2694	glpE	0	-0.716583	-0.494398	-1.05795	-0.286927
	MSTRG.2695	glpD	56250	50344	77042	69191	92881	89321	47272	80350	81482	62282	75723	43730	71849	88287	86434			MSTRG.2695	glpD	0	1.4017	0.526862	-0.0393264	1.30193
	MSTRG.2696	NA	748	373	494	411	673	673	490	822	756	455	554	324	612	565	559			MSTRG.2696	NA	0	0.32171	1.0263	-0.638889	0.274133
	MSTRG.2697	glgP	8776	5779	6016	6326	7938	8109	6313	6764	6322	6559	6861	3916	6913	7026	6471			MSTRG.2697	glgP	0	0.536186	-0.348729	-0.962576	-0.0479056
	MSTRG.2698	glgA	13110	10350	9928	10294	15864	15681	8791	10694	10537	11067	11631	7192	11243	12346	11894			MSTRG.2698	glgA	0	1.23579	-0.49221	-0.511513	0.306352
	MSTRG.2699	glgX	17798	10444	13004	13800	15373	14264	11561	12844	11469	13446	12515	6710	15704	13564	12783			MSTRG.2699	glgX	0	0.2888	-0.708093	-1.13029	0.106109
	MSTRG.27	caiC	273	163	161	149	280	245	187	216	205	241	229	132	342	314	303			MSTRG.27	caiC	0	0.399791	0.057113	0.0259605	1.87954
	MSTRG.270	mhpT	81	34	39	39	80	85	65	62	70	0	0	0	2	0	0			MSTRG.270	mhpT	0	0.482944	0.415331	-1.48747	-1.46815
	MSTRG.2700	NA	376	295	340	313	424	416	248	265	342	307	315	200	345	349	333			MSTRG.2700	NA	0	0.80126	-0.880257	-1.06647	0.0902828
	MSTRG.2701	asd	12668	10334	12336	10653	13968	12511	8811	11182	11121	11555	11360	6418	10798	12106	11290			MSTRG.2701	asd	0	0.339071	-0.798347	-1.13496	-0.216219
	MSTRG.2702	yhgN	596	295	279	473	385	322	525	376	399	590	367	183	432	391	316			MSTRG.2702	yhgN	0	0.029074	0.377962	-0.0872219	-0.0901293
	MSTRG.2703	gntU	518	258	370	449	297	216	376	369	256	401	314	137	526	395	286			MSTRG.2703	gntU	0	-0.567648	-0.447331	-0.907003	0.188188
	MSTRG.2704	gntK	243	99	271	294	153	119	148	94	125	212	177	47	320	221	190			MSTRG.2704	gntK	0	-0.197838	-1.03549	-0.745048	0.496699
	MSTRG.2705	gntR	1421	1313	1268	858	2229	2058	1007	1491	1720	1448	1538	1189	1262	1446	1505			MSTRG.2705	gntR	0	1.07311	0.202792	0.162421	0.198098
	MSTRG.2706	yhhW	532	495	456	433	931	861	407	651	687	540	582	323	472	641	625			MSTRG.2706	yhhW	0	1.50148	0.530174	-0.0768954	0.516009
	MSTRG.2707	yhhX	2539	2525	2645	2258	4450	4492	1734	2820	3080	2497	2865	2069	2346	3342	3303			MSTRG.2707	yhhX	0	1.48616	-0.0319285	-0.118348	0.545764
	MSTRG.2708	NA	71	41	16	42	69	25	31	33	39	44	32	24	34	29	35			MSTRG.2708	NA	0	0.177067	-0.553335	-0.619735	-0.664002
	MSTRG.2709	yhiM	154	82	28	58	87	83	62	76	64	95	63	35	94	73	59			MSTRG.2709	yhiM	0	-0.409156	-0.704657	-0.806946	-0.431887
	MSTRG.271	yaiL	821	604	540	668	804	700	575	654	611	0	0	0	0	0	0			MSTRG.271	yaiL	0	0.200194	-0.12089	-1.90039	-1.90039
	MSTRG.2710	yhiN	2110	1343	1060	1107	2154	1907	1539	1671	1984	1739	1344	1088	1175	1084	1308			MSTRG.2710	yhiN	0	0.554685	0.576703	-0.289622	-0.801118
	MSTRG.2711	pitA	12328	4684	4954	7172	5684	4729	10054	6903	6707	8378	5133	2572	9089	5379	4938			MSTRG.2711	pitA	0	-0.582898	0.225921	-0.782742	-0.340612
	MSTRG.2712	uspB	126	115	74	105	174	151	76	123	122	108	133	61	102	121	99			MSTRG.2712	uspB	0	1.31035	0.0683662	-0.148127	0.0797606
	MSTRG.2713	yhhY	163	189	205	154	316	269	125	231	231	211	186	160	181	210	157			MSTRG.2713	yhhY	0	1.23812	0.204086	0	-0.0612259
	MSTRG.2714	hcp	64	49	21	22	23	36	25	22	27	43	23	16	35	34	27			MSTRG.2714	hcp	0	-1.38142	-1.56387	-1.35536	-0.990453
	MSTRG.2715	NA	481	325	260	279	412	365	368	440	393	406	284	186	374	308	291			MSTRG.2715	NA	0	-0.0427611	0.577274	-0.81246	-0.397678
	MSTRG.2716	NA	7	8	1	4	5	8	7	2	5	4	7	4	2	6	4			MSTRG.2716	NA	0	0.15022	-0.30044	-0.15022	-0.600881
	MSTRG.2717	yrhB	30	32	7	12	24	38	23	30	19	28	13	14	16	23	21			MSTRG.2717	yrhB	0	0.193187	0.115912	-0.540925	-0.347737
	MSTRG.2718	ggt	390	292	411	335	350	285	295	346	309	409	342	162	337	494	405			MSTRG.2718	ggt	0	-0.541838	-0.629942	-0.792934	0.629942
	MSTRG.2719	yhhA	204	415	272	210	628	648	187	289	467	331	345	337	213	408	431			MSTRG.2719	yhhA	0	1.37964	0.120574	0.282884	0.373315
	MSTRG.272	fghA	2751	1727	2147	2319	2260	1662	2238	2361	2079	0	0	0	0	0	0			MSTRG.272	fghA	0	-0.113364	0.0156466	-1.95582	-1.95582
	MSTRG.2720	NA	22926	14387	16200	17059	19115	15532	16133	16796	16871	20140	16207	9352	20115	17356	15942			MSTRG.2720	NA	0	-0.197736	-0.406305	-0.855069	-0.0109428
	MSTRG.2721	NA	1	1	1	1	1	1	1	1	1	1	1	1	1	1	1			MSTRG.2721	NA	#DIV/0!	#DIV/0!	#DIV/0!	#DIV/0!	#DIV/0!
	MSTRG.2722	panM	1	1	1	1	2	2	1	1	2	1	1	1	1	1	1			MSTRG.2722	panM	0	1.61015	0.805076	0	0
	MSTRG.2723	rsmD	822	397	421	418	590	508	440	551	513	566	467	295	560	470	473			MSTRG.2723	rsmD	0	-0.350688	-0.384625	-0.882376	-0.387454
	MSTRG.2724	yhhM	247	243	245	235	380	299	189	265	274	326	236	178	260	289	237			MSTRG.2724	yhhM	0	1.18463	-0.0463262	0.0330901	0.337519
	MSTRG.2725	yhhN	662	807	705	600	1269	1308	495	857	909	623	713	559	659	766	771			MSTRG.2725	yhhN	0	1.42813	0.123876	-0.397257	0.0313249
	MSTRG.2726	zntA	2138	2337	2427	2074	3482	3462	2251	3100	3595	2655	2583	1949	1899	2910	3216			MSTRG.2726	zntA	0	1.20602	1.16498	0.162436	0.640056
	MSTRG.2727	tusA	391	268	214	239	394	327	277	278	423	310	267	173	347	276	301			MSTRG.2727	tusA	0	0.421671	0.508914	-0.596156	0.247187
	MSTRG.2728	yhhQ	649	256	141	201	320	336	284	253	305	426	232	141	289	222	171			MSTRG.2728	yhhQ	0	-0.495164	-0.534462	-0.647119	-0.953649
	MSTRG.2729	dcrB	4229	4897	4593	3803	7172	6725	3193	4458	4779	5269	4860	3561	3634	5145	5241			MSTRG.2729	dcrB	0	1.21055	-0.391963	-0.0088184	0.0915289
	MSTRG.273	frmA	4702	3254	4193	4206	4100	3306	3675	3684	3638	0	0	0	0	0	0			MSTRG.273	frmA	0	-0.0899185	-0.192898	-2.0343	-2.0343
	MSTRG.2730	yhhS	720	603	642	481	893	790	527	779	824	593	699	340	608	796	833			MSTRG.2730	yhhS	0	0.435217	0.360858	-0.728277	0.594869
	MSTRG.2731	yhhT	120	93	103	90	143	113	79	117	142	97	74	52	113	107	114			MSTRG.2731	yhhT	0	0.411783	0.301974	-1.27653	0.24707
	MSTRG.2732	acpT	398	99	127	182	137	96	197	141	126	171	97	77	248	116	97			MSTRG.2732	acpT	0	-0.852364	-0.652528	-1.13785	-0.664763
	MSTRG.2733	nikA	3066	1283	7720	6705	1335	779	4802	8743	4692	4781	5818	1328	6590	9623	8382			MSTRG.2733	nikA	0	-0.365837	0.694302	-0.0159842	1.40999
	MSTRG.2734	nikR	549	221	306	371	300	236	341	573	337	444	335	158	505	398	371			MSTRG.2734	nikR	0	-0.478238	0.495217	-0.393344	0.560303
	MSTRG.2735	rhsB	828	594	467	457	955	915	527	687	780	634	567	472	531	570	531			MSTRG.2735	rhsB	0	0.895574	0.214692	-0.441653	-0.525485
	MSTRG.2736	NA	42	18	12	12	34	32	20	32	18	26	17	17	20	19	12			MSTRG.2736	NA	0	0.219819	-0.0732729	-0.439638	-0.769366
	MSTRG.2737	yhhI	79	58	37	49	84	96	37	57	64	52	50	35	50	53	54			MSTRG.2737	yhhI	0	1.04854	-0.305029	-0.705379	-0.324093
	MSTRG.2738	yhhJ	8649	6753	5597	6330	11397	11241	4063	7097	7089	7908	8055	5614	7494	8920	8851			MSTRG.2738	yhhJ	0	1.33256	-0.459849	0.0966519	0.713352
	MSTRG.2739	yhiY	318	365	282	252	597	535	150	311	334	351	352	243	263	442	363			MSTRG.2739	yhiY	0	1.23318	-0.500337	-0.0559201	0.303146
	MSTRG.274	frmR	1517	827	1193	1315	1096	901	1143	1031	1080	0	0	0	0	0	0			MSTRG.274	frmR	0	-0.127009	-0.159749	-1.99658	-1.99658
	MSTRG.2740	yhiJ	85	84	48	58	87	82	69	83	78	105	70	35	76	59	57			MSTRG.2740	yhiJ	0	0.187031	0.24314	-0.130921	-0.467576
	MSTRG.2741	uspA	8935	16133	13197	12625	30364	31272	7091	22014	19637	13117	16551	13223	11970	19287	19247			MSTRG.2741	uspA	0	1.72534	0.502178	0.221731	0.586633
	MSTRG.2742	yriA	8	14	7	7	19	23	14	23	11	9	17	9	14	13	13			MSTRG.2742	yriA	0	1.27029	1.20678	0.381088	0.698662
	MSTRG.2743	dtpB	1206	2038	1113	831	4083	5019	857	3202	3686	1611	2069	1957	1633	3134	3654			MSTRG.2743	dtpB	0	1.42939	0.868505	0.328125	1.0418
	MSTRG.2744	rsmJ	291	195	191	241	262	263	219	302	252	272	200	149	283	210	242			MSTRG.2744	rsmJ	0	0.687408	0.741474	-0.432526	0.447974
	MSTRG.2745	prlC	3863	2429	2633	2938	3370	2802	2683	2647	2461	3593	2680	1533	3182	2947	2592			MSTRG.2745	prlC	0	0.112022	-0.686665	-0.677583	-0.123527
	MSTRG.2746	rlmJ	2509	1566	1745	1459	2352	2324	1748	1774	2391	1909	1689	1143	1803	1666	1855			MSTRG.2746	rlmJ	0	0.275914	0.0814603	-0.945115	-0.434455
	MSTRG.2747	gorA	4331	3184	3421	3293	4762	4577	3506	3811	4123	4160	3510	2331	3467	3608	3927			MSTRG.2747	gorA	0	0.922966	0.274278	-0.508828	0.0359173
	MSTRG.2748	dinQ	239	200	196	171	287	254	222	256	250	260	212	133	175	226	206			MSTRG.2748	dinQ	0	0.632394	0.7638	-0.246387	-0.229961
	MSTRG.2749	arsR	58	59	71	45	80	68	74	52	41	66	42	39	60	54	60			MSTRG.2749	arsR	0	0.132685	-0.557277	-1.08802	-0.371518
	MSTRG.275	yaiO	59	36	14	22	49	25	15	27	24	0	0	0	0	0	0			MSTRG.275	yaiO	0	-0.226663	-0.749733	-1.90048	-1.90048
	MSTRG.2750	arsB	209	137	128	188	171	131	142	127	150	206	118	86	152	150	133			MSTRG.2750	arsB	0	0.16034	-0.551167	-0.641358	-0.390828
	MSTRG.2751	arsC	96	64	83	84	84	111	74	92	105	134	83	46	95	101	88			MSTRG.2751	arsC	0	0.588382	0.457631	0.326879	0.670102
	MSTRG.2752	NA	55	29	12	19	21	15	19	0	11	32	18	12	35	23	13			MSTRG.2752	NA	0	-1.05241	-1.69412	-0.87273	-0.641713
	MSTRG.2753	NA	3354	3726	3528	3028	5016	4514	2850	2298	3924	3568	3394	2070	3231	3644	3237			MSTRG.2753	NA	0	0.870311	-0.685537	-0.70339	-0.221371
	MSTRG.2754	NA	45	22	11	17	31	21	22	10	17	39	22	10	18	26	12			MSTRG.2754	NA	0	-0.29102	-0.937731	-0.226349	-0.711382
	MSTRG.2755	hdeD	103	102	61	62	110	93	75	134	108	102	87	44	92	87	95			MSTRG.2755	hdeD	0	-0.014763	0.752913	-0.487179	0.118104
	MSTRG.2756	slp	171	194	95	83	207	224	105	194	179	198	139	124	128	159	201			MSTRG.2756	slp	0	0.401312	0.133771	0.0074317	0.208088
	MSTRG.2757	dctR	12	15	15	13	18	11	16	20	22	12	12	5	10	8	12			MSTRG.2757	dctR	0	0	1.20205	-0.976667	-0.901539
	MSTRG.2758	yhiD	35	16	11	22	12	9	45	12	11	21	8	7	19	9	25			MSTRG.2758	yhiD	0	-0.58414	0.184465	-0.799349	-0.276698
	MSTRG.2759	hdeB	206	213	130	121	266	213	147	259	195	219	252	130	168	224	248			MSTRG.2759	hdeB	0	0.344712	0.351471	0.351471	0.615075
	MSTRG.276	NA	13	0	15	15	23	16	12	0	16	13	9	5	13	12	9			MSTRG.276	NA	0	1.41715	0	-0.0545058	0.327035
	MSTRG.2760	hdeA	572	660	460	386	834	539	483	687	659	681	668	462	553	843	725			MSTRG.2760	hdeA	0	0.1648	0.336979	0.292704	1.05521
	MSTRG.2761	gadW	198	169	85	135	219	150	120	149	152	224	139	109	176	167	161			MSTRG.2761	gadW	0	0.453659	-0.270451	0.174484	0.453659
	MSTRG.2762	gadE	34	40	27	25	68	60	26	40	43	37	49	32	40	51	43			MSTRG.2762	gadE	0	1.41932	0.218357	0.464009	0.900723
	MSTRG.2763	NA	9	8	5	5	16	12	6	17	10	13	8	16	11	15	10			MSTRG.2763	NA	0	0.910723	0.910723	1.24189	1.1591
	MSTRG.2764	mdtE	148	76	84	76	107	106	117	81	95	109	89	53	95	84	63			MSTRG.2764	mdtE	0	-0.271461	-0.214311	-0.814383	-0.94297
	MSTRG.2765	mdtF	523	308	312	331	444	414	428	391	390	427	376	195	440	449	368			MSTRG.2765	mdtF	0	0.197045	0.282717	-0.62112	0.488329
	MSTRG.2766	gadX	111	46	39	18	55	25	31	14	19	61	44	24	46	39	27			MSTRG.2766	gadX	0	-1.35566	-1.826	-0.926831	-1.162
	MSTRG.2767	gadA	182	143	122	131	218	224	144	218	210	217	167	90	152	202	194			MSTRG.2767	gadA	0	0.998567	0.990642	0.213979	0.800439
	MSTRG.2768	ccp	252	568	267	364	1180	1172	194	709	545	533	648	457	429	631	609			MSTRG.2768	ccp	0	1.8731	0.415094	0.633565	0.66921
	MSTRG.2769	treF	386	311	316	291	463	400	282	408	417	461	376	259	379	358	406			MSTRG.2769	treF	0	0.743748	0.495832	0.437809	0.685725
	MSTRG.277	NA	1577	1260	1376	1196	2079	2003	1066	822	1676	1346	1375	910	1407	1500	1464			MSTRG.277	NA	0	1.0196	-0.621336	-0.557192	0.151265
	MSTRG.2770	yhjB	100	93	66	73	104	122	82	91	94	109	93	57	73	102	87			MSTRG.2770	yhjB	0	0.772108	0.154422	0	0.0579081
	MSTRG.2771	rcdB	394	345	347	358	525	354	243	286	311	422	376	251	363	416	342			MSTRG.2771	rcdB	0	0.714214	-1.16355	-0.175006	0.165546
	MSTRG.2772	yhjD	563	362	507	416	550	470	369	434	492	434	490	273	490	512	523			MSTRG.2772	yhjD	0	0.0169488	-0.580496	-0.995741	0.394059
	MSTRG.2773	yhjE	276	174	163	232	310	265	270	332	321	198	147	123	204	175	183			MSTRG.2773	yhjE	0	0.967596	1.54616	-0.723204	-0.254368
	MSTRG.2774	yhjG	4834	2138	2123	5682	5429	4234	10660	8208	8097	3571	2785	1414	4480	3843	3392			MSTRG.2774	yhjG	0	0.810383	2.31705	-0.171801	0.339713
	MSTRG.2775	pdeH	7447	3655	3334	10035	10233	7461	17365	11873	14287	6724	4568	2315	7063	6965	6047			MSTRG.2775	pdeH	0	1.06123	2.32229	-0.0661824	0.450184
	MSTRG.2776	kdgK	2177	1374	2322	2225	2311	1654	1594	2851	3205	2580	2292	1074	2025	3124	3323			MSTRG.2776	kdgK	0	0.157634	0.883643	0.0363005	1.2924
	MSTRG.2777	yhjJ	3661	1781	2671	2167	3259	3251	2224	3079	3527	2418	2202	1599	2732	2126	2544			MSTRG.2777	yhjJ	0	0.299614	0.380892	-1.00615	-0.377705
	MSTRG.2778	dctA	11097	24402	11367	13960	41951	41477	10298	25904	24985	18770	18827	15266	14249	17645	16158			MSTRG.2778	dctA	0	1.69464	0.480364	0.201155	0.0397816
	MSTRG.2779	hmsP	1370	992	926	945	1305	1181	949	1074	1141	1231	1009	694	1038	1097	1040			MSTRG.2779	hmsP	0	0.284451	-0.246657	-0.704166	-0.224776
	MSTRG.278	NA	90	31	22	36	69	33	60	52	52	83	37	23	75	39	33			MSTRG.278	NA	0	-0.0761519	0.319838	0	0.0609216
	MSTRG.2780	bcsC	1421	998	993	1052	1438	1171	1113	1171	1166	1315	1133	606	1307	1222	1072			MSTRG.2780	bcsC	0	0.409455	0.0624871	-0.588694	0.310791
	MSTRG.2781	bcsB	490	301	379	356	423	323	404	356	353	432	386	197	424	406	318			MSTRG.2781	bcsB	0	-0.327551	-0.274565	-0.746624	-0.105972
	MSTRG.2782	bcsA	484	274	333	307	341	347	356	397	336	397	310	210	395	334	245			MSTRG.2782	bcsA	0	-0.477563	-0.00994923	-0.865583	-0.58203
	MSTRG.2783	yhjR	161	88	87	104	132	108	84	159	134	164	94	64	124	104	83			MSTRG.2783	yhjR	0	0.0845289	0.433211	-0.147926	-0.264153
	MSTRG.2784	bcsE	2284	2151	2640	1852	3340	3561	1467	2919	3128	2133	2558	1920	2103	2706	2863			MSTRG.2784	bcsE	0	0.947232	0.247816	-0.261928	0.337007
	MSTRG.2785	ldrD	25	20	23	17	14	20	16	46	18	20	13	13	16	26	14			MSTRG.2785	ldrD	0	-0.683983	0.482811	-0.885154	-0.482811
	MSTRG.2786	dppA	3597	2872	4027	3229	4680	3951	1697	3896	3634	3750	4733	2437	3428	4721	4312			MSTRG.2786	dppA	0	0.531634	-0.494607	0.165259	0.765881
	MSTRG.2787	yhjV	2043	992	704	1008	979	745	1341	847	744	1653	829	536	1044	714	641			MSTRG.2787	yhjV	0	-0.823209	-0.659712	-0.589408	-1.09543
	MSTRG.2788	dppF	1348	727	942	937	812	623	758	721	541	1184	860	439	808	786	610			MSTRG.2788	dppF	0	-0.917808	-1.41869	-0.75986	-1.15687
	MSTRG.2789	dppC	361	169	204	207	209	133	158	153	150	268	212	120	222	184	180			MSTRG.2789	dppC	0	-1.03218	-1.52316	-0.747631	-0.825741
	MSTRG.279	NA	11	9	2	5	8	3	7	5	4	12	6	2	14	8	3			MSTRG.279	NA	0	-0.537825	-0.537825	-0.179275	0.268913
	MSTRG.2790	dppB	385	112	169	182	213	161	115	134	144	278	200	92	232	141	170			MSTRG.2790	dppB	0	-0.491607	-1.22008	-0.429038	-0.549705
	MSTRG.2791	NA	21	8	5	9	9	11	14	11	5	6	5	5	8	8	13			MSTRG.2791	NA	0	-0.380646	-0.304517	-1.37033	-0.380646
	MSTRG.2792	NA	14	5	8	6	16	15	7	21	5	10	7	7	5	6	7			MSTRG.2792	NA	0	0.679471	0.407682	-0.203841	-0.611524
	MSTRG.2793	eptB	1037	743	706	659	1269	1221	769	913	991	814	655	559	864	623	641			MSTRG.2793	eptB	0	1.01692	0.286825	-0.702491	-0.549109
	MSTRG.2794	yiaG	124	84	81	73	109	80	88	120	96	127	141	87	163	208	193			MSTRG.2794	yiaG	0	-0.213754	0.118752	0.522511	2.17713
	MSTRG.2795	yhjX	81	67	50	40	101	67	55	72	63	63	65	61	81	88	52			MSTRG.2795	yhjX	0	0.211638	-0.169311	-0.190475	0.486768
	MSTRG.2796	yhjY	535	329	360	343	518	314	301	404	334	479	448	237	548	598	481			MSTRG.2796	yhjY	0	-0.151421	-0.57169	-0.185413	1.24536
	MSTRG.2797	tag	2682	2073	2042	2177	2928	2384	2330	2645	2538	2495	2148	1190	2327	2273	1936			MSTRG.2797	tag	0	0.571964	0.5918	-0.796782	-0.215726
	MSTRG.2798	bisC	0	0	0	0	0	0	0	0	0	0	0	0	0	0	0			MSTRG.2798	bisC	#DIV/0!	#DIV/0!	#DIV/0!	#DIV/0!	#DIV/0!
[truncated: 1,503 more rows]

## Sheet: L183F Heatmap_zscores
Gene	Pots	L4.2 (pre-L183F)	L5.3 (L183F)
flxA	0	0.793433	2.23041
cheY	0	0.7784	2.22487
cheR	0	0.798451	2.18597
cheZ	0	0.748029	2.21059
cho	0	0.823663	2.22448
cheA	0	0.839166	2.19151
tap	0	0.947413	2.22673
cheW	0	0.889311	2.22655
pdeH	0	0.956225	2.0925
tsr	0	0.9122	2.08428
dicC	0	0.855875	2.04739
lgoT	0	0.779363	2.128
cheB	0	0.759934	2.13912
yhjG	0	0.730367	2.08826
potB	0	0.707046	2.07827
yjbE	0	0.623767	2.11496
yebF	0	0.638946	2.08352
fliZ	0	0.617512	2.04283
nudG	0	0.612599	2.15776
trg	0	1.12233	2.16122
yggX	0	1.11064	2.15483
uhpT	0	1.14193	2.2168
tar	0	1.02229	2.2174
modC	0	1.57057	2.06618
modA	0	1.53937	2.04625
araC	0	1.48524	2.05587
flgL	0	1.53725	1.92766
fixC	0	1.48674	1.96561
cvrA	0	1.40843	1.8771
yfkB	0	1.41108	2.2417
crfC	0	1.28858	2.14245
exoD	0	1.68559	2.04022
tkt	0	1.80329	1.91833
leuO	0	1.64752	1.58868
aer	0	1.53389	1.56322
lrhA	0	1.78805	0.62214
tnaA	0	1.36141	0.732514
fimH	0	0.337918	2.09919
asr	0	0.313469	2.07567
fimA	0	0.376076	2.11004
fimG	0	0.391606	1.98551
pomA	0	0.556061	2.00084
gap	0	0.530123	1.95016
ydfW	0	0.228351	1.92149
amyA	0	0.226344	1.8846
ydfI	0	0.280103	1.91616
osmC	0	0.291227	1.82948
osmB	0	-0.14783	1.67544
fimI	0	-0.17805	1.68867
ydiH	0	-0.04299	1.6445
ydjM	0	-0.00843	1.8369
cspB	0	-0.19805	1.4233
ydhP	0	-0.29273	1.35287
fimC	0	-0.39222	1.42645
dgcP	0	-0.09341	1.23229
rnd	0	-0.13135	1.24933
cspA	0	-0.51074	1.11892
yneE	0	-0.54377	0.962388
cbl	0	-0.72495	0.512951
metZ	0	-0.72256	-0.05075
ompF	0	1.32144	-0.63259
dsdC	0	1.11533	-0.95057
ogrK	0	0.996467	-0.96645
allE	0	0.93488	-1.01767
cysQ	0	1.01928	-1.10164
emrY	0	0.092042	-1.324
cnoX	0	0.636543	-1.07193
hupB	0	0.839116	-1.1352
phoQ	0	0.840032	-1.15719
ppnP	0	0.775108	-1.13823
nrdR	0	0.771424	-1.179
ybaK	0	0.431388	-1.19426
dacC	0	0.718484	-1.34921
zapC	0	0.625343	-1.27616
hemH	0	0.584624	-1.42443
fsr	0	0.542346	-1.48308
tesB	0	-0.66436	-1.87693
ompT	0	-0.32686	-1.87293
artJ	0	-0.38862	-1.86496
fliC	0	-2.23434	-1.53886
yabI	0	-1.79392	-2.11134
azoR	0	-1.80773	-1.93753
hrpA	0	-1.90417	-1.91219

## Sheet: G20V Heatmap_zscores
Gene	Pots	preG20V	G20V
hofC	0	-0.10297	2.17525
yadG	0	-0.15388	2.17443
guaC	0	-0.15763	2.05888
apaG	0	-0.24703	2.06716
kefF	0	-0.00455	2.12834
yacG	0	0.00782	2.09048
srlD	0	-0.07542	1.90456
nadC	0	-0.23646	2.37798
acnB	0	-0.2581	2.33843
ygiW	0	-0.11427	2.31944
cueO	0	0.253877	2.46217
araA	0	0.287546	2.36883
yiaG	0	0.55026	2.29275
zapD	0	-0.24727	1.83842
setA	0	-0.30498	1.85852
can	0	-0.36123	1.83457
djlA	0	-0.33299	1.80171
aroP	0	-0.31368	1.9398
srlB	0	-0.32753	1.92559
yacC	0	-0.36394	2.01152
apaH	0	-0.47523	1.8326
hpt	0	-0.46041	1.71789
gcd	0	-0.22295	1.46821
astE	0	-0.77149	1.34176
narG	0	-0.87828	1.11324
aceA	0	-0.91742	1.63376
sodA	0	-0.6967	0.714837
narK	0	-0.93317	0.719944
entC	0	-0.87133	0.468375
xdhB	0	1.15288	0.748931
ygfM	0	1.15966	0.355138
ymfG	0	0.208805	-0.481
ynfH	0	0.157918	-0.52616
nfrA	0	-0.17457	-0.65331
yjdM	0	-0.22845	-1.02871
thiD	0	-0.33673	-1.24072
gltD	0	-0.74388	-1.46267
gltB	0	-0.69334	-1.68031
mhpR	0	-1.37484	-1.37484
lacZ	0	-1.65076	-1.65317
mhpC	0	-1.67678	-1.67678
mhpB	0	-1.59625	-1.59625
mhpT	0	-1.55566	-1.53546
mhpD	0	-1.54896	-1.5577
yaiO	0	-1.79518	-1.79518
lacI	0	-1.8619	-1.8619
mhpA	0	-1.88233	-1.90474
frmA	0	-2.08613	-2.08613
yaiL	0	-1.97436	-1.97436
frmB	0	-2.01455	-2.01455
frmR	0	-2.02567	-2.02567

## Sheet: DESEQ2_L3.2(preG20V) v Pots
geneID	basemean	log2foldchange	stderr	wald	p-value	a p-value	chr	start	end	strand	na	Gene name		geneID	Gene name	log2foldchange	a p-value < 0.01
MSTRG.273	1864.73	-5.70184	0.182406	-31.259	1.68433e-214	5.784e-211	CP083410.1	378461	379571	-	NA	frmA		MSTRG.1813	lrhA	1.05084	3.71683e-06
MSTRG.272	1008.05	-5.32394	0.182713	-29.1382	1.17804e-186	2.02269e-183	CP083410.1	377534	378368	-	NA	fghA		MSTRG.2273	xanQ	0.943333	0.000171511
MSTRG.295	346.71	-4.38878	0.187798	-23.3697	8.69393e-121	9.95165e-118	CP083410.1	366427	367510	-	NA	lacI		MSTRG.2266	NA	0.909724	0.00102397
MSTRG.274	535.544	-4.31162	0.192064	-22.4488	1.31427e-111	1.1283e-108	CP083410.1	379605	379881	-	NA	frmR		MSTRG.2272	ygfM	0.905635	0.00108095
MSTRG.271	299.17	-4.23812	0.18893	-22.4323	1.90615e-111	1.30915e-108	CP083410.1	376771	377311	+	NA	yaiL		MSTRG.2271	ssnA	0.850235	0.00271803
MSTRG.300	82.1167	-2.80978	0.198528	-14.1531	1.78807e-45	1.02337e-42	CP083410.1	372114	374881	+	NA	mhpD		MSTRG.2254	xdhB	0.816334	0.00362475
MSTRG.294	108.233	-2.69317	0.200807	-13.4117	5.16457e-41	2.53359e-38	CP083410.1	363230	366305	-	NA	lacZ		MSTRG.915	hlyE	0.808831	0.00537281
MSTRG.296	118.634	-2.19671	0.200665	-10.9471	6.85899e-28	2.94422e-25	CP083410.1	367586	368420	-	NA	mhpR		MSTRG.3228	fimH	0.716968	0.00032911
MSTRG.270	22.6213	-1.37914	0.193083	-7.14272	9.15046e-13	3.49141e-10	CP083410.1	375458	376670	+	NA	mhpT		MSTRG.3227	fimG	0.707489	0.00475551
MSTRG.299	21.9869	-1.34138	0.192153	-6.98078	2.93551e-12	1.00805e-09	CP083410.1	371238	372105	+	NA	mhpC		MSTRG.275	yaiO	-0.857681	0.000171511
MSTRG.1813	589.608	1.05084	0.184323	5.70107	1.1906e-08	3.71683e-06	CP083410.1	2405565	2406504	-	NA	lrhA		MSTRG.298	mhpB	-0.869113	0.000171511
MSTRG.297	12.6846	-0.993994	0.183172	-5.42655	5.74539e-08	1.64414e-05	CP083410.1	368610	370275	+	NA	mhpA		MSTRG.297	mhpA	-0.993994	1.64414e-05
MSTRG.2273	91.2289	0.943333	0.190613	4.94895	7.46152e-07	0.000171511	CP083410.1	3024213	3025613	+	NA	xanQ		MSTRG.299	mhpC	-1.34138	1.00805e-09
MSTRG.275	15.9877	-0.857681	0.172805	-4.96329	6.93106e-07	0.000171511	CP083410.1	380068	380842	-	NA	yaiO		MSTRG.270	mhpT	-1.37914	3.49141e-10
MSTRG.298	9.45362	-0.869113	0.175644	-4.94816	7.49174e-07	0.000171511	CP083410.1	370276	371221	+	NA	mhpB		MSTRG.296	mhpR	-2.19671	2.94422e-25
MSTRG.3228	297.104	0.716968	0.149156	4.80683	1.53342e-06	0.00032911	CP083410.1	4548671	4549574	+	NA	fimH		MSTRG.294	lacZ	-2.69317	2.53359e-38
MSTRG.2266	1696.47	0.909724	0.199418	4.5619	5.06916e-06	0.00102397	CP083410.1	3006053	3012475	+	NA	NA		MSTRG.300	mhpD	-2.80978	1.02337e-42
MSTRG.2272	810.084	0.905635	0.199546	4.53848	5.666e-06	0.00108095	CP083410.1	3020402	3024049	+	NA	ygfM		MSTRG.271	yaiL	-4.23812	1.30915e-108
MSTRG.2271	181.588	0.850235	0.196444	4.32812	1.50386e-05	0.00271803	CP083410.1	3019023	3020352	+	NA	ssnA		MSTRG.274	frmR	-4.31162	1.1283e-108
MSTRG.2254	193.748	0.816334	0.191952	4.2528	2.1111e-05	0.00362475	CP083410.1	3002476	3003831	+	NA	xdhB		MSTRG.295	lacI	-4.38878	9.95165e-118
MSTRG.3227	220.489	0.707489	0.169234	4.18054	2.90815e-05	0.00475551	CP083410.1	4548148	4548652	+	NA	fimG		MSTRG.272	fghA	-5.32394	2.02269e-183
MSTRG.915	129.449	0.808831	0.195273	4.14205	3.4421e-05	0.00537281	CP083410.1	1229482	1230394	-	NA	hlyE		MSTRG.273	frmA	-5.70184	5.784e-211
MSTRG.2253	345.648	0.690561	0.199448	3.46235	0.000535471	0.0799481	CP083410.1	3000168	3002466	+	NA	xdhA
MSTRG.2945	18329.6	0.63228	0.19095	3.31123	0.000928884	0.132908	CP083410.1	3888591	3890007	+	NA	tnaA
MSTRG.2270	883.106	0.630432	0.192062	3.28244	0.00102912	0.14136	CP083410.1	3015922	3019021	+	NA	ygfK
MSTRG.2946	2177.56	0.604577	0.190821	3.16829	0.00153339	0.202525	CP083410.1	3890097	3891345	+	NA	tnaB
MSTRG.1909	10.7772	-0.582077	0.184581	-3.15351	0.00161321	0.205176	CP083410.1	2507778	2508105	-	NA	fryB
MSTRG.2474	127.138	0.614904	0.199338	3.08473	0.00203734	0.249865	CP083410.1	3262312	3263521	-	NA	tdcD
MSTRG.3225	948.886	0.508675	0.172242	2.95326	0.0031444	0.372341	CP083410.1	4544959	4547596	+	NA	fimD
MSTRG.2274	244.762	0.452486	0.165498	2.73408	0.0062554	0.716035	CP083410.1	3025630	3026947	+	NA	guaD
MSTRG.3222	23510.7	0.528316	0.194736	2.71299	0.00666801	0.738643	CP083410.1	4542978	4543527	+	NA	fimA
MSTRG.2275	133.874	0.477932	0.177618	2.69078	0.00712844	0.76497	CP083410.1	3026982	3028350	+	NA	ghxQ
MSTRG.2944	977.042	0.531661	0.199709	2.66218	0.0077636	0.784123	CP083410.1	3888296	3888371	+	NA	tnaC
MSTRG.487	87.619	-0.463039	0.17388	-2.66298	0.00774516	0.784123	CP083410.1	624884	626060	+	NA	entC
MSTRG.2475	283.552	0.486943	0.186802	2.60673	0.00914108	0.858666	CP083410.1	3263546	3264878	-	NA	tdcC
MSTRG.485	81.4417	-0.484444	0.186138	-2.60261	0.00925179	0.858666	CP083410.1	622299	623550	+	NA	entS
MSTRG.770	7509.97	0.507397	0.194355	2.61066	0.00903664	0.858666	CP083410.1	1067111	1067708	-	NA	wrbA
MSTRG.769	1988.11	0.500026	0.19318	2.5884	0.00964233	0.871362	CP083410.1	1066863	1067091	-	NA	yccJ
MSTRG.1	177.138	-0.197157	0.176867	-1.11472	0.264972	0.999513	CP083410.1	189	255	+	NA	thrL
MSTRG.10	1784.53	-0.00779692	0.143696	-0.0542599	0.956728	0.999513	CP083410.1	15444	16557	+	NA	NA
MSTRG.100	33346.3	-0.121232	0.147087	-0.824218	0.409816	0.999513	CP083410.1	190856	191708	+	NA	tsf
MSTRG.1000	1955.29	-0.140834	0.201187	-0.700016	0.483917	0.999513	CP083410.1	1341918	1342982	+	NA	pyrF
MSTRG.1001	134.594	0.0963479	0.173589	0.555033	0.578872	0.999513	CP083410.1	1343107	1343326	-	NA	osmB
MSTRG.1002	1211.91	-0.139265	0.154307	-0.902525	0.366778	0.999513	CP083410.1	1343594	1344344	-	NA	yciT
MSTRG.1003	320.264	-0.108053	0.147543	-0.732347	0.463957	0.999513	CP083410.1	1344433	1344607	-	NA	NA
MSTRG.1004	384.215	0.201125	0.197471	1.0185	0.308439	0.999513	CP083410.1	1344644	1346740	+	NA	ymiD
MSTRG.1005	409.418	-0.0193917	0.0839508	-0.230989	0.817323	0.999513	CP083410.1	1344754	1346740	-	NA	pdeR
MSTRG.1006	15.1475	-0.130256	0.197724	-0.658777	0.510039	0.999513	CP083410.1	1346793	1346898	+	NA	NA
MSTRG.1007	6436.16	-0.117337	0.199849	-0.58713	0.557116	0.999513	CP083410.1	1346975	1348910	-	NA	rnb
MSTRG.1008	272.602	-0.0895606	0.199829	-0.448186	0.654019	0.999513	CP083410.1	1348977	1350105	-	NA	yciW
MSTRG.1009	10589.4	-0.0950974	0.166363	-0.571626	0.567575	0.999513	CP083410.1	1350248	1351037	-	NA	fabI
MSTRG.101	8427.19	-0.111742	0.194618	-0.574161	0.565859	0.999513	CP083410.1	191854	192580	+	NA	pyrH
MSTRG.1010	82.7646	-0.113017	0.191794	-0.589264	0.555684	0.999513	CP083410.1	1351404	1351758	-	NA	ycjD
MSTRG.1011	445.333	-0.214621	0.158244	-1.35626	0.175017	0.999513	CP083410.1	1351825	1352632	-	NA	sapF
MSTRG.1012	2617.25	-0.113168	0.141756	-0.79833	0.424679	0.999513	CP083410.1	1352633	1357108	-	NA	sapD
MSTRG.1013	2305.09	-0.00907055	0.184201	-0.0492427	0.960726	0.999513	CP083410.1	1393224	1394838	+	NA	mppA
MSTRG.1014	453.628	0.158775	0.165137	0.961475	0.336313	0.999513	CP083410.1	1394888	1395920	-	NA	ynaI
MSTRG.1016	2102.16	0.0230171	0.197673	0.11644	0.907304	0.999513	CP083410.1	1397362	1397620	+	NA	ynaJ
MSTRG.1017	8581.78	0.162366	0.200714	0.80894	0.41855	0.999513	CP083410.1	1397669	1398620	-	NA	uspE
MSTRG.1018	7487.83	-0.206326	0.188582	-1.0941	0.273913	0.999513	CP083410.1	1398771	1399524	-	NA	fnr
MSTRG.1019	218.42	-0.0489196	0.177883	-0.27501	0.783309	0.999513	CP083410.1	1399718	1400234	-	NA	ogt
MSTRG.102	5740.89	-0.0996998	0.190343	-0.523791	0.600424	0.999513	CP083410.1	157252	159126	-	NA	folK
MSTRG.1020	122.074	0.0515947	0.180568	0.285735	0.775081	0.999513	CP083410.1	1400244	1401771	-	NA	abgT
MSTRG.1021	328.418	0.120402	0.17082	0.704845	0.480907	0.999513	CP083410.1	1401807	1404563	-	NA	abgB
MSTRG.1022	1066.7	0.0122094	0.166224	0.0734517	0.941447	0.999513	CP083410.1	1404738	1405647	+	NA	abgR
MSTRG.1023	449.362	0.0523316	0.160221	0.326622	0.743954	0.999513	CP083410.1	1405976	1406540	+	NA	smrA
MSTRG.1024	190.467	-0.0802271	0.183135	-0.438076	0.661331	0.999513	CP083410.1	1406560	1407793	-	NA	dgcM
MSTRG.1025	10.3068	-0.0642954	0.189881	-0.338609	0.734904	0.999513	CP083410.1	1407986	1408034	+	NA	ydaN
MSTRG.1026	562.412	-0.0936452	0.141359	-0.662464	0.507674	0.999513	CP083410.1	1408047	1409031	+	NA	zntB
MSTRG.1027	218.097	-0.295333	0.197592	-1.49466	0.135003	0.999513	CP083410.1	1357420	1357666	-	NA	ymjA
MSTRG.1028	169.788	-0.244266	0.17712	-1.3791	0.167864	0.999513	CP083410.1	1357799	1359339	-	NA	puuP
MSTRG.1029	836.293	-0.10769	0.152154	-0.707769	0.479089	0.999513	CP083410.1	1359359	1366932	+	NA	NA
MSTRG.103	395.951	-0.0914594	0.195281	-0.468347	0.639537	0.999513	CP083410.1	159185	160112	-	NA	gluQRS
MSTRG.1030	3.90014	-0.0732404	0.128606	-0.569494	0.569021	0.999513	CP083410.1	1359487	1360906	-	NA	puuA
MSTRG.1031	463.829	0.00593019	0.201217	0.0294716	0.976488	0.999513	CP083410.1	1366932	1367910	-	NA	pspF
MSTRG.1032	1070.22	-0.0299166	0.157495	-0.189952	0.849346	0.999513	CP083410.1	1368076	1368745	+	NA	pspA
MSTRG.1033	204.156	-0.116274	0.170074	-0.683666	0.494186	0.999513	CP083410.1	1368798	1369382	+	NA	pspB
MSTRG.1034	50.8723	-0.059972	0.193748	-0.309537	0.756913	0.999513	CP083410.1	1369390	1369612	+	NA	pspD
MSTRG.1035	1163.28	0.207641	0.194775	1.06606	0.286399	0.999513	CP083410.1	1369686	1370001	+	NA	pspE
MSTRG.1036	54.2686	0.00475456	0.0928832	0.0511886	0.959175	0.999513	CP083410.1	1370213	1371893	+	NA	ycjM
MSTRG.1037	32.977	0.0262741	0.195815	0.134178	0.893262	0.999513	CP083410.1	1371906	1373199	+	NA	ycjN
MSTRG.1038	40.6675	0.0392338	0.201108	0.195088	0.845324	0.999513	CP083410.1	1373219	1374930	+	NA	ycjO
MSTRG.1039	61.5585	-0.0719995	0.19119	-0.376586	0.706481	0.999513	CP083410.1	1374960	1376013	+	NA	ycjQ
MSTRG.104	7943.65	-0.0842913	0.161675	-0.521362	0.602115	0.999513	CP083410.1	160148	160604	-	NA	dksA
MSTRG.1040	49.4067	-0.193788	0.201097	-0.963656	0.335219	0.999513	CP083410.1	1376031	1376820	+	NA	ycjR
MSTRG.1041	173.548	0.00663294	0.160067	0.0414385	0.966946	0.999513	CP083410.1	1376829	1380805	+	NA	ycjS
MSTRG.1042	15.0839	-0.0988278	0.185891	-0.531645	0.594972	0.999513	CP083410.1	1380818	1381900	+	NA	NA
MSTRG.1043	8.32147	-0.205704	0.16156	-1.27324	0.202932	0.999513	CP083410.1	1381944	1382850	+	NA	ompG
MSTRG.1044	212.623	-0.210129	0.186085	-1.12921	0.258808	0.999513	CP083410.1	1382960	1383959	-	NA	ycjW
MSTRG.1045	1477.24	0.105697	0.13543	0.780454	0.435124	0.999513	CP083410.1	1384114	1386570	+	NA	ycjX
MSTRG.1046	3454.13	0.0379861	0.176614	0.21508	0.829705	0.999513	CP083410.1	1386717	1388259	+	NA	tyrR
MSTRG.1047	28467.6	0.0393433	0.157037	0.250536	0.802173	0.999513	CP083410.1	1388302	1388809	-	NA	tpx
MSTRG.1048	1319.82	0.0208602	0.175037	0.119176	0.905136	0.999513	CP083410.1	1388927	1390596	+	NA	ycjG
MSTRG.1049	1.93296	-0.0727545	0.115018	-0.632551	0.527027	0.999513	CP083410.1	1389867	1390596	-	NA	mpaA
MSTRG.1050	15.9991	-0.103549	0.196643	-0.526583	0.598483	0.999513	CP083410.1	1390722	1390860	-	NA	NA
MSTRG.1051	67.5806	0.35339	0.19429	1.81888	0.0689292	0.999513	CP083410.1	1390930	1391851	-	NA	ycjY
MSTRG.1052	194.397	-0.138699	0.160197	-0.865804	0.386597	0.999513	CP083410.1	1391988	1392888	+	NA	pgrR
MSTRG.1053	28.4801	0.153542	0.182856	0.839686	0.401085	0.999513	CP083410.1	1418668	1419309	+	NA	sieB
MSTRG.1054	0.160821	0.0112814	0.0393635	0.286595	0.774423	0.999513	CP083410.1	1419153	1419309	-	NA	ydaF
MSTRG.1055	777.999	-0.13589	0.174388	-0.779241	0.435838	0.999513	CP083410.1	1409508	1410882	+	NA	dbpA
MSTRG.1056	1100.5	-0.143143	0.195392	-0.732595	0.463806	0.999513	CP083410.1	1411010	1411946	-	NA	ttcA
MSTRG.1057	178.633	-0.243435	0.201226	-1.20976	0.226371	0.999513	CP083410.1	1411997	1413233	-	NA	intR
MSTRG.1058	3.27722	-0.144045	0.125336	-1.14927	0.250445	0.999513	CP083410.1	1413234	1413450	-	NA	xisR
MSTRG.1059	6.69942	-0.0384927	0.115482	-0.333323	0.738891	0.999513	CP083410.1	1413528	1413925	-	NA	rcbA
MSTRG.106	363.36	-0.0328478	0.146576	-0.224101	0.822679	0.999513	CP083410.1	161500	162031	-	NA	thpR
MSTRG.1060	179.837	0.0242977	0.181789	0.133659	0.893672	0.999513	CP083410.1	1413981	1417384	-	NA	recT
MSTRG.1061	8.92014	-0.0919191	0.127768	-0.719424	0.47188	0.999513	CP083410.1	1417485	1417761	-	NA	racC
MSTRG.1062	8.6201	0.0680592	0.135041	0.50399	0.614268	0.999513	CP083410.1	1417835	1418227	-	NA	NA
MSTRG.1063	1345.82	0.114409	0.184207	0.621089	0.534541	0.999513	CP083410.1	1419762	1420239	-	NA	racR
MSTRG.1064	24.3633	0.213053	0.198716	1.07215	0.283654	0.999513	CP083410.1	1420362	1420659	+	NA	ydaS
MSTRG.1065	38.1165	-0.0460479	0.201192	-0.228876	0.818965	0.999513	CP083410.1	1420681	1421104	+	NA	ydaT
MSTRG.1066	62.5916	-0.0418837	0.187833	-0.222984	0.823548	0.999513	CP083410.1	1421116	1421974	+	NA	ydaU
MSTRG.1067	29.9593	0.179933	0.201038	0.895022	0.370775	0.999513	CP083410.1	1421980	1422727	+	NA	ydaV
MSTRG.1068	32.0184	0.00338601	0.198968	0.0170179	0.986422	0.999513	CP083410.1	1422749	1423202	+	NA	NA
MSTRG.1069	8.44637	0.117364	0.165032	0.711161	0.476985	0.999513	CP083410.1	1423397	1423583	+	NA	rzoD
MSTRG.107	1528.6	-0.0558967	0.133935	-0.417343	0.676428	0.999513	CP083410.1	162104	164534	+	NA	hrpB
MSTRG.1070	448.345	0.0959181	0.145139	0.660871	0.508695	0.999513	CP083410.1	1423779	1425237	+	NA	trkG
MSTRG.1071	33.5221	0.0532058	0.197168	0.26985	0.787275	0.999513	CP083410.1	1425374	1425978	+	NA	ynaK
MSTRG.1072	62.5635	0.129707	0.193058	0.671853	0.501677	0.999513	CP083410.1	1426451	1427384	+	NA	ynaA
MSTRG.1073	19.8816	-0.0185224	0.183998	-0.100666	0.919816	0.999513	CP083410.1	1427386	1427602	+	NA	NA
MSTRG.1074	408.856	0.137782	0.201288	0.684501	0.493659	0.999513	CP083410.1	1427743	1428724	-	NA	NA
MSTRG.1075	4.40766	-0.0803389	0.132416	-0.606718	0.544038	0.999513	CP083410.1	1428793	1428982	+	NA	NA
MSTRG.1076	123.752	0.075715	0.180458	0.419572	0.674798	0.999513	CP083410.1	1429046	1432984	+	NA	stfR
MSTRG.1077	74.5868	0.170694	0.195939	0.871155	0.38367	0.999513	CP083410.1	1433081	1433672	-	NA	pinR
MSTRG.1078	74.6841	-0.0788529	0.197377	-0.399504	0.689522	0.999513	CP083410.1	1433988	1434222	-	NA	ydfK
MSTRG.1079	74.7204	-0.110766	0.198782	-0.557226	0.577373	0.999513	CP083410.1	1434290	1434404	-	NA	NA
MSTRG.108	1892.47	-0.156269	0.177975	-0.878038	0.379923	0.999513	CP083410.1	164729	167264	+	NA	mrcB
MSTRG.1080	2717.13	0.258736	0.195957	1.32037	0.186711	0.999513	CP083410.1	1435182	1435617	-	NA	uspF
MSTRG.1081	20.752	-0.198685	0.200034	-0.993254	0.320586	0.999513	CP083410.1	1435757	1436891	-	NA	ompN
MSTRG.1082	4695.3	0.177611	0.146417	1.21305	0.225111	0.999513	CP083410.1	1437257	1440782	-	NA	nifJ
MSTRG.1083	1186.54	0.0738726	0.179539	0.411457	0.680737	0.999513	CP083410.1	1441055	1441741	+	NA	ydbJ
MSTRG.1084	107.42	0.318254	0.186	1.71104	0.0870743	0.999513	CP083410.1	1441318	1441741	-	NA	hslJ
MSTRG.1085	1894.94	0.202324	0.140296	1.44212	0.149267	0.999513	CP083410.1	1441851	1442841	-	NA	ldhA
MSTRG.1086	1208.41	0.0475011	0.144766	0.328124	0.742818	0.999513	CP083410.1	1443048	1445870	+	NA	ydbH
MSTRG.1087	189.134	-0.117841	0.172825	-0.681848	0.495335	0.999513	CP083410.1	1445877	1446204	+	NA	ydbL
MSTRG.1088	420.606	0.0915014	0.199278	0.459164	0.646116	0.999513	CP083410.1	1446117	1447281	-	NA	NA
MSTRG.1089	338.38	-0.0391647	0.185207	-0.211464	0.832525	0.999513	CP083410.1	1447516	1449016	+	NA	feaB
MSTRG.109	701.071	-0.194014	0.201076	-0.96488	0.334605	0.999513	CP083410.1	167483	169727	+	NA	fhuA
MSTRG.1090	93.6724	0.0792745	0.180424	0.439378	0.660387	0.999513	CP083410.1	1449073	1451347	-	NA	tynA
MSTRG.1091	42.0816	-0.419091	0.19701	-2.12726	0.0333986	0.999513	CP083410.1	1451594	1453640	-	NA	paaZ
MSTRG.1092	712.797	0.0883101	0.165569	0.533372	0.593776	0.999513	CP083410.1	1487232	1488033	+	NA	ydcF
MSTRG.1093	35362.5	-0.0879397	0.200669	-0.438231	0.661219	0.999513	CP083410.1	1488229	1489669	+	NA	aldA
MSTRG.1094	4046.13	0.00314502	0.16538	0.0190169	0.984828	0.999513	CP083410.1	1489710	1490711	-	NA	gap
MSTRG.1095	1796.57	0.0363844	0.155075	0.234624	0.8145	0.999513	CP083410.1	1490899	1491430	+	NA	cybB
MSTRG.1096	330.373	0.020407	0.175286	0.116421	0.907319	0.999513	CP083410.1	1491674	1491848	+	NA	NA
MSTRG.1097	313.697	0.210809	0.175062	1.20419	0.228515	0.999513	CP083410.1	1491873	1492069	+	NA	yncP
MSTRG.1099	19.4705	-0.105319	0.156587	-0.672592	0.501207	0.999513	CP083410.1	1453924	1454854	+	NA	paaA
MSTRG.11	115.707	0.225215	0.201201	1.11936	0.262989	0.999513	CP083410.1	16750	16903	-	NA	mokC
MSTRG.1100	7.80021	-0.116104	0.162569	-0.714182	0.475115	0.999513	CP083410.1	1454865	1455153	+	NA	paaB
MSTRG.1101	17.9346	-0.215354	0.192119	-1.12094	0.262312	0.999513	CP083410.1	1455161	1455908	+	NA	paaC
MSTRG.1102	22.205	-0.160782	0.194777	-0.825466	0.409107	0.999513	CP083410.1	1455922	1456420	+	NA	paaD
MSTRG.1103	92.5349	-0.195544	0.193182	-1.01223	0.31143	0.999513	CP083410.1	1456427	1459050	+	NA	paaK
MSTRG.1104	439.777	0.100938	0.189597	0.532382	0.594462	0.999513	CP083410.1	1459051	1462096	+	NA	paaC
MSTRG.1105	234.254	-0.0148285	0.194597	-0.0762011	0.939259	0.999513	CP083410.1	1462122	1463436	+	NA	paaF
MSTRG.1106	962.424	-0.0660536	0.157823	-0.418531	0.675559	0.999513	CP083410.1	1463536	1465141	+	NA	NA
MSTRG.1107	0.418321	-0.0314697	0.0461184	-0.682367	0.495007	0.999513	CP083410.1	1465162	1465228	-	NA	NA
MSTRG.1108	6961.43	0.158813	0.195487	0.812397	0.416564	0.999513	CP083410.1	1465260	1470507	+	NA	NA
MSTRG.111	7556.16	-0.0355419	0.165808	-0.214356	0.83027	0.999513	CP083410.1	173601	174882	-	NA	hemL
MSTRG.1110	966.653	-0.0620578	0.168809	-0.367621	0.713156	0.999513	CP083410.1	1470513	1474011	+	NA	NA
MSTRG.1111	222.827	0.00735196	0.19573	0.0375619	0.970037	0.999513	CP083410.1	1474218	1475079	+	NA	pdxI
MSTRG.1112	51.0507	-0.0417492	0.201309	-0.207388	0.835707	0.999513	CP083410.1	1475141	1477448	+	NA	ydbD
MSTRG.1113	10.822	0.0323739	0.175669	0.184289	0.853787	0.999513	CP083410.1	1477618	1479120	+	NA	ynbA
MSTRG.1114	192.767	0.0499615	0.165367	0.302126	0.762556	0.999513	CP083410.1	1479135	1482199	+	NA	ynbC
MSTRG.1116	5631.88	0.0265031	0.145204	0.182524	0.855172	0.999513	CP083410.1	1483058	1486961	+	NA	hrpA
MSTRG.1117	3651.31	0.0811424	0.173796	0.466883	0.640583	0.999513	CP083410.1	1492467	1494108	+	NA	trg
MSTRG.1118	3050.58	0.0107482	0.200477	0.053613	0.957243	0.999513	CP083410.1	1494145	1495069	-	NA	ydcI
MSTRG.1119	1652.43	0.0529527	0.115407	0.458834	0.646353	0.999513	CP083410.1	1495072	1500446	+	NA	NA
MSTRG.112	42.4942	-0.0651775	0.195686	-0.333073	0.739079	0.999513	CP083410.1	175047	175095	+	NA	yadX
MSTRG.1120	0.683777	0.0306225	0.0409183	0.748383	0.454229	0.999513	CP083410.1	1499465	1500446	-	NA	ydcK
MSTRG.1121	1212.28	0.0590133	0.136355	0.432792	0.665166	0.999513	CP083410.1	1500569	1502152	+	NA	tehA
MSTRG.1122	25.8098	-0.00428032	0.201342	-0.021259	0.983039	0.999513	CP083410.1	1526243	1526861	+	NA	yncG
MSTRG.1123	1.49836	-0.0248776	0.0865707	-0.287367	0.773831	0.999513	CP083410.1	1526936	1527149	+	NA	yncH
MSTRG.1124	592.426	-0.0242466	0.17715	-0.136871	0.891133	0.999513	CP083410.1	1502453	1503122	+	NA	ydcL
MSTRG.1125	98.6826	-0.0277503	0.197755	-0.140327	0.888402	0.999513	CP083410.1	1503139	1503646	-	NA	tnpA
MSTRG.1126	849.614	-0.00322491	0.186297	-0.0173106	0.986189	0.999513	CP083410.1	1503653	1504862	+	NA	insQ
MSTRG.1127	120.052	0.0792322	0.197561	0.401053	0.688381	0.999513	CP083410.1	1504901	1506116	-	NA	ydcO
MSTRG.1128	194.11	-0.214679	0.187707	-1.14369	0.252752	0.999513	CP083410.1	1506168	1506705	+	NA	sutR
MSTRG.1129	1745.05	-0.0312198	0.18996	-0.164349	0.869456	0.999513	CP083410.1	1506777	1508739	+	NA	rlhA
MSTRG.113	836.76	-0.207744	0.152739	-1.36012	0.17379	0.999513	CP083410.1	175106	176528	+	NA	clcA
MSTRG.1130	29.2394	0.162714	0.200895	0.809945	0.417972	0.999513	CP083410.1	1508830	1509061	-	NA	yncJ
MSTRG.1131	74.4292	0.0151515	0.18713	0.0809679	0.935467	0.999513	CP083410.1	1509282	1509459	+	NA	hicA
MSTRG.1132	216.749	-0.0745829	0.156445	-0.476734	0.633551	0.999513	CP083410.1	1509504	1509921	+	NA	hicB
MSTRG.1133	676.118	-0.108073	0.163956	-0.659156	0.509795	0.999513	CP083410.1	1509999	1511406	+	NA	ydcR
MSTRG.1134	162.737	0.218151	0.19621	1.11182	0.266214	0.999513	CP083410.1	1511650	1512796	+	NA	ydcS
MSTRG.1135	66.2372	0.0377225	0.190832	0.197673	0.843301	0.999513	CP083410.1	1512813	1513827	+	NA	ydcT
MSTRG.1136	182.87	0.0746545	0.171676	0.434857	0.663666	0.999513	CP083410.1	1513827	1515553	+	NA	ydcU
MSTRG.1137	480.725	0.0899488	0.183909	0.489095	0.624775	0.999513	CP083410.1	1515574	1516999	+	NA	patD
MSTRG.1138	68.6937	0.0276411	0.200336	0.137974	0.890261	0.999513	CP083410.1	1517095	1517191	-	NA	yncL
MSTRG.1139	50.3931	-0.398512	0.19931	-1.99946	0.045559	0.999513	CP083410.1	1517385	1517559	+	NA	ortT
MSTRG.114	1670.53	-0.267232	0.148691	-1.79723	0.0722986	0.999513	CP083410.1	176551	176954	+	NA	NA
MSTRG.1140	891.152	0.00361453	0.170163	0.0212415	0.983053	0.999513	CP083410.1	1517644	1517878	+	NA	ydcY
MSTRG.1141	568.512	-0.174593	0.175976	-0.992145	0.321127	0.999513	CP083410.1	1517878	1518843	-	NA	ydcZ
MSTRG.1142	234.062	0.0729996	0.179572	0.406521	0.68436	0.999513	CP083410.1	1519023	1520061	+	NA	curA
MSTRG.1143	33.4521	-0.125143	0.197077	-0.634994	0.525432	0.999513	CP083410.1	1520258	1520924	+	NA	mcbR
MSTRG.1144	966.996	-0.219898	0.197164	-1.1153	0.264721	0.999513	CP083410.1	1520959	1523062	-	NA	yncD
MSTRG.1145	2145.44	-0.268724	0.173763	-1.5465	0.121984	0.999513	CP083410.1	1523303	1524365	+	NA	yncE
MSTRG.1147	205.266	-0.0168856	0.194771	-0.0866945	0.930914	0.999513	CP083410.1	1527898	1530501	+	NA	NA
MSTRG.1149	53.6376	-0.0281984	0.201077	-0.140236	0.888473	0.999513	CP083410.1	1530582	1531727	+	NA	NA
MSTRG.115	317.32	-0.017918	0.193278	-0.0927057	0.926137	0.999513	CP083410.1	177000	177624	-	NA	yadS
MSTRG.1150	35.2522	-0.0230625	0.200583	-0.114977	0.908463	0.999513	CP083410.1	1531812	1532949	+	NA	NA
MSTRG.1151	182.546	0.109292	0.158043	0.691535	0.489229	0.999513	CP083410.1	1533048	1533848	+	NA	pptA
MSTRG.1153	185.357	0.029654	0.180737	0.164072	0.869674	0.999513	CP083410.1	1534020	1534866	+	NA	nhoA
MSTRG.1154	994.399	0.0260223	0.164219	0.158461	0.874093	0.999513	CP083410.1	1534961	1535855	-	NA	yddE
MSTRG.1155	511.728	0.133275	0.138764	0.960448	0.33683	0.999513	CP083410.1	1535933	1544057	-	NA	NA
MSTRG.1156	201.482	0.225586	0.180425	1.2503	0.211189	0.999513	CP083410.1	1546284	1547166	-	NA	yddG
MSTRG.1157	7028.52	0.0251519	0.163631	0.153711	0.877838	0.999513	CP083410.1	1547397	1550445	+	NA	fdnG
MSTRG.1158	3072.05	0.0926707	0.191573	0.483736	0.628573	0.999513	CP083410.1	1550457	1551988	+	NA	fdnH
MSTRG.1159	257.413	0.0589175	0.192001	0.30686	0.75895	0.999513	CP083410.1	1552394	1552679	-	NA	yddM
MSTRG.116	7115.23	0.104117	0.118346	0.879764	0.378987	0.999513	CP083410.1	177661	179153	-	NA	btuF
MSTRG.1160	550.627	-0.156447	0.172923	-0.904718	0.365615	0.999513	CP083410.1	1552824	1553835	-	NA	adhP
MSTRG.1161	9161.89	-0.0843761	0.179651	-0.469666	0.638593	0.999513	CP083410.1	1553968	1555666	-	NA	maeA
MSTRG.1162	440.506	0.27377	0.197432	1.38665	0.165547	0.999513	CP083410.1	1555822	1555960	-	NA	sra
MSTRG.1163	71.7452	0.162731	0.200583	0.811289	0.4172	0.999513	CP083410.1	1556061	1556277	-	NA	bdm
MSTRG.1164	1460.23	0.219043	0.160515	1.36463	0.172371	0.999513	CP083410.1	1556621	1557053	+	NA	osmC
MSTRG.1165	248.168	0.159882	0.164057	0.974557	0.32978	0.999513	CP083410.1	1557108	1560926	-	NA	ddpF
MSTRG.1166	105.042	-0.22138	0.189799	-1.16639	0.243456	0.999513	CP083410.1	1560927	1562478	-	NA	ddpA
MSTRG.1167	37.4394	-0.0344899	0.201116	-0.171493	0.863836	0.999513	CP083410.1	1562491	1563073	-	NA	ddpX
MSTRG.1168	1436.77	-0.0201377	0.148066	-0.136005	0.891818	0.999513	CP083410.1	1563320	1572089	-	NA	NA
MSTRG.1169	184.466	0.062897	0.177728	0.353894	0.723418	0.999513	CP083410.1	1572403	1575187	-	NA	pqqL
MSTRG.117	1028.95	-0.0246135	0.155704	-0.158079	0.874395	0.999513	CP083410.1	179236	180754	+	NA	dgt
MSTRG.1170	69.2823	0.0898007	0.195712	0.458842	0.646348	0.999513	CP083410.1	1575243	1577616	-	NA	yddB
MSTRG.1171	10.0442	-0.0300826	0.162258	-0.185399	0.852916	0.999513	CP083410.1	1577653	1579339	-	NA	yddA
MSTRG.1172	6.78843	0.198251	0.125974	1.57375	0.115545	0.999513	CP083410.1	1579541	1580787	+	NA	NA
MSTRG.1173	16.8258	-0.192169	0.138453	-1.38797	0.165146	0.999513	CP083410.1	1579629	1580787	-	NA	ydeM
MSTRG.1174	248.283	0.373266	0.199825	1.86797	0.0617664	0.999513	CP083410.1	1580838	1582521	-	NA	ydeN
MSTRG.1175	26.3026	-0.161918	0.201353	-0.804149	0.421311	0.999513	CP083410.1	1582922	1583684	-	NA	ydeO
MSTRG.1176	1.28076	0.0125296	0.095896	0.130659	0.896045	0.999513	CP083410.1	1583758	1583956	-	NA	safA
MSTRG.1177	157.674	-0.0100792	0.161722	-0.0623241	0.950305	0.999513	CP083410.1	1584203	1586483	-	NA	ydeP
MSTRG.1178	4.41766	0.0800699	0.153777	0.520689	0.602584	0.999513	CP083410.1	1590330	1590539	-	NA	NA
MSTRG.1179	12.0454	-0.252988	0.143813	-1.75915	0.0785523	0.999513	CP083410.1	1586816	1587731	-	NA	ydeQ
MSTRG.118	3923.22	-0.00524648	0.15247	-0.0344099	0.97255	0.999513	CP083410.1	180883	182308	+	NA	degP
MSTRG.1180	10.0241	-0.117796	0.17287	-0.681412	0.495611	0.999513	CP083410.1	1587789	1588293	-	NA	ydeR
MSTRG.1181	7.15779	-0.0267997	0.130381	-0.205549	0.837143	0.999513	CP083410.1	1588305	1588836	-	NA	ydeS
MSTRG.1182	31.0574	-0.010806	0.199074	-0.0542816	0.956711	0.999513	CP083410.1	1588849	1590076	-	NA	ydeT
MSTRG.1183	1157.42	0.175079	0.20008	0.875045	0.38155	0.999513	CP083410.1	1590850	1592439	-	NA	hipA
MSTRG.1184	612.48	-0.0866104	0.146604	-0.590779	0.554668	0.999513	CP083410.1	1592661	1598083	-	NA	NA
MSTRG.1185	67.4875	-0.0119172	0.199485	-0.0597396	0.952363	0.999513	CP083410.1	1632886	1633000	+	NA	NA
MSTRG.1186	70.1319	-0.0610242	0.199893	-0.305285	0.760149	0.999513	CP083410.1	1633068	1633302	+	NA	ydfK
MSTRG.1187	74.961	-0.0351119	0.182879	-0.191995	0.847746	0.999513	CP083410.1	1633618	1634209	+	NA	pinQ
MSTRG.1188	70.7985	0.086305	0.189008	0.456622	0.647943	0.999513	CP083410.1	1634306	1636364	-	NA	tfaQ
MSTRG.1189	11.4018	0.139166	0.173336	0.802867	0.422052	0.999513	CP083410.1	1636752	1636986	+	NA	ynfO
MSTRG.119	2196.08	0.0935713	0.181502	0.515539	0.606176	0.999513	CP083410.1	182462	183620	+	NA	cdaR
MSTRG.1190	21.5079	0.0208798	0.19481	0.10718	0.914646	0.999513	CP083410.1	1637043	1637454	+	NA	ydfO
MSTRG.1191	471.38	0.11005	0.156938	0.701229	0.48316	0.999513	CP083410.1	1637605	1637779	-	NA	gnsB
MSTRG.1192	2.77189	-0.0219079	0.135066	-0.162202	0.871147	0.999513	CP083410.1	1637950	1638106	-	NA	NA
MSTRG.1193	1.7635	-0.0156401	0.101093	-0.154709	0.877051	0.999513	CP083410.1	1638184	1638250	-	NA	NA
MSTRG.1194	8.13261	-0.0675294	0.177618	-0.380194	0.703801	0.999513	CP083410.1	1638252	1638441	-	NA	ynfQ
MSTRG.1195	22.7533	0.0242483	0.197016	0.123078	0.902045	0.999513	CP083410.1	1638451	1638664	-	NA	cspI
MSTRG.1196	352.62	-0.216156	0.19892	-1.08665	0.277193	0.999513	CP083410.1	1641335	1641551	-	NA	cspB
MSTRG.1197	37.2549	-0.271917	0.200909	-1.35343	0.175918	0.999513	CP083410.1	1639026	1640362	-	NA	rzpQ
MSTRG.1198	4.79664	0.0361043	0.152171	0.237261	0.812454	0.999513	CP083410.1	1640366	1640582	-	NA	essD
MSTRG.1199	62.3357	-0.103581	0.2003	-0.517131	0.605065	0.999513	CP083410.1	1640801	1640972	+	NA	ynfU
MSTRG.120	2177.99	0.174441	0.201281	0.866653	0.386132	0.999513	CP083410.1	183708	184095	-	NA	yaeH
MSTRG.1200	266.911	0.033115	0.193097	0.171494	0.863835	0.999513	CP083410.1	1598613	1600206	-	NA	lsrK
MSTRG.1201	321.243	0.0455244	0.201335	0.226113	0.821113	0.999513	CP083410.1	1600284	1601238	-	NA	lsrR
MSTRG.1202	134.264	0.0491755	0.192691	0.255204	0.798566	0.999513	CP083410.1	1601486	1605036	+	NA	lsrA
MSTRG.1203	70.1635	0.219574	0.183265	1.19812	0.23087	0.999513	CP083410.1	1605047	1606070	+	NA	lsrB
MSTRG.1204	91.7325	0.273981	0.176587	1.55153	0.120774	0.999513	CP083410.1	1606096	1606972	+	NA	lsrF
MSTRG.1205	31.1681	0.106399	0.199711	0.532765	0.594196	0.999513	CP083410.1	1606995	1607286	+	NA	lsrG
MSTRG.1206	118.535	0.0649336	0.171886	0.377771	0.705601	0.999513	CP083410.1	1607342	1608101	+	NA	tam
MSTRG.1207	141.199	-0.276296	0.194821	-1.4182	0.156131	0.999513	CP083410.1	1608104	1609019	-	NA	yneE
MSTRG.1208	796.003	0.185485	0.196109	0.945828	0.344236	0.999513	CP083410.1	1609225	1610677	-	NA	uxaB
MSTRG.1209	149.632	0.125064	0.168509	0.742179	0.457979	0.999513	CP083410.1	1610903	1611890	-	NA	dgcF
MSTRG.121	201.102	-0.088737	0.165591	-0.53588	0.592041	0.999513	CP083410.1	184256	185069	-	NA	yaeI
MSTRG.1210	781.819	-0.122965	0.187122	-0.657139	0.511091	0.999513	CP083410.1	1611962	1613248	-	NA	yneG
MSTRG.1211	438.537	-0.0954265	0.189166	-0.504458	0.613939	0.999513	CP083410.1	1613311	1614700	-	NA	sad
MSTRG.1212	137.204	-0.202369	0.168407	-1.20167	0.229493	0.999513	CP083410.1	1614800	1615682	+	NA	yneJ
MSTRG.1213	15.2834	0.0769695	0.192105	0.400664	0.688668	0.999513	CP083410.1	1615759	1616875	+	NA	yneK
MSTRG.1214	235.348	-0.122976	0.199152	-0.617495	0.536908	0.999513	CP083410.1	1617024	1618215	+	NA	ydeA
MSTRG.1215	265.669	-0.130627	0.163018	-0.8013	0.422958	0.999513	CP083410.1	1618239	1618905	-	NA	marC
MSTRG.1216	297.608	-0.190236	0.173559	-1.09609	0.27304	0.999513	CP083410.1	1619116	1619551	+	NA	marR
MSTRG.1217	638.863	-0.0998284	0.132612	-0.752786	0.451578	0.999513	CP083410.1	1619570	1619954	+	NA	marA
MSTRG.1218	152.864	-0.196418	0.178213	-1.10215	0.270396	0.999513	CP083410.1	1619985	1620204	+	NA	marB
MSTRG.1219	1657.81	-0.151191	0.14062	-1.07517	0.282296	0.999513	CP083410.1	1620234	1624674	-	NA	NA
MSTRG.122	5210.9	-0.199864	0.153138	-1.30513	0.191849	0.999513	CP083410.1	185122	185947	-	NA	dapD
MSTRG.1220	8.13891	-0.120835	0.182465	-0.662238	0.507819	0.999513	CP083410.1	1621328	1622516	+	NA	ydeE
MSTRG.1221	25.3646	0.0141973	0.201363	0.0705061	0.943791	0.999513	CP083410.1	1622642	1622842	+	NA	mgtS
MSTRG.1222	55.6253	-0.121587	0.200417	-0.606672	0.544069	0.999513	CP083410.1	1624769	1625288	+	NA	ydeJ
MSTRG.1223	3046.43	0.06885	0.153535	0.448431	0.653842	0.999513	CP083410.1	1625331	1627377	-	NA	dcp
MSTRG.1224	6491.11	0.0477074	0.170467	0.279862	0.779583	0.999513	CP083410.1	1627513	1628260	+	NA	ydfG
MSTRG.1225	1007.59	-0.139155	0.162496	-0.856357	0.3918	0.999513	CP083410.1	1628348	1629035	+	NA	ydfH
MSTRG.1226	152.766	0.209134	0.198652	1.05277	0.292448	0.999513	CP083410.1	1629211	1629415	+	NA	ydfZ
MSTRG.1227	103.352	0.220667	0.169773	1.29978	0.193678	0.999513	CP083410.1	1629449	1630910	-	NA	ydfI
MSTRG.1228	22.2288	-0.00603632	0.201219	-0.0299988	0.976068	0.999513	CP083410.1	1630998	1632366	-	NA	ydfJ
MSTRG.1229	170.264	-0.360937	0.201167	-1.79421	0.0727797	0.999513	CP083410.1	1641851	1642064	+	NA	cspF
MSTRG.123	3085.52	-0.126549	0.170384	-0.742729	0.457646	0.999513	CP083410.1	185977	188650	-	NA	glnD
MSTRG.1230	74.3216	-0.185045	0.197951	-0.934802	0.34989	0.999513	CP083410.1	1642118	1642208	+	NA	NA
MSTRG.1231	45.0641	0.0130218	0.201354	0.0646713	0.948436	0.999513	CP083410.1	1642485	1643238	-	NA	ydfT
MSTRG.1233	27.5393	0.10572	0.197778	0.534537	0.59297	0.999513	CP083410.1	1644302	1644581	-	NA	NA
MSTRG.1234	22.7195	-0.159404	0.201012	-0.793004	0.427776	0.999513	CP083410.1	1644647	1644899	-	NA	NA
MSTRG.1235	196.014	0.0859712	0.174496	0.492684	0.622236	0.999513	CP083410.1	1645115	1645271	-	NA	hokD
MSTRG.1236	916.48	-0.0214753	0.151572	-0.141684	0.88733	0.999513	CP083410.1	1645342	1645869	-	NA	relE
MSTRG.1237	79.575	-0.117416	0.195704	-0.599967	0.548528	0.999513	CP083410.1	1645893	1646199	+	NA	NA
MSTRG.1238	2107.95	0.103471	0.143	0.72357	0.469329	0.999513	CP083410.1	1646401	1646734	+	NA	flxA
MSTRG.1239	33.188	-0.101521	0.189774	-0.534955	0.592681	0.999513	CP083410.1	1647170	1647320	-	NA	NA
MSTRG.124	2716.28	-0.204058	0.170565	-1.19636	0.231555	0.999513	CP083410.1	188711	189506	-	NA	map
MSTRG.1240	21.4557	0.0910997	0.200317	0.454777	0.649269	0.999513	CP083410.1	1647354	1647847	-	NA	NA
MSTRG.1241	477.837	0.00312915	0.151633	0.0206363	0.983536	0.999513	CP083410.1	1647930	1648338	+	NA	dicA
MSTRG.1242	5.9449	-0.0509222	0.163074	-0.312265	0.754839	0.999513	CP083410.1	1648504	1648660	+	NA	ydfA
MSTRG.1243	22.374	0.0722289	0.197326	0.366039	0.714336	0.999513	CP083410.1	1648819	1649038	+	NA	NA
MSTRG.1244	49.3803	-0.116557	0.19561	-0.595863	0.551267	0.999513	CP083410.1	1671372	1671681	+	NA	asr
MSTRG.1245	6.69229	-0.00806479	0.156359	-0.0515785	0.958865	0.999513	CP083410.1	1671773	1671857	+	NA	NA
MSTRG.1246	646.249	0.0935433	0.177367	0.5274	0.597916	0.999513	CP083410.1	1671956	1672778	+	NA	ydgD
MSTRG.1247	353.284	-0.234105	0.197471	-1.18552	0.235814	0.999513	CP083410.1	1672816	1673498	-	NA	mdtI
MSTRG.1248	89.4124	-0.255412	0.200357	-1.27478	0.202387	0.999513	CP083410.1	1673604	1673706	-	NA	NA
MSTRG.1249	283.368	0.236226	0.199379	1.18481	0.236092	0.999513	CP083410.1	1673909	1674944	+	NA	tqsA
MSTRG.125	12695.1	-0.116106	0.179542	-0.64668	0.517839	0.999513	CP083410.1	192871	193429	+	NA	frr
MSTRG.1250	6141.12	-0.0706305	0.182961	-0.386041	0.699466	0.999513	CP083410.1	1674968	1676357	-	NA	pntB
MSTRG.1251	9045.33	-0.0772665	0.181062	-0.426741	0.669568	0.999513	CP083410.1	1676367	1677900	-	NA	pntA
MSTRG.1252	3.16282	0.0714892	0.121091	0.590376	0.554938	0.999513	CP083410.1	1649605	1649982	+	NA	dicB
MSTRG.1253	455.622	-0.0604473	0.145551	-0.4153	0.677922	0.999513	CP083410.1	1650074	1651534	+	NA	NA
MSTRG.1254	53.7506	0.0287425	0.193975	0.148176	0.882204	0.999513	CP083410.1	1651547	1652705	+	NA	NA
MSTRG.1255	54.3533	-0.19142	0.194457	-0.984384	0.324927	0.999513	CP083410.1	1652892	1653912	-	NA	rspB
MSTRG.1256	57.0152	-0.087201	0.193922	-0.449671	0.652947	0.999513	CP083410.1	1653923	1655138	-	NA	rspA
MSTRG.1257	54.9144	-0.0428589	0.194519	-0.220333	0.825612	0.999513	CP083410.1	1655343	1655670	-	NA	ynfA
MSTRG.1258	1770.98	0.123255	0.162948	0.756408	0.449404	0.999513	CP083410.1	1655804	1656146	+	NA	ynfB
MSTRG.1259	968.27	0.11438	0.141074	0.81078	0.417492	0.999513	CP083410.1	1656180	1656741	+	NA	speG
MSTRG.126	1982.97	-0.16267	0.184958	-0.8795	0.37913	0.999513	CP083410.1	193520	194717	+	NA	ispC
MSTRG.1260	484.449	-0.0544476	0.155034	-0.351198	0.72544	0.999513	CP083410.1	1656743	1657454	-	NA	ynfC
MSTRG.1261	283.405	0.0891696	0.184737	0.482683	0.629321	0.999513	CP083410.1	1657561	1657867	+	NA	ynfD
MSTRG.1262	3821.73	0.252212	0.185329	1.36089	0.173549	0.999513	CP083410.1	1658065	1660492	+	NA	ynfE
MSTRG.1263	3818.7	0.186531	0.186043	1.00262	0.316042	0.999513	CP083410.1	1660552	1662976	+	NA	ynfF
MSTRG.1264	843.847	0.126272	0.179275	0.704347	0.481217	0.999513	CP083410.1	1662986	1663604	+	NA	dmsB
MSTRG.1265	1325.96	0.131025	0.189005	0.693238	0.48816	0.999513	CP083410.1	1663605	1664460	+	NA	ynfH
MSTRG.1266	550.536	0.104052	0.195386	0.532545	0.594348	0.999513	CP083410.1	1664502	1665117	+	NA	dmsD
MSTRG.1267	1506	0.236795	0.190795	1.2411	0.214569	0.999513	CP083410.1	1665275	1667216	+	NA	clcB
MSTRG.1268	148.073	-0.290098	0.157845	-1.83787	0.0660822	0.999513	CP083410.1	1666520	1667216	-	NA	bioD
MSTRG.1269	2008.85	0.0899554	0.201364	0.446731	0.655069	0.999513	CP083410.1	1667340	1668561	-	NA	mlc
MSTRG.127	4766.89	-0.265033	0.193883	-1.36697	0.171633	0.999513	CP083410.1	194905	195664	+	NA	ispU
MSTRG.1270	108.137	0.166929	0.190488	0.876322	0.380855	0.999513	CP083410.1	1668695	1669589	-	NA	ynfL
MSTRG.1271	277.124	0.0312239	0.148911	0.209682	0.833916	0.999513	CP083410.1	1669695	1670949	+	NA	ynfM
MSTRG.1272	72.5995	0.0540505	0.199422	0.271036	0.786363	0.999513	CP083410.1	1670997	1671117	-	NA	NA
MSTRG.1273	3901.17	-0.0706207	0.166901	-0.423129	0.672201	0.999513	CP083410.1	1678423	1679368	+	NA	ydgH
MSTRG.1274	437.423	-0.177013	0.201086	-0.880288	0.378703	0.999513	CP083410.1	1679553	1680936	+	NA	ydgI
MSTRG.1275	831.481	-0.073519	0.130049	-0.565317	0.571858	0.999513	CP083410.1	1680972	1682027	+	NA	folM
MSTRG.1277	1669.28	-0.10063	0.179542	-0.560482	0.575151	0.999513	CP083410.1	1682155	1682875	+	NA	rstA
MSTRG.1278	1220.8	-0.157247	0.181461	-0.866559	0.386183	0.999513	CP083410.1	1682878	1684180	+	NA	rstB
MSTRG.1279	3244.14	0.0728473	0.196099	0.371482	0.710279	0.999513	CP083410.1	1684255	1686585	+	NA	tus
MSTRG.128	2680.37	-0.270598	0.192099	-1.40863	0.158943	0.999513	CP083410.1	195676	196534	+	NA	cdsA
MSTRG.1280	85.0325	0.0720285	0.182309	0.395089	0.692777	0.999513	CP083410.1	1685181	1686585	-	NA	fumC
MSTRG.1282	4075.99	0.126301	0.159734	0.790698	0.42912	0.999513	CP083410.1	1688572	1689748	+	NA	manA
MSTRG.1283	9263.17	-0.0355185	0.1775	-0.200105	0.841399	0.999513	CP083410.1	1689848	1691357	+	NA	ydgA
MSTRG.1284	12.1292	-0.0370742	0.179112	-0.206989	0.836018	0.999513	CP083410.1	1691582	1692848	-	NA	uidC
MSTRG.1285	99.6459	0.0906649	0.186128	0.487109	0.626181	0.999513	CP083410.1	1692886	1696068	-	NA	uidB
MSTRG.1286	1157.46	0.128545	0.199833	0.643259	0.520056	0.999513	CP083410.1	1696458	1697049	-	NA	uidR
MSTRG.1287	516.887	0.275112	0.175681	1.56598	0.117354	0.999513	CP083410.1	1697269	1698037	-	NA	hdhA
MSTRG.1288	306.672	0.0151436	0.200914	0.0753734	0.939918	0.999513	CP083410.1	1698148	1699177	-	NA	malI
MSTRG.1289	343.863	0.0383105	0.194097	0.197378	0.843532	0.999513	CP083410.1	1699351	1700944	+	NA	malX
MSTRG.129	7213.49	-0.218106	0.182741	-1.19353	0.232663	0.999513	CP083410.1	196545	197898	+	NA	rseP
MSTRG.1290	548.826	0.00642459	0.164588	0.0390344	0.968863	0.999513	CP083410.1	1700953	1702126	+	NA	malY
MSTRG.1291	4179.29	0.041061	0.129696	0.316594	0.751551	0.999513	CP083410.1	1702229	1703231	+	NA	add
MSTRG.1292	2173.69	-0.102836	0.160744	-0.63975	0.522335	0.999513	CP083410.1	1703264	1704305	-	NA	ydgJ
MSTRG.1293	14933.6	-0.169161	0.179744	-0.941121	0.346643	0.999513	CP083410.1	1704316	1715054	+	NA	NA
MSTRG.1294	2704.27	-0.146994	0.187674	-0.783239	0.433487	0.999513	CP083410.1	1715022	1715886	-	NA	pdxY
MSTRG.1295	8376.59	-0.105286	0.176542	-0.596379	0.550922	0.999513	CP083410.1	1715944	1717219	-	NA	tyrS
MSTRG.1296	1258.44	-0.118209	0.177696	-0.665229	0.505904	0.999513	CP083410.1	1717347	1718004	-	NA	pdxH
MSTRG.1297	110.476	-0.331965	0.178142	-1.86348	0.0623941	0.999513	CP083410.1	1718062	1718392	-	NA	mliC
MSTRG.1298	729.819	-0.0392591	0.161987	-0.242359	0.808502	0.999513	CP083410.1	1718489	1719599	-	NA	anmK
MSTRG.1299	507.016	0.00271715	0.155978	0.0174201	0.986101	0.999513	CP083410.1	1734431	1735247	+	NA	mepH
MSTRG.13	1524.82	0.0956218	0.171921	0.556195	0.578077	0.999513	CP083410.1	9305	9893	+	NA	mog
MSTRG.130	24889.1	-0.0765713	0.12605	-0.607466	0.543542	0.999513	CP083410.1	197927	200360	+	NA	bamA
MSTRG.1300	29001.3	0.135399	0.194538	0.696004	0.486426	0.999513	CP083410.1	1735374	1735956	+	NA	sodB
MSTRG.1301	327.392	-0.179281	0.17034	-1.05249	0.292574	0.999513	CP083410.1	1736117	1737287	-	NA	ydhP
MSTRG.1302	101.954	0.220988	0.180549	1.22398	0.220962	0.999513	CP083410.1	1737452	1737542	-	NA	ynhF
MSTRG.1303	11609.3	-0.0665472	0.127869	-0.520432	0.602762	0.999513	CP083410.1	1719872	1720340	+	NA	slyB
MSTRG.1304	1774.39	-0.0490797	0.1778	-0.276038	0.782519	0.999513	CP083410.1	1720386	1720821	-	NA	slyA
MSTRG.1305	100.969	-0.0691477	0.191418	-0.361239	0.717921	0.999513	CP083410.1	1721021	1721258	+	NA	ydhI
MSTRG.1306	534.858	-0.13707	0.174516	-0.78543	0.432201	0.999513	CP083410.1	1721260	1724130	+	NA	ydhJ
MSTRG.1307	308.236	-0.0699423	0.15612	-0.448002	0.654152	0.999513	CP083410.1	1724130	1724652	-	NA	sodC
MSTRG.1308	1286.92	-0.0277292	0.170675	-0.162468	0.870937	0.999513	CP083410.1	1724732	1725629	-	NA	ydhF
MSTRG.1309	61.9907	0.187046	0.201186	0.929717	0.352517	0.999513	CP083410.1	1725677	1725917	-	NA	ydhL
MSTRG.131	11790	-0.0384642	0.130139	-0.295561	0.767565	0.999513	CP083410.1	200481	200967	+	NA	skp
MSTRG.1310	188.66	-0.0818476	0.19519	-0.419323	0.67498	0.999513	CP083410.1	1726019	1726619	+	NA	nemR
MSTRG.1311	1516.93	-0.148775	0.183866	-0.80915	0.418429	0.999513	CP083410.1	1726655	1727753	+	NA	nemA
MSTRG.1312	1619.01	-0.189139	0.154815	-1.22171	0.221818	0.999513	CP083410.1	1727833	1728241	+	NA	gloA
MSTRG.1313	858.135	-0.254452	0.184268	-1.38088	0.167316	0.999513	CP083410.1	1728343	1728991	+	NA	rnt
MSTRG.1314	2039.07	-0.0497325	0.162089	-0.306822	0.758979	0.999513	CP083410.1	1729083	1733700	+	NA	lhr
MSTRG.1315	3840.18	-0.0412605	0.152296	-0.270924	0.78645	0.999513	CP083410.1	1733750	1734098	-	NA	grxD
MSTRG.1316	1745.51	-0.0453233	0.180757	-0.250741	0.802014	0.999513	CP083410.1	1737840	1739795	+	NA	purR
MSTRG.1318	4784.9	0.149349	0.158151	0.944346	0.344993	0.999513	CP083410.1	1739907	1742558	+	NA	NA
MSTRG.1319	1901.88	-0.168047	0.171202	-0.981574	0.32631	0.999513	CP083410.1	1742597	1743239	-	NA	ribE
MSTRG.132	11077.2	-0.137097	0.154426	-0.887786	0.374656	0.999513	CP083410.1	200970	201996	+	NA	lpxD
MSTRG.1320	4105.66	-0.0406224	0.169458	-0.23972	0.810547	0.999513	CP083410.1	1743453	1744827	+	NA	mdtK
MSTRG.1321	2471.25	-0.13239	0.179989	-0.735543	0.462009	0.999513	CP083410.1	1744867	1746124	-	NA	ydhQ
MSTRG.1322	52.9872	0.292762	0.201364	1.4539	0.145975	0.999513	CP083410.1	1754928	1755138	-	NA	fumD
MSTRG.1323	18164.5	0.011065	0.161169	0.0686547	0.945264	0.999513	CP083410.1	1755694	1757107	+	NA	pykF
MSTRG.1324	175.622	-0.121172	0.199748	-0.606622	0.544101	0.999513	CP083410.1	1746431	1746508	+	NA	NA
MSTRG.1325	153.377	-0.103976	0.200494	-0.5186	0.60404	0.999513	CP083410.1	1746512	1746589	+	NA	NA
MSTRG.1326	2045.58	0.144846	0.184858	0.78355	0.433304	0.999513	CP083410.1	1746696	1747002	+	NA	ydhR
MSTRG.1327	121.264	-0.0446001	0.165655	-0.269234	0.78775	0.999513	CP083410.1	1747127	1748732	+	NA	ydhS
MSTRG.1328	68.9212	0.289804	0.197292	1.46891	0.141858	0.999513	CP083410.1	1748743	1749556	-	NA	ydhT
MSTRG.1329	170.795	0.334377	0.197896	1.68966	0.0910935	0.999513	CP083410.1	1749559	1751010	-	NA	ydhU
MSTRG.133	4439.63	-0.14442	0.190733	-0.757181	0.448941	0.999513	CP083410.1	202100	202556	+	NA	fabZ
MSTRG.1330	286.627	0.304952	0.197045	1.54763	0.121712	0.999513	CP083410.1	1751073	1751712	-	NA	ydhW
MSTRG.1331	2378.68	0.268579	0.180299	1.48963	0.136322	0.999513	CP083410.1	1751724	1753827	-	NA	ydhV
MSTRG.1332	1335.95	0.0992778	0.125031	0.794024	0.427181	0.999513	CP083410.1	1753847	1754474	-	NA	ydhY
MSTRG.1333	43179.8	0.14304	0.188787	0.757682	0.448641	0.999513	CP083410.1	1757417	1757654	+	NA	lpp
MSTRG.1334	548.301	0.131831	0.171232	0.769898	0.441361	0.999513	CP083410.1	1757717	1758722	-	NA	ldtE
MSTRG.1335	50.4024	0.00926953	0.193834	0.0478221	0.961858	0.999513	CP083410.1	1758870	1759287	-	NA	sufE
MSTRG.1336	347.824	-0.193532	0.177357	-1.0912	0.275184	0.999513	CP083410.1	1759299	1762509	-	NA	sufS
MSTRG.1337	94.9632	-0.174156	0.200717	-0.86767	0.385575	0.999513	CP083410.1	1762518	1764006	-	NA	sufB
MSTRG.1338	30.305	-0.0746427	0.191833	-0.389102	0.6972	0.999513	CP083410.1	1764014	1764383	-	NA	sufA
MSTRG.1339	237.983	-0.0225807	0.146737	-0.153885	0.8777	0.999513	CP083410.1	1764930	1765119	-	NA	ydiH
MSTRG.134	9076.21	-0.171522	0.186091	-0.921711	0.356679	0.999513	CP083410.1	202559	205089	+	NA	lpxA
MSTRG.1340	8651.8	-0.171663	0.17717	-0.968916	0.332587	0.999513	CP083410.1	1765218	1768682	-	NA	menI
MSTRG.1341	633.791	-0.103706	0.181787	-0.57048	0.568352	0.999513	CP083410.1	1769070	1770183	+	NA	ydiK
MSTRG.1342	8.01712	0.0692351	0.175421	0.39468	0.693079	0.999513	CP083410.1	1770368	1770476	+	NA	rprA
MSTRG.1343	3.82545	0.0116899	0.0981643	0.119085	0.905208	0.999513	CP083410.1	1770611	1770968	+	NA	ydiL
MSTRG.1344	9.75954	0.137166	0.175228	0.782785	0.433753	0.999513	CP083410.1	1771067	1772282	+	NA	ydiM
MSTRG.1345	9.89811	0.0721628	0.141901	0.508544	0.611072	0.999513	CP083410.1	1772508	1773774	+	NA	ydiN
MSTRG.1346	50.2323	-0.066031	0.200496	-0.329337	0.741901	0.999513	CP083410.1	1773785	1774652	+	NA	ydiB
MSTRG.1347	328.1	-0.259698	0.158125	-1.64235	0.100517	0.999513	CP083410.1	1774682	1775441	+	NA	aroD
MSTRG.1349	59.488	0.181501	0.194383	0.933726	0.350445	0.999513	CP083410.1	1777192	1778344	+	NA	ydiO
MSTRG.135	6700.1	-0.207314	0.177139	-1.17035	0.241861	0.999513	CP083410.1	205125	208608	+	NA	dnaE
MSTRG.1350	162.831	0.133096	0.192954	0.689778	0.490334	0.999513	CP083410.1	1778386	1779298	-	NA	ydiP
MSTRG.1351	28.1834	-0.00704515	0.194012	-0.036313	0.971033	0.999513	CP083410.1	1779613	1780378	+	NA	ydiQ
MSTRG.1352	50.8469	0.0253077	0.195755	0.129282	0.897134	0.999513	CP083410.1	1780397	1781336	+	NA	ydiR
MSTRG.1353	50.5921	0.284413	0.18958	1.50022	0.133557	0.999513	CP083410.1	1781391	1782971	+	NA	ydiS
MSTRG.1354	127.058	0.0708391	0.183478	0.386089	0.699431	0.999513	CP083410.1	1783027	1784674	+	NA	fadK
MSTRG.1355	32592.4	-0.157372	0.191468	-0.821922	0.411121	0.999513	CP083410.1	1784730	1787109	-	NA	ppsA
MSTRG.1356	1184.1	-0.13508	0.169186	-0.798412	0.424631	0.999513	CP083410.1	1787441	1788275	+	NA	ppsR
MSTRG.1357	1363.1	-0.22807	0.188328	-1.21103	0.225886	0.999513	CP083410.1	1788431	1789478	+	NA	aroH
MSTRG.1358	153.166	-0.22183	0.201177	-1.10266	0.270174	0.999513	CP083410.1	1789609	1789801	+	NA	hemP
MSTRG.1359	1584.44	-0.180098	0.200632	-0.89765	0.369372	0.999513	CP083410.1	1789804	1791241	-	NA	ydiU
MSTRG.136	4156.24	-0.233532	0.190833	-1.22375	0.221046	0.999513	CP083410.1	208620	209580	+	NA	accA
MSTRG.1360	2465.99	-0.0638602	0.146247	-0.436661	0.662357	0.999513	CP083410.1	1791303	1794106	-	NA	NA
MSTRG.1361	563.542	-0.27431	0.171335	-1.60101	0.109374	0.999513	CP083410.1	1794168	1795149	-	NA	btuC
MSTRG.1362	6901.89	-0.0910488	0.162233	-0.561223	0.574645	0.999513	CP083410.1	1795249	1795549	-	NA	ihfA
MSTRG.1363	15265.5	-0.128579	0.179031	-0.718196	0.472637	0.999513	CP083410.1	1795553	1797941	-	NA	pheT
MSTRG.1364	5090.29	-0.181024	0.198311	-0.912827	0.361334	0.999513	CP083410.1	1797955	1798939	-	NA	pheS
MSTRG.1365	30.8273	-0.198239	0.200868	-0.986914	0.323685	0.999513	CP083410.1	1799222	1799267	-	NA	pheM
MSTRG.1366	27710.6	-0.0851782	0.135274	-0.629673	0.528909	0.999513	CP083410.1	1799389	1799746	-	NA	rplT
MSTRG.1367	21357.9	-0.0892613	0.148318	-0.601825	0.547291	0.999513	CP083410.1	1799798	1799996	-	NA	rpmI
MSTRG.1368	41810.2	-0.141552	0.156691	-0.903381	0.366324	0.999513	CP083410.1	1800092	1800635	-	NA	infC
MSTRG.1369	42407.3	-0.0866844	0.137662	-0.629688	0.528899	0.999513	CP083410.1	1800638	1802567	-	NA	thrS
MSTRG.137	686.18	-0.0959716	0.150663	-0.636996	0.524128	0.999513	CP083410.1	209678	211820	+	NA	ldcC
MSTRG.1370	42.7891	-0.156184	0.191428	-0.815889	0.414564	0.999513	CP083410.1	1803090	1804990	+	NA	espL1
MSTRG.1371	25.6634	-0.0634432	0.196534	-0.322809	0.74684	0.999513	CP083410.1	1805161	1805269	+	NA	NA
MSTRG.1372	1026.17	-0.164927	0.200209	-0.823772	0.410069	0.999513	CP083410.1	1805321	1806080	-	NA	ydiY
MSTRG.1373	37.8574	-0.035896	0.192341	-0.186627	0.851953	0.999513	CP083410.1	1813417	1813681	-	NA	cedA
MSTRG.1374	1345.24	0.00931754	0.199995	0.0465888	0.962841	0.999513	CP083410.1	1813863	1816125	+	NA	katE
MSTRG.1375	326.773	-0.0319084	0.184993	-0.172485	0.863056	0.999513	CP083410.1	1806366	1807296	+	NA	pfkB
MSTRG.1376	58.9021	0.0520394	0.198758	0.261822	0.793458	0.999513	CP083410.1	1807396	1807687	+	NA	ghoS
MSTRG.1377	1204.05	0.149842	0.180946	0.8281	0.407614	0.999513	CP083410.1	1807792	1808653	+	NA	yniA
MSTRG.1378	398.884	0.039133	0.158367	0.247103	0.804829	0.999513	CP083410.1	1808693	1809230	-	NA	yniB
MSTRG.1379	956.02	-0.0684973	0.197461	-0.34689	0.728674	0.999513	CP083410.1	1809376	1810045	+	NA	hxpB
MSTRG.138	291.681	-0.110771	0.152506	-0.726338	0.467631	0.999513	CP083410.1	211876	212266	+	NA	yaeR
MSTRG.1380	108.945	0.0317176	0.190544	0.166458	0.867796	0.999513	CP083410.1	1810207	1810798	+	NA	ydjM
MSTRG.1381	412.598	0.199737	0.199655	1.00041	0.317113	0.999513	CP083410.1	1810930	1812322	+	NA	tcyP
MSTRG.1382	20.9197	0.00567784	0.198911	0.0285446	0.977228	0.999513	CP083410.1	1812325	1813129	-	NA	NA
MSTRG.1383	231.971	-0.00915635	0.163447	-0.0560204	0.955326	0.999513	CP083410.1	1816382	1817132	-	NA	chbG
MSTRG.1384	252.783	-0.0797979	0.161184	-0.495073	0.620549	0.999513	CP083410.1	1817144	1818497	-	NA	celF
MSTRG.1385	201.671	-0.172564	0.169228	-1.01971	0.307866	0.999513	CP083410.1	1818601	1819444	-	NA	chbR
MSTRG.1386	149.337	-0.140975	0.18098	-0.778949	0.43601	0.999513	CP083410.1	1819451	1819802	-	NA	chbA
MSTRG.1387	138.87	-0.182348	0.192976	-0.944924	0.344698	0.999513	CP083410.1	1819852	1821211	-	NA	chbC
MSTRG.1388	170.364	0.0258048	0.192444	0.134089	0.893332	0.999513	CP083410.1	1821295	1821616	-	NA	chbB
MSTRG.1389	842.099	0.214181	0.173261	1.23617	0.216395	0.999513	CP083410.1	1821914	1822253	-	NA	osmE
MSTRG.139	908.778	-0.0751551	0.147474	-0.509616	0.61032	0.999513	CP083410.1	212330	213629	+	NA	tilS
MSTRG.1390	3668.52	-0.100641	0.17203	-0.585019	0.558535	0.999513	CP083410.1	1822454	1823282	+	NA	nadE
MSTRG.1391	1320.17	0.0569839	0.138557	0.411266	0.680877	0.999513	CP083410.1	1823511	1824934	+	NA	cho
MSTRG.1393	250.208	-0.00258869	0.15428	-0.0167792	0.986613	0.999513	CP083410.1	1825136	1825622	-	NA	spy
MSTRG.1394	774.111	-0.176488	0.197317	-0.894437	0.371088	0.999513	CP083410.1	1825951	1831979	-	NA	astE
MSTRG.1395	6768.82	0.094461	0.201164	0.469571	0.638661	0.999513	CP083410.1	1861698	1861971	-	NA	yeaC
MSTRG.1396	9772.52	0.119181	0.201225	0.592277	0.553665	0.999513	CP083410.1	1862012	1862426	-	NA	msrB
MSTRG.1397	164864	0.140289	0.181219	0.774139	0.438849	0.999513	CP083410.1	1862507	1864731	+	NA	NA
MSTRG.1398	1000.62	-0.082819	0.170687	-0.48521	0.627528	0.999513	CP083410.1	1864778	1865633	-	NA	yeaE
MSTRG.1399	11967.6	-0.0462342	0.165508	-0.279348	0.779978	0.999513	CP083410.1	1865722	1866469	-	NA	mipA
MSTRG.14	486.961	-0.114666	0.18227	-0.6291	0.529284	0.999513	CP083410.1	9927	10494	-	NA	satP
MSTRG.140	971.365	0.0777611	0.179431	0.433376	0.664741	0.999513	CP083410.1	213677	214125	-	NA	rof
MSTRG.1400	2016.79	-0.177387	0.182698	-0.970928	0.331584	0.999513	CP083410.1	1832424	1833231	+	NA	xthA
MSTRG.1401	155.154	0.395919	0.199285	1.9867	0.0469561	0.999513	CP083410.1	1833397	1834108	+	NA	ydjX
MSTRG.1402	160.757	0.250919	0.201363	1.2461	0.212726	0.999513	CP083410.1	1834112	1834790	+	NA	ydjY
MSTRG.1403	201.391	0.108408	0.163895	0.66145	0.508323	0.999513	CP083410.1	1834804	1836060	+	NA	ydjZ
MSTRG.1404	494.913	-0.027369	0.15462	-0.177009	0.859502	0.999513	CP083410.1	1836069	1839397	+	NA	ynjB
MSTRG.1405	1247.67	0.197687	0.200277	0.987066	0.32361	0.999513	CP083410.1	1839463	1840771	+	NA	ynjE
MSTRG.1406	163.229	-0.112121	0.15495	-0.723596	0.469314	0.999513	CP083410.1	1840779	1841400	-	NA	ynjF
MSTRG.1407	287.228	0.0704974	0.193637	0.36407	0.715806	0.999513	CP083410.1	1841486	1842132	+	NA	nudG
MSTRG.1408	20877.2	-0.0193413	0.151052	-0.128044	0.898114	0.999513	CP083410.1	1841838	1848825	-	NA	NA
MSTRG.1409	7.89576	-0.137472	0.172162	-0.798501	0.42458	0.999513	CP083410.1	1842367	1843711	+	NA	gdhA
MSTRG.141	1210.43	-0.113233	0.12276	-0.922395	0.356323	0.999513	CP083410.1	214290	215255	+	NA	yaeQ
MSTRG.1410	2293.34	-0.154929	0.153153	-1.0116	0.311731	0.999513	CP083410.1	1848833	1850690	+	NA	sppA
MSTRG.1411	1546.18	-0.112045	0.197788	-0.56649	0.571061	0.999513	CP083410.1	1850856	1851873	+	NA	ansA
MSTRG.1412	915.098	-0.130016	0.196772	-0.660746	0.508775	0.999513	CP083410.1	1851883	1852525	+	NA	pncA
MSTRG.1413	79.9122	-0.00519728	0.201232	-0.0258273	0.979395	0.999513	CP083410.1	1852617	1853976	-	NA	ydjE
MSTRG.1414	448.707	0.210361	0.169631	1.24011	0.214934	0.999513	CP083410.1	1854092	1854851	-	NA	ydjF
MSTRG.1415	93.2925	-0.0790177	0.183313	-0.431054	0.666429	0.999513	CP083410.1	1854987	1855968	-	NA	ydjG
MSTRG.1416	84.2099	0.0606647	0.180015	0.336998	0.736118	0.999513	CP083410.1	1855977	1856925	-	NA	ydjH
MSTRG.1417	79.5011	0.0269451	0.182217	0.147874	0.882442	0.999513	CP083410.1	1856929	1857766	-	NA	ydjI
MSTRG.1418	51.0509	0.00601009	0.198585	0.0302645	0.975856	0.999513	CP083410.1	1857786	1858830	-	NA	ydjJ
MSTRG.1419	34.1971	0.0294268	0.200251	0.14695	0.883172	0.999513	CP083410.1	1858846	1860226	-	NA	ydjK
MSTRG.142	826.564	0.0325909	0.140407	0.232116	0.816448	0.999513	CP083410.1	215268	215979	+	NA	nlpE
MSTRG.1420	82.9489	0.029554	0.197457	0.149673	0.881022	0.999513	CP083410.1	1860252	1861329	-	NA	ydjL
MSTRG.1421	375.678	0.0483448	0.155019	0.311864	0.755144	0.999513	CP083410.1	1894129	1894429	+	NA	yoaC
MSTRG.1422	279.355	-0.150774	0.16448	-0.916672	0.359314	0.999513	CP083410.1	1894548	1894728	-	NA	yoaH
MSTRG.1423	667.19	-0.0324509	0.167809	-0.19338	0.846661	0.999513	CP083410.1	1894801	1896163	+	NA	pabB
MSTRG.1424	267.556	0.0329438	0.159286	0.206822	0.836149	0.999513	CP083410.1	1896166	1896745	+	NA	nudL
MSTRG.1425	4348.67	-0.0497454	0.156598	-0.317663	0.750741	0.999513	CP083410.1	1896928	1898293	+	NA	sdaA
MSTRG.1426	106.954	0.181167	0.194433	0.931771	0.351455	0.999513	CP083410.1	1898423	1900022	+	NA	pdeD
MSTRG.1427	1025.64	-0.117813	0.190636	-0.617997	0.536577	0.999513	CP083410.1	1900025	1901582	-	NA	yoaE
MSTRG.1428	18937.1	0.166139	0.200247	0.829672	0.406724	0.999513	CP083410.1	1902044	1903016	+	NA	manX
MSTRG.1429	11602.9	0.184225	0.195767	0.941039	0.346685	0.999513	CP083410.1	1903078	1903879	+	NA	manY
MSTRG.143	181.504	0.0905331	0.189491	0.47777	0.632814	0.999513	CP083410.1	216178	217003	-	NA	yaeF
MSTRG.1430	22.5089	0.0262961	0.0455668	0.57709	0.563879	0.999513	CP083410.1	1903647	1904131	-	NA	NA
MSTRG.1431	11433.1	0.184232	0.188064	0.979625	0.327271	0.999513	CP083410.1	1903891	1904743	+	NA	manZ
MSTRG.1432	472.192	0.0790572	0.181244	0.436193	0.662697	0.999513	CP083410.1	1904797	1905256	+	NA	yobD
MSTRG.1433	388.747	0.177424	0.184907	0.959529	0.337292	0.999513	CP083410.1	1866904	1868839	+	NA	yeaG
MSTRG.1434	99.3954	-0.0332367	0.197338	-0.168425	0.866249	0.999513	CP083410.1	1868951	1870235	+	NA	yeaH
MSTRG.1435	19.612	0.268605	0.199561	1.34598	0.17831	0.999513	CP083410.1	1870381	1871857	+	NA	cdgI
MSTRG.1436	348.082	0.0380252	0.195048	0.194953	0.84543	0.999513	CP083410.1	1872037	1873528	+	NA	dgcJ
MSTRG.1437	478.584	-0.0528257	0.144765	-0.364907	0.71518	0.999513	CP083410.1	1873570	1874074	+	NA	yeaK
MSTRG.1438	63.8654	0.0392204	0.186867	0.209884	0.833758	0.999513	CP083410.1	1874074	1874179	-	NA	NA
MSTRG.1439	328.119	-0.0362081	0.168916	-0.214356	0.830269	0.999513	CP083410.1	1874348	1875573	+	NA	yeaL
MSTRG.144	11754.5	-0.0500047	0.167209	-0.299056	0.764898	0.999513	CP083410.1	217056	218775	-	NA	proS
MSTRG.1441	200.078	-0.12464	0.161837	-0.770156	0.441207	0.999513	CP083410.1	1875669	1876851	+	NA	nimT
MSTRG.1442	252.399	0.102471	0.201328	0.508976	0.610769	0.999513	CP083410.1	1876905	1877253	+	NA	yeaO
MSTRG.1443	206.708	0.00409583	0.157338	0.026032	0.979232	0.999513	CP083410.1	1877274	1877529	-	NA	yoaF
MSTRG.1444	1572.79	-0.0346119	0.131693	-0.262822	0.792688	0.999513	CP083410.1	1877711	1878737	+	NA	dgcP
MSTRG.1445	102.231	-0.0705222	0.183667	-0.383968	0.701002	0.999513	CP083410.1	1878769	1878868	+	NA	yoaK
MSTRG.1446	22.3035	-0.012346	0.20133	-0.0613224	0.951102	0.999513	CP083410.1	1878870	1878945	+	NA	yoaJ
MSTRG.1447	242.766	0.148222	0.172022	0.861649	0.388881	0.999513	CP083410.1	1879003	1879252	-	NA	yeaQ
MSTRG.1448	6.47846	0.17558	0.172759	1.01633	0.309472	0.999513	CP083410.1	1879399	1879582	-	NA	yoaG
MSTRG.1449	11.8939	-0.104922	0.171229	-0.61276	0.540035	0.999513	CP083410.1	1879585	1879945	-	NA	yeaR
MSTRG.145	2513.72	-0.170721	0.180835	-0.944071	0.345133	0.999513	CP083410.1	218886	219995	-	NA	tsaA
MSTRG.1450	216.653	-0.205384	0.198751	-1.03337	0.301429	0.999513	CP083410.1	1880117	1880756	-	NA	leuE
MSTRG.1451	416.927	0.0720977	0.19358	0.372444	0.709562	0.999513	CP083410.1	1880882	1881806	-	NA	dmlR
MSTRG.1452	222.473	0.146468	0.189272	0.773847	0.439021	0.999513	CP083410.1	1881908	1882994	+	NA	dmlA
MSTRG.1453	15.7502	-0.00714326	0.068916	-0.103652	0.917446	0.999513	CP083410.1	1883148	1884630	+	NA	yeaV
MSTRG.1455	55.1775	-0.144266	0.197125	-0.731849	0.464261	0.999513	CP083410.1	1885841	1886807	+	NA	yeaX
MSTRG.1456	1050.43	-0.0454861	0.171338	-0.265475	0.790643	0.999513	CP083410.1	1886860	1887976	-	NA	rnd
MSTRG.1457	2639.9	0.00880629	0.180866	0.0486896	0.961167	0.999513	CP083410.1	1888057	1890529	-	NA	NA
MSTRG.1458	773.113	-0.158715	0.201347	-0.788263	0.430543	0.999513	CP083410.1	1890568	1891264	-	NA	tsaB
MSTRG.1459	1538.53	-0.0501453	0.157132	-0.319129	0.749629	0.999513	CP083410.1	1891321	1893232	-	NA	yoaA
MSTRG.146	4741.62	0.127298	0.186529	0.682455	0.494951	0.999513	CP083410.1	220112	220928	-	NA	metQ
MSTRG.1460	1860.2	-0.0415676	0.155458	-0.267388	0.789171	0.999513	CP083410.1	1893363	1893708	+	NA	yoaB
MSTRG.1461	982.842	-0.153707	0.132175	-1.16291	0.244868	0.999513	CP083410.1	1923361	1923703	-	NA	yebY
MSTRG.1462	1360.91	-0.216197	0.154821	-1.39643	0.162584	0.999513	CP083410.1	1923715	1924588	-	NA	copD
MSTRG.1463	1167.84	-0.0826061	0.160786	-0.513764	0.607417	0.999513	CP083410.1	1924591	1924966	-	NA	yobA
MSTRG.1464	431.715	-0.17247	0.178944	-0.963826	0.335133	0.999513	CP083410.1	1925104	1925335	+	NA	holE
MSTRG.1465	245.326	0.0267436	0.167806	0.159372	0.873376	0.999513	CP083410.1	1925436	1926093	+	NA	yobB
MSTRG.1466	1099.3	-0.0796953	0.13673	-0.582867	0.559983	0.999513	CP083410.1	1926116	1928836	+	NA	exoX
MSTRG.1468	375.838	0.065205	0.195849	0.332934	0.739184	0.999513	CP083410.1	1929044	1929704	-	NA	yebE
MSTRG.1469	128.821	-0.208789	0.199433	-1.04692	0.295139	0.999513	CP083410.1	1905684	1907057	+	NA	mntP
MSTRG.147	2700.29	0.129963	0.200248	0.64901	0.516332	0.999513	CP083410.1	220967	222645	-	NA	metI
MSTRG.1470	27787.1	-0.203494	0.170338	-1.19465	0.232225	0.999513	CP083410.1	1906217	1908901	-	NA	NA
MSTRG.1471	172.808	-0.0630081	0.189711	-0.332126	0.739794	0.999513	CP083410.1	1908921	1909161	+	NA	NA
MSTRG.1472	2086.78	0.026758	0.151228	0.176939	0.859557	0.999513	CP083410.1	1909157	1910096	-	NA	NA
MSTRG.1473	262.652	-0.375249	0.186692	-2.00999	0.0444323	0.999513	CP083410.1	1910272	1911646	+	NA	yebQ
MSTRG.1474	3760.56	-0.0958398	0.149927	-0.639242	0.522665	0.999513	CP083410.1	1911691	1912573	-	NA	htpX
MSTRG.1475	5988.14	-0.228241	0.196748	-1.16007	0.246021	0.999513	CP083410.1	1912764	1914813	-	NA	prc
MSTRG.1476	8854.21	-0.1728	0.192133	-0.899377	0.368452	0.999513	CP083410.1	1914832	1915531	-	NA	proQ
MSTRG.1477	1576.88	-0.196284	0.193906	-1.01226	0.311414	0.999513	CP083410.1	1915627	1916125	-	NA	msrC
MSTRG.1478	2604.85	-0.110363	0.142315	-0.775483	0.438054	0.999513	CP083410.1	1916254	1922349	+	NA	NA
MSTRG.1479	72.6466	0.0697428	0.198394	0.351537	0.725186	0.999513	CP083410.1	1922309	1922966	-	NA	pphA
MSTRG.148	1604	0.0344766	0.184045	0.187327	0.851404	0.999513	CP083410.1	222832	223408	+	NA	gmhB
MSTRG.1480	331.775	0.0255042	0.177783	0.143457	0.885929	0.999513	CP083410.1	1930030	1930387	-	NA	yebF
MSTRG.1481	671.948	0.0710595	0.195813	0.362894	0.716684	0.999513	CP083410.1	1930453	1930744	-	NA	yebG
MSTRG.1482	868.239	-0.0775461	0.156335	-0.496026	0.619876	0.999513	CP083410.1	1930877	1932056	+	NA	purT
MSTRG.1483	559.627	-0.249344	0.186078	-1.34	0.180246	0.999513	CP083410.1	1932111	1932753	-	NA	kdgA
MSTRG.1484	1546.34	-0.072703	0.177712	-0.409106	0.682462	0.999513	CP083410.1	1932789	1934601	-	NA	edd
MSTRG.1485	7569.56	-0.038896	0.160218	-0.242769	0.808184	0.999513	CP083410.1	1934835	1936311	-	NA	zwf
MSTRG.1486	1475.31	0.0709081	0.176314	0.40217	0.687559	0.999513	CP083410.1	1936648	1937518	+	NA	hexR
MSTRG.1487	12047.7	0.0426734	0.147205	0.289892	0.771899	0.999513	CP083410.1	1937645	1939088	+	NA	pyk
MSTRG.1488	1196.61	-0.160431	0.178482	-0.898864	0.368725	0.999513	CP083410.1	1939218	1940190	-	NA	lpxM
MSTRG.1489	1569.06	-0.166688	0.17868	-0.932887	0.350878	0.999513	CP083410.1	1940309	1941632	-	NA	mepM
MSTRG.149	48.6925	-0.108071	0.193337	-0.558978	0.576177	0.999513	CP083410.1	253478	254202	+	NA	NA
MSTRG.1490	1337.26	-0.0796943	0.152765	-0.521678	0.601894	0.999513	CP083410.1	1941647	1942580	-	NA	znuA
MSTRG.1491	1082.82	0.0185172	0.161572	0.114606	0.908757	0.999513	CP083410.1	1942658	1944196	+	NA	znuC
MSTRG.1492	839.763	-0.0705203	0.157225	-0.44853	0.65377	0.999513	CP083410.1	1944342	1945353	-	NA	ruvB
MSTRG.1493	904.909	-0.110489	0.170609	-0.647617	0.517233	0.999513	CP083410.1	1945361	1945973	-	NA	ruvA
MSTRG.1494	1.67182	0.0213167	0.102857	0.207245	0.835819	0.999513	CP083410.1	1946111	1946177	-	NA	yobI
MSTRG.1495	48.3929	-0.107255	0.195415	-0.548857	0.583103	0.999513	CP083410.1	1946247	1946850	+	NA	yebB
MSTRG.1496	1680.73	-0.271134	0.168239	-1.6116	0.107049	0.999513	CP083410.1	1946851	1947373	-	NA	ruvC
MSTRG.1497	4958.24	-0.160991	0.150721	-1.06813	0.28546	0.999513	CP083410.1	1947407	1948148	-	NA	yebC
MSTRG.1498	2567.18	-0.0985365	0.142889	-0.689601	0.490445	0.999513	CP083410.1	1948176	1948629	-	NA	nudB
MSTRG.1499	9919.41	-0.0690064	0.168955	-0.408431	0.682957	0.999513	CP083410.1	1948746	1950519	-	NA	aspS
MSTRG.15	37.2572	0.152926	0.200067	0.764374	0.444644	0.999513	CP083410.1	10642	11356	-	NA	msyB
MSTRG.150	10304.7	-0.0753159	0.155823	-0.483344	0.628852	0.999513	CP083410.1	254258	255716	-	NA	pepD
MSTRG.1500	640.043	-0.169606	0.165142	-1.02703	0.304406	0.999513	CP083410.1	1950828	1952210	+	NA	yecD
MSTRG.1501	519.255	-0.0212092	0.160073	-0.132497	0.894592	0.999513	CP083410.1	1952262	1952658	+	NA	yecN
MSTRG.1502	1498.66	-0.120202	0.194457	-0.61814	0.536483	0.999513	CP083410.1	1952698	1954410	+	NA	cmoA
MSTRG.1503	276.341	-0.0941708	0.151043	-0.623472	0.532975	0.999513	CP083410.1	1954574	1957004	-	NA	torZ
MSTRG.1504	31.4985	-0.30741	0.200439	-1.53368	0.125108	0.999513	CP083410.1	1957028	1958129	-	NA	torY
MSTRG.1505	263.677	-0.144131	0.156908	-0.918568	0.358321	0.999513	CP083410.1	1978381	1979079	-	NA	NA
MSTRG.1506	230.346	0.325525	0.196575	1.65598	0.0977261	0.999513	CP083410.1	1979616	1980045	+	NA	uspC
MSTRG.1507	1277.59	-0.0773898	0.180775	-0.428101	0.668578	0.999513	CP083410.1	1980051	1982251	-	NA	otsA
MSTRG.1508	113.592	0.198681	0.16866	1.178	0.238798	0.999513	CP083410.1	1982417	1983404	-	NA	araH
MSTRG.1509	174.471	0.153615	0.162499	0.945326	0.344493	0.999513	CP083410.1	1983418	1984933	-	NA	araG
MSTRG.151	2030.33	-0.146636	0.201316	-0.728388	0.466376	0.999513	CP083410.1	255976	256435	+	NA	gpt
MSTRG.1510	123.585	0.17493	0.165674	1.05586	0.291031	0.999513	CP083410.1	1985002	1985992	-	NA	araF
MSTRG.1511	636.561	0.28667	0.201174	1.42499	0.154161	0.999513	CP083410.1	1986788	1987292	+	NA	ftnB
MSTRG.1512	171.918	-0.242275	0.192251	-1.2602	0.207596	0.999513	CP083410.1	1987370	1987622	-	NA	yecJ
MSTRG.1513	5.98674	0.0537611	0.14338	0.374956	0.707693	0.999513	CP083410.1	1987736	1987823	-	NA	azuC
MSTRG.1514	599.204	-0.116393	0.17283	-0.673451	0.50066	0.999513	CP083410.1	1958516	1959263	-	NA	cutC
MSTRG.1515	475.55	-0.128768	0.191328	-0.673021	0.500934	0.999513	CP083410.1	1959276	1959843	-	NA	yecM
MSTRG.1516	5972.13	-0.120203	0.198028	-0.607002	0.54385	0.999513	CP083410.1	1960058	1961792	+	NA	argS
MSTRG.1517	26.2282	-0.28864	0.199351	-1.4479	0.147645	0.999513	CP083410.1	1961833	1961878	-	NA	yecV
MSTRG.1518	414.71	-0.191174	0.198492	-0.96313	0.335482	0.999513	CP083410.1	1961968	1962457	+	NA	yecT
MSTRG.1519	12503.6	-0.189063	0.182968	-1.03331	0.301458	0.999513	CP083410.1	1962576	1966188	-	NA	flhe
MSTRG.152	1330.39	0.139948	0.18708	0.748064	0.454422	0.999513	CP083410.1	256526	257771	+	NA	frsA
MSTRG.1520	7896.53	0.0408836	0.164093	0.249149	0.803245	0.999513	CP083410.1	1966389	1967034	-	NA	cheZ
MSTRG.1521	8289.97	0.0427289	0.147302	0.290077	0.771758	0.999513	CP083410.1	1967044	1967434	-	NA	cheY
MSTRG.1522	6463.75	-0.0597252	0.169895	-0.351543	0.725181	0.999513	CP083410.1	1967448	1968498	-	NA	cheB
MSTRG.1524	18289	0.062247	0.136202	0.457019	0.647658	0.999513	CP083410.1	1969379	1970981	-	NA	tap
MSTRG.1525	23238.7	0.120359	0.152544	0.789012	0.430105	0.999513	CP083410.1	1971026	1972688	-	NA	tar
MSTRG.1526	9689.65	0.0928944	0.133684	0.694882	0.487129	0.999513	CP083410.1	1972832	1973336	-	NA	cheW
MSTRG.1527	26045.1	0.0669747	0.147263	0.454796	0.649256	0.999513	CP083410.1	1973356	1975321	-	NA	cheA
MSTRG.1528	7856.15	-0.0552357	0.181012	-0.30515	0.760252	0.999513	CP083410.1	1975325	1976228	-	NA	motB
MSTRG.1529	7489.94	-0.087664	0.195831	-0.447651	0.654405	0.999513	CP083410.1	1976242	1977004	-	NA	pomA
MSTRG.153	6739.69	-0.0577816	0.167655	-0.344646	0.73036	0.999513	CP083410.1	257771	260171	+	NA	NA
MSTRG.1530	2458.87	-0.227942	0.150968	-1.50987	0.131076	0.999513	CP083410.1	1977129	1977708	-	NA	flhC
MSTRG.1531	1292.65	-0.254461	0.160545	-1.58498	0.112971	0.999513	CP083410.1	1977710	1978061	-	NA	flhD
MSTRG.1532	2758.81	-0.104154	0.162933	-0.639246	0.522663	0.999513	CP083410.1	1988085	1988409	+	NA	yecR
MSTRG.1533	16773.2	0.238826	0.197006	1.21227	0.225408	0.999513	CP083410.1	1988579	1989077	+	NA	ftnA
MSTRG.1534	374.537	0.166691	0.189707	0.878675	0.379578	0.999513	CP083410.1	1989114	1989354	-	NA	yecH
MSTRG.1535	338.345	-0.117225	0.199579	-0.587363	0.55696	0.999513	CP083410.1	1989544	1990756	+	NA	tyrP
MSTRG.1536	3532.5	0.0195727	0.167647	0.116749	0.907059	0.999513	CP083410.1	1990817	1991483	-	NA	yecA
MSTRG.1537	1581.37	-0.233866	0.161011	-1.45248	0.146368	0.999513	CP083410.1	1991678	1991765	-	NA	NA
MSTRG.1538	1637.17	-0.204971	0.156588	-1.30898	0.190541	0.999513	CP083410.1	1991777	1991851	-	NA	NA
MSTRG.1539	1580.18	-0.18223	0.15416	-1.18208	0.237174	0.999513	CP083410.1	1991905	1991981	-	NA	NA
MSTRG.154	229.728	-0.0727907	0.160114	-0.454618	0.649384	0.999513	CP083410.1	257922	258620	-	NA	NA
MSTRG.1540	964.506	0.0513768	0.197225	0.260499	0.794479	0.999513	CP083410.1	1992132	1992681	-	NA	pgsA
MSTRG.1541	6591.71	0.0290569	0.113671	0.255624	0.798241	0.999513	CP083410.1	1992737	1995223	-	NA	uvrC
MSTRG.1542	313198	0.176425	0.143049	1.23331	0.217459	0.999513	CP083410.1	2001973	2003470	-	NA	fliC
MSTRG.1543	308.992	-0.0660809	0.19753	-0.334535	0.737976	0.999513	CP083410.1	1995518	1995969	+	NA	NA
MSTRG.1544	1024.89	-0.284928	0.1686	-1.68996	0.0910348	0.999513	CP083410.1	1995973	1996696	-	NA	sdiA
MSTRG.1545	4525.3	-0.125762	0.190567	-0.659936	0.509295	0.999513	CP083410.1	1996925	1998343	-	NA	yecC
MSTRG.1546	5349.63	-0.14771	0.185555	-0.796048	0.426004	0.999513	CP083410.1	1998357	1999344	-	NA	dcyD
MSTRG.1547	14083.3	-0.053681	0.173029	-0.310244	0.756376	0.999513	CP083410.1	1999448	2000249	-	NA	tcyJ
MSTRG.1548	13919	-0.0684617	0.172245	-0.397467	0.691023	0.999513	CP083410.1	2000336	2000888	-	NA	fliZ
MSTRG.1549	24070.6	-0.0760024	0.163894	-0.46373	0.642841	0.999513	CP083410.1	2000933	2001653	-	NA	fliA
MSTRG.1550	16817.6	-0.0826784	0.18996	-0.435242	0.663387	0.999513	CP083410.1	2003735	2005142	+	NA	fliD
MSTRG.1551	8933.26	-0.0715038	0.179461	-0.398437	0.690308	0.999513	CP083410.1	2005166	2005942	+	NA	fliS
MSTRG.1552	3584.75	-0.0387936	0.175265	-0.221342	0.824826	0.999513	CP083410.1	2006019	2007507	+	NA	amyA
MSTRG.1553	1212.57	-0.0864271	0.164555	-0.525216	0.599433	0.999513	CP083410.1	2007540	2007954	-	NA	yedD
MSTRG.1554	446.062	0.0805735	0.17112	0.470859	0.637741	0.999513	CP083410.1	2008140	2009576	+	NA	yedE
MSTRG.1555	32.0047	0.288863	0.201272	1.43519	0.151234	0.999513	CP083410.1	2009684	2010353	+	NA	yedK
MSTRG.1556	51.1458	-0.0271574	0.199648	-0.136026	0.8918	0.999513	CP083410.1	2010463	2010943	+	NA	yedL
MSTRG.1557	40.0553	-0.102313	0.177199	-0.577391	0.563676	0.999513	CP083410.1	2011211	2011403	-	NA	NA
MSTRG.1558	527.305	-0.132325	0.1959	-0.675472	0.499376	0.999513	CP083410.1	2011412	2012215	-	NA	NA
MSTRG.1559	401.277	-0.103063	0.181941	-0.566463	0.571079	0.999513	CP083410.1	2023831	2024455	+	NA	rcsA
MSTRG.156	2192.56	-0.0990014	0.182245	-0.543233	0.58697	0.999513	CP083410.1	260387	261491	+	NA	proB
MSTRG.1560	63.3085	-0.128516	0.186428	-0.689358	0.490598	0.999513	CP083410.1	2024498	2024687	-	NA	dsrB
MSTRG.1561	70.5214	-0.162722	0.201324	-0.808257	0.418943	0.999513	CP083410.1	2024849	2025077	+	NA	yodD
MSTRG.1562	4396.69	-0.148277	0.192552	-0.770062	0.441263	0.999513	CP083410.1	2012563	2012878	-	NA	fliE
MSTRG.1563	38419.5	-0.182985	0.167642	-1.09152	0.275043	0.999513	CP083410.1	2013092	2017791	+	NA	fliF
MSTRG.1564	12139.6	-0.0910374	0.170907	-0.532671	0.594261	0.999513	CP083410.1	2017809	2019377	+	NA	fliJ
MSTRG.1565	9925.47	-0.13089	0.142116	-0.921006	0.357048	0.999513	CP083410.1	2019481	2019946	+	NA	fliL
MSTRG.1566	25932	-0.158653	0.16653	-0.952698	0.340743	0.999513	CP083410.1	2019950	2021365	+	NA	fliM
MSTRG.1567	5420.38	-0.223352	0.191787	-1.16458	0.244188	0.999513	CP083410.1	2021367	2022470	+	NA	fliO
MSTRG.1568	1111.56	-0.196592	0.177297	-1.10883	0.267504	0.999513	CP083410.1	2022479	2022749	+	NA	fliQ
MSTRG.1569	801.321	-0.20593	0.200561	-1.02677	0.304529	0.999513	CP083410.1	2022756	2023542	+	NA	fliR
MSTRG.157	1985.92	-0.0231771	0.155338	-0.149204	0.881392	0.999513	CP083410.1	261502	262756	+	NA	proA
MSTRG.1570	106.37	-0.219411	0.175434	-1.25067	0.211053	0.999513	CP083410.1	2033914	2035107	+	NA	ompC
MSTRG.1571	610.454	-0.0333275	0.126644	-0.263159	0.792428	0.999513	CP083410.1	2025374	2027881	+	NA	yedP
MSTRG.1572	19.5779	-0.0904935	0.200402	-0.45156	0.651586	0.999513	CP083410.1	2026186	2027881	-	NA	yedQ
MSTRG.1573	75.4879	-0.134457	0.200286	-0.671326	0.502013	0.999513	CP083410.1	2028051	2028234	-	NA	yodC
MSTRG.1574	696.71	-0.093567	0.175886	-0.531976	0.594743	0.999513	CP083410.1	2028312	2029230	-	NA	yedI
MSTRG.1575	1518.87	-0.167168	0.165629	-1.00929	0.312834	0.999513	CP083410.1	2029402	2032181	+	NA	yedA
MSTRG.1576	640.251	0.0190042	0.182349	0.104219	0.916996	0.999513	CP083410.1	2030311	2032181	-	NA	vsr
MSTRG.1577	365.422	0.0495538	0.16651	0.297602	0.766007	0.999513	CP083410.1	2032247	2032943	-	NA	yedJ
MSTRG.1578	59.0666	-0.318383	0.200046	-1.59155	0.111486	0.999513	CP083410.1	2032982	2033348	-	NA	drpB
MSTRG.1579	608.653	-0.354577	0.193932	-1.82836	0.0674952	0.999513	CP083410.1	2053506	2054823	+	NA	shiA
MSTRG.158	150.962	-0.0400995	0.201208	-0.199294	0.842033	0.999513	CP083410.1	262870	262946	+	NA	NA
MSTRG.1580	3883.62	0.0282293	0.179743	0.157054	0.875203	0.999513	CP083410.1	2054924	2056379	+	NA	amn
MSTRG.1581	3857.12	-0.0274742	0.134708	-0.203954	0.838389	0.999513	CP083410.1	2056721	2057438	+	NA	yeeN
MSTRG.1582	163.804	0.153737	0.180735	0.850624	0.394978	0.999513	CP083410.1	2035698	2036550	+	NA	hchA
MSTRG.1583	449.306	0.374105	0.20123	1.85909	0.0630141	0.999513	CP083410.1	2036657	2038687	-	NA	hprS
MSTRG.1584	4341.58	0.219754	0.190173	1.15555	0.247866	0.999513	CP083410.1	2038692	2052134	+	NA	NA
MSTRG.1586	42.2708	-0.0518296	0.201282	-0.257497	0.796795	0.999513	CP083410.1	2052139	2053192	-	NA	NA
MSTRG.1587	54.7235	-0.174577	0.201309	-0.867212	0.385826	0.999513	CP083410.1	2057890	2057966	-	NA	NA
MSTRG.1588	237.29	-0.0456488	0.178308	-0.256011	0.797942	0.999513	CP083410.1	2058066	2059710	-	NA	yeeO
MSTRG.1589	142.56	-0.00367374	0.194945	-0.018845	0.984965	0.999513	CP083410.1	2059714	2059790	+	NA	NA
MSTRG.159	8282.75	0.0687057	0.198544	0.346047	0.729307	0.999513	CP083410.1	223770	225312	+	NA	NA
MSTRG.1590	443.125	-0.149829	0.188959	-0.792915	0.427827	0.999513	CP083410.1	2059827	2060778	-	NA	cbl
MSTRG.1591	95.2786	0.00502377	0.178625	0.0281246	0.977563	0.999513	CP083410.1	2060879	2061797	-	NA	nac
MSTRG.1592	1107.18	0.0323334	0.177404	0.182259	0.85538	0.999513	CP083410.1	2066168	2067149	-	NA	NA
MSTRG.1593	45.6026	-0.100373	0.200839	-0.499767	0.617239	0.999513	CP083410.1	2062123	2062199	+	NA	NA
MSTRG.1594	495.642	0.0151981	0.170055	0.0893718	0.928786	0.999513	CP083410.1	2062254	2063190	-	NA	ldtA
MSTRG.1595	618.925	0.0409165	0.129797	0.315234	0.752584	0.999513	CP083410.1	2063251	2064331	-	NA	cobT
MSTRG.1596	588.744	0.00662067	0.130254	0.050829	0.959462	0.999513	CP083410.1	2064342	2065628	-	NA	cobS
MSTRG.1597	53.1512	-0.122337	0.19016	-0.64334	0.520004	0.999513	CP083410.1	2068498	2068804	+	NA	NA
MSTRG.1598	1300.16	-0.0221144	0.152132	-0.145363	0.884424	0.999513	CP083410.1	2068815	2070044	-	NA	NA
MSTRG.1599	39.1838	0.0672993	0.201363	0.334219	0.738214	0.999513	CP083410.1	2070137	2070335	+	NA	NA
MSTRG.16	19.3937	-0.249042	0.186463	-1.33561	0.181678	0.999513	CP083410.1	11381	11786	-	NA	yaaI
MSTRG.160	1911.61	0.00491419	0.152066	0.0323161	0.97422	0.999513	CP083410.1	225380	225457	+	NA	NA
MSTRG.1600	65.5468	0.202377	0.197526	1.02456	0.305572	0.999513	CP083410.1	2070364	2071075	+	NA	NA
MSTRG.1601	441.444	0.0723249	0.176662	0.409396	0.682249	0.999513	CP083410.1	2071402	2074522	+	NA	agn43
MSTRG.1602	120.67	0.180796	0.164428	1.09955	0.271529	0.999513	CP083410.1	2074642	2076618	+	NA	NA
MSTRG.1603	19.4424	0.321775	0.199628	1.61188	0.106989	0.999513	CP083410.1	2076680	2076902	+	NA	yeeT
MSTRG.1604	16.0782	-0.184176	0.19849	-0.927882	0.353469	0.999513	CP083410.1	2076975	2077344	+	NA	cbtA
MSTRG.1605	46.1642	-0.117195	0.19741	-0.593663	0.552737	0.999513	CP083410.1	2077432	2077998	+	NA	cbtA
MSTRG.1607	8879.31	-0.0729916	0.175597	-0.415676	0.677647	0.999513	CP083410.1	2113296	2114190	-	NA	galF
MSTRG.1608	140.206	0.0351767	0.169853	0.2071	0.835932	0.999513	CP083410.1	2114364	2115759	-	NA	wcaM
MSTRG.1609	146.223	-0.00273017	0.169015	-0.0161534	0.987112	0.999513	CP083410.1	2115769	2118267	-	NA	wcaL
MSTRG.161	662.353	-0.0701606	0.163304	-0.429631	0.667464	0.999513	CP083410.1	225499	225575	+	NA	NA
MSTRG.1610	666.459	-0.069068	0.164373	-0.420191	0.674346	0.999513	CP083410.1	2137764	2139348	+	NA	yegH
MSTRG.1611	2326.39	-0.122392	0.12435	-0.984257	0.324989	0.999513	CP083410.1	2139621	2141475	-	NA	asmA
MSTRG.1612	2349.15	-0.085605	0.124572	-0.687193	0.491961	0.999513	CP083410.1	2141496	2142078	-	NA	dcd
MSTRG.1613	1386.08	-0.139084	0.201041	-0.691821	0.48905	0.999513	CP083410.1	2142169	2142811	-	NA	udk
MSTRG.1614	15.8026	0.115668	0.1877	0.61624	0.537736	0.999513	CP083410.1	2078412	2078541	-	NA	NA
MSTRG.1615	58.2954	-0.0176939	0.20085	-0.0880953	0.929801	0.999513	CP083410.1	2078612	2078795	+	NA	NA
MSTRG.1616	6747.28	0.118655	0.171425	0.692165	0.488834	0.999513	CP083410.1	2078895	2079225	-	NA	yeeX
MSTRG.1617	366.958	0.0607977	0.144524	0.420675	0.673993	0.999513	CP083410.1	2079396	2080455	-	NA	yeeA
MSTRG.1618	662.51	0.124274	0.201359	0.617177	0.537118	0.999513	CP083410.1	2080652	2081126	-	NA	sbmC
MSTRG.1619	211.719	-0.170646	0.183683	-0.929022	0.352877	0.999513	CP083410.1	2081244	2082411	-	NA	dacD
MSTRG.162	14045.1	0.0782145	0.195556	0.39996	0.689186	0.999513	CP083410.1	225758	228662	+	NA	NA
MSTRG.1620	1477.71	0.0126796	0.178333	0.0711005	0.943318	0.999513	CP083410.1	2082619	2084047	+	NA	sbcB
MSTRG.1621	96.4648	0.174589	0.201195	0.867762	0.385524	0.999513	CP083410.1	2084089	2084317	-	NA	yeeD
MSTRG.1622	80.7868	0.00653416	0.177115	0.0368923	0.970571	0.999513	CP083410.1	2084330	2085389	-	NA	yeeE
MSTRG.1623	2263.57	-0.120271	0.191	-0.629691	0.528897	0.999513	CP083410.1	2085567	2086978	-	NA	plaP
MSTRG.1624	487.212	0.157055	0.200313	0.784049	0.433011	0.999513	CP083410.1	2087192	2088122	-	NA	yeeY
MSTRG.1625	2733.37	0.0701762	0.193569	0.362539	0.71695	0.999513	CP083410.1	2088167	2088992	-	NA	yeeZ
MSTRG.1626	1231.07	0.14117	0.192843	0.732046	0.46414	0.999513	CP083410.1	2089074	2089577	-	NA	yoeB
MSTRG.1627	3005.31	-0.069947	0.147121	-0.475437	0.634475	0.999513	CP083410.1	2089574	2097089	+	NA	NA
MSTRG.1628	7155.46	-0.147209	0.18571	-0.792681	0.427964	0.999513	CP083410.1	2097184	2098165	-	NA	wzzB
MSTRG.1629	373.935	-0.0394012	0.179708	-0.219252	0.826454	0.999513	CP083410.1	2098310	2099477	-	NA	ugd
MSTRG.163	639.32	-0.112452	0.154087	-0.729799	0.465513	0.999513	CP083410.1	228680	237334	-	NA	NA
MSTRG.1630	56873.8	0.0520714	0.149743	0.347738	0.728037	0.999513	CP083410.1	2099725	2101132	-	NA	gndA
MSTRG.1631	979.521	-0.11244	0.149332	-0.752955	0.451477	0.999513	CP083410.1	2101259	2101613	-	NA	wbbL
MSTRG.1632	1344.03	0.00555636	0.175828	0.0316012	0.97479	0.999513	CP083410.1	2101758	2102739	-	NA	NA
MSTRG.1633	2907.45	-0.0354027	0.138647	-0.255343	0.798458	0.999513	CP083410.1	2102809	2103253	-	NA	wbbL
MSTRG.1634	13321.9	0.0126463	0.119149	0.106139	0.915472	0.999513	CP083410.1	2103254	2105921	-	NA	wbbK
MSTRG.1635	11523.4	-0.0825278	0.11807	-0.698972	0.484569	0.999513	CP083410.1	2105923	2108193	-	NA	wzy
MSTRG.1636	11567.3	-0.0568377	0.140947	-0.403255	0.68676	0.999513	CP083410.1	2108200	2110883	-	NA	wzx
MSTRG.1637	9412.86	-0.0652077	0.196064	-0.332584	0.739448	0.999513	CP083410.1	2110940	2112924	-	NA	rfbD
MSTRG.1638	43.9577	0.0606524	0.200966	0.301804	0.762802	0.999513	CP083410.1	2118542	2120021	-	NA	wzxC
MSTRG.1639	28.7062	-0.0264514	0.200606	-0.131858	0.895097	0.999513	CP083410.1	2120022	2121417	-	NA	wcaJ
MSTRG.164	0.472119	0.0204822	0.0577573	0.354625	0.722871	0.999513	CP083410.1	228757	228873	+	NA	rrf
MSTRG.1640	52.2979	-0.163806	0.198764	-0.824126	0.409868	0.999513	CP083410.1	2121471	2122842	-	NA	cpsG
MSTRG.1641	50.4232	-0.128532	0.19477	-0.659917	0.509307	0.999513	CP083410.1	2122946	2124383	-	NA	cpsB
MSTRG.1642	66.2003	0.0552846	0.189494	0.291749	0.770478	0.999513	CP083410.1	2124385	2126085	-	NA	wcaI
MSTRG.1643	37.5172	0.10505	0.201348	0.521736	0.601854	0.999513	CP083410.1	2126087	2127053	-	NA	fcl
MSTRG.1644	79.9874	0.0118773	0.196823	0.0603452	0.951881	0.999513	CP083410.1	2127055	2128177	-	NA	gmd
MSTRG.1645	10.0989	-0.135971	0.187335	-0.725819	0.46795	0.999513	CP083410.1	2128202	2128751	-	NA	wcaF
MSTRG.1646	9.42196	0.0789812	0.165492	0.47725	0.633184	0.999513	CP083410.1	2128766	2129513	-	NA	wcaE
MSTRG.1647	94.0485	0.0101037	0.196265	0.0514798	0.958943	0.999513	CP083410.1	2129523	2132418	-	NA	wcaD
MSTRG.1648	35.8438	-0.0890489	0.201145	-0.44271	0.657976	0.999513	CP083410.1	2132420	2133260	-	NA	wcaA
MSTRG.1649	49.7157	-0.0593912	0.191931	-0.30944	0.756987	0.999513	CP083410.1	2133352	2135515	-	NA	wzc
MSTRG.165	26.7597	-0.0879085	0.200267	-0.438956	0.660693	0.999513	CP083410.1	228927	229004	+	NA	NA
MSTRG.1650	3.24674	-0.270536	0.12652	-2.13828	0.0324939	0.999513	CP083410.1	2135517	2135961	-	NA	wzb
MSTRG.1651	15.8266	-0.0515548	0.188968	-0.272824	0.784989	0.999513	CP083410.1	2135966	2137106	-	NA	wza
MSTRG.1652	10.6845	0.121873	0.17161	0.710175	0.477595	0.999513	CP083410.1	2153543	2153600	-	NA	NA
MSTRG.1653	1983.4	0.055961	0.175195	0.31942	0.749408	0.999513	CP083410.1	2143128	2146446	+	NA	dgcE
MSTRG.1654	240.313	0.0634173	0.200964	0.315566	0.752332	0.999513	CP083410.1	2146554	2147403	-	NA	alkA
MSTRG.1655	563.668	-0.00807321	0.185056	-0.0436256	0.965203	0.999513	CP083410.1	2147536	2148889	+	NA	yegD
MSTRG.1656	178.01	0.0528994	0.186036	0.28435	0.776142	0.999513	CP083410.1	2148901	2150848	-	NA	yegI
MSTRG.1657	22.8064	0.124585	0.185713	0.670844	0.50232	0.999513	CP083410.1	2151047	2151509	+	NA	yegJ
MSTRG.1658	68.9031	0.1189	0.200898	0.591843	0.553956	0.999513	CP083410.1	2151573	2152991	-	NA	pphC
MSTRG.1659	23.3713	0.129142	0.183758	0.702783	0.482191	0.999513	CP083410.1	2153211	2153271	-	NA	ibsA
MSTRG.166	963.067	0.0202342	0.159886	0.126554	0.899294	0.999513	CP083410.1	229166	230881	+	NA	dkgB
MSTRG.1660	647.149	-0.200805	0.187996	-1.06813	0.28546	0.999513	CP083410.1	2153878	2158248	+	NA	mdtA
MSTRG.1661	301.056	-0.0886755	0.16705	-0.530832	0.595535	0.999513	CP083410.1	2158248	2161326	+	NA	mdtC
MSTRG.1662	693.625	-0.0889106	0.158581	-0.560664	0.575026	0.999513	CP083410.1	2161326	2164861	+	NA	mdtD
MSTRG.1663	47.0538	0.154097	0.198979	0.774442	0.438669	0.999513	CP083410.1	2165051	2165384	+	NA	yegP
MSTRG.1664	2680.7	-0.0644889	0.196406	-0.328344	0.742651	0.999513	CP083410.1	2165530	2166892	+	NA	yegQ
MSTRG.1665	189.983	0.216023	0.172779	1.25028	0.211197	0.999513	CP083410.1	2167164	2167383	-	NA	ogrK
MSTRG.1666	20.8215	0.203502	0.200184	1.01657	0.309356	0.999513	CP083410.1	2167464	2167677	-	NA	NA
MSTRG.1667	27.6863	0.119843	0.200987	0.596274	0.550992	0.999513	CP083410.1	2167851	2168169	-	NA	NA
MSTRG.1668	70.1135	0.0183249	0.190316	0.0962864	0.923293	0.999513	CP083410.1	2168574	2169474	+	NA	yegS
MSTRG.1669	2.59619	0.0128178	0.101623	0.126131	0.899628	0.999513	CP083410.1	2169555	2170032	-	NA	NA
MSTRG.1670	611.189	0.066145	0.145596	0.454305	0.649609	0.999513	CP083410.1	2170030	2177378	+	NA	NA
MSTRG.1676	0.170084	-0.00727475	0.0393635	-0.18481	0.853378	0.999513	CP083410.1	2174921	2176184	-	NA	gatZ
MSTRG.1678	321.765	0.0367921	0.159617	0.230502	0.817702	0.999513	CP083410.1	2177374	2178427	-	NA	fbaB
MSTRG.1679	57.788	0.0474508	0.200356	0.236833	0.812786	0.999513	CP083410.1	2192377	2192659	-	NA	yehE
MSTRG.168	960.325	0.00787029	0.187743	0.0419206	0.966562	0.999513	CP083410.1	231121	231922	+	NA	yafD
MSTRG.1680	721.8	-0.199836	0.148583	-1.34494	0.178643	0.999513	CP083410.1	2178683	2182644	+	NA	yegT
MSTRG.1681	168.858	0.326269	0.190104	1.71626	0.0861138	0.999513	CP083410.1	2181897	2182644	-	NA	yegW
MSTRG.1682	151.722	0.204779	0.189695	1.07952	0.280357	0.999513	CP083410.1	2182695	2183514	-	NA	yegX
MSTRG.1683	432.33	0.0467993	0.164103	0.285182	0.775504	0.999513	CP083410.1	2183578	2185164	-	NA	thiD
MSTRG.1684	97.1267	-0.153546	0.182981	-0.839136	0.401393	0.999513	CP083410.1	2185386	2185659	-	NA	rcnR
MSTRG.1685	42.1258	-0.00374994	0.199555	-0.0187915	0.985007	0.999513	CP083410.1	2185779	2186604	+	NA	rcnA
MSTRG.1686	741.425	-0.065746	0.148605	-0.442421	0.658185	0.999513	CP083410.1	2186822	2187161	+	NA	rcnB
MSTRG.1687	27.0972	-0.0642861	0.201165	-0.319568	0.749296	0.999513	CP083410.1	2187242	2188277	-	NA	yehA
MSTRG.1688	86.1884	0.0379861	0.0906563	0.419013	0.675207	0.999513	CP083410.1	2188292	2190773	-	NA	yehB
MSTRG.1689	44.7469	0.187958	0.175214	1.07273	0.283391	0.999513	CP083410.1	2190788	2191463	-	NA	yehC
MSTRG.169	218.541	0.0401566	0.183606	0.218711	0.826875	0.999513	CP083410.1	231952	232549	+	NA	yafE
MSTRG.1690	463.591	0.149337	0.196972	0.758163	0.448354	0.999513	CP083410.1	2191542	2192085	-	NA	yehD
MSTRG.1691	8484.66	0.0184919	0.152712	0.12109	0.90362	0.999513	CP083410.1	2192921	2194031	-	NA	apbC
MSTRG.1692	16852.3	-0.0256558	0.168254	-0.152483	0.878806	0.999513	CP083410.1	2194162	2196196	+	NA	metG
MSTRG.1693	185.661	0.00309379	0.189321	0.0163415	0.986962	0.999513	CP083410.1	2196336	2200132	+	NA	NA
MSTRG.1694	179.803	0.0738871	0.179459	0.411721	0.680544	0.999513	CP083410.1	2200141	2203774	+	NA	NA
MSTRG.1695	2.14233	0.0170366	0.1215	0.140219	0.888487	0.999513	CP083410.1	2203834	2204152	+	NA	NA
MSTRG.1696	20.6995	-0.160125	0.187682	-0.853177	0.393561	0.999513	CP083410.1	2204458	2205547	+	NA	yehL
MSTRG.1697	194.746	0.0788151	0.174142	0.452591	0.650843	0.999513	CP083410.1	2205557	2210963	+	NA	yehM
MSTRG.1698	113.191	-0.0940637	0.177355	-0.530368	0.595857	0.999513	CP083410.1	2211087	2211549	+	NA	yehR
MSTRG.1699	1121.24	-0.0830296	0.153651	-0.540378	0.588937	0.999513	CP083410.1	2211588	2212059	-	NA	yehS
MSTRG.17	1073.11	-0.0686877	0.192033	-0.357687	0.720577	0.999513	CP083410.1	17488	18655	+	NA	nhaA
MSTRG.170	8576.35	-0.232952	0.201086	-1.15847	0.246672	0.999513	CP083410.1	232596	233955	-	NA	mltD
MSTRG.1701	80.3293	0.0571539	0.0961975	0.594131	0.552425	0.999513	CP083410.1	2214728	2215460	+	NA	mlrA
MSTRG.1702	175.799	0.00902103	0.186973	0.0482478	0.961519	0.999513	CP083410.1	2215519	2216339	+	NA	yohO
MSTRG.1703	15.6876	0.0123955	0.126278	0.0981606	0.921805	0.999513	CP083410.1	2215607	2216339	-	NA	yehW
MSTRG.1704	125.085	-0.10857	0.19903	-0.545494	0.585414	0.999513	CP083410.1	2216343	2218420	-	NA	yehX
MSTRG.1705	121.829	0.0226961	0.201171	0.11282	0.910174	0.999513	CP083410.1	2218426	2219344	-	NA	osmF
MSTRG.1706	2997.11	-0.119293	0.178492	-0.668338	0.503918	0.999513	CP083410.1	2219554	2221852	-	NA	bglX
MSTRG.1707	6023.49	0.033308	0.184457	0.180573	0.856703	0.999513	CP083410.1	2222047	2223763	+	NA	dld
MSTRG.1708	980.431	-0.186934	0.155129	-1.20503	0.228192	0.999513	CP083410.1	2223800	2224733	-	NA	pbpG
MSTRG.1709	35.3574	0.0473966	0.201361	0.235382	0.813912	0.999513	CP083410.1	2224906	2225494	-	NA	yohC
MSTRG.171	608.375	-0.120009	0.125715	-0.954615	0.339773	0.999513	CP083410.1	234026	234782	-	NA	gloB
MSTRG.1710	217.239	-0.0133813	0.178108	-0.07513	0.940111	0.999513	CP083410.1	2225663	2226242	+	NA	yohD
MSTRG.1711	54.7231	-0.0474968	0.199575	-0.237989	0.81189	0.999513	CP083410.1	2226371	2227133	-	NA	yohF
MSTRG.1712	24.386	0.0137005	0.181418	0.0755189	0.939802	0.999513	CP083410.1	2227185	2228621	-	NA	mdtQ
MSTRG.1713	8.39567	-0.131087	0.17535	-0.747571	0.454719	0.999513	CP083410.1	2228844	2228928	+	NA	yohP
MSTRG.1714	2597.52	0.120531	0.196251	0.614167	0.539105	0.999513	CP083410.1	2243772	2244609	+	NA	yeiG
MSTRG.1715	588.759	-0.364318	0.174739	-2.08493	0.0370755	0.999513	CP083410.1	2244640	2246632	-	NA	cirA
MSTRG.1716	298.881	-0.101243	0.199864	-0.506557	0.612466	0.999513	CP083410.1	2229300	2230248	-	NA	dusC
MSTRG.1717	295.482	0.202495	0.199333	1.01586	0.309695	0.999513	CP083410.1	2230486	2231577	+	NA	yohJ
MSTRG.1718	19388	0.157055	0.201001	0.781364	0.434589	0.999513	CP083410.1	2231706	2232591	+	NA	cdd
MSTRG.1719	557.523	0.153662	0.201224	0.763635	0.445085	0.999513	CP083410.1	2232740	2233460	+	NA	sanA
MSTRG.172	1307.66	-0.00930022	0.157822	-0.0589287	0.953009	0.999513	CP083410.1	234815	236002	+	NA	yafS
MSTRG.1720	73.6661	0.200758	0.191342	1.04921	0.294082	0.999513	CP083410.1	2233462	2233702	+	NA	yeiS
MSTRG.1721	1573.19	0.345674	0.197107	1.75374	0.0794749	0.999513	CP083410.1	2233895	2236363	+	NA	preT
MSTRG.1722	5327.64	-0.015626	0.201262	-0.0776403	0.938114	0.999513	CP083410.1	2236382	2241531	-	NA	NA
MSTRG.1723	650.383	-0.0833943	0.145417	-0.573486	0.566316	0.999513	CP083410.1	2241672	2242830	-	NA	yeiB
MSTRG.1724	4523.79	-0.0757107	0.142588	-0.530976	0.595435	0.999513	CP083410.1	2242846	2243515	-	NA	folE
MSTRG.1725	2619.76	0.0268536	0.17766	0.151151	0.879856	0.999513	CP083410.1	2259581	2261273	-	NA	fruA
MSTRG.1726	3232.53	0.0587983	0.200923	0.292641	0.769797	0.999513	CP083410.1	2261289	2263358	-	NA	fruK
MSTRG.1727	4568.81	-0.239936	0.201208	-1.19248	0.233074	0.999513	CP083410.1	2246925	2248395	-	NA	lysP
MSTRG.1728	1063.46	-0.0540024	0.187484	-0.288037	0.773318	0.999513	CP083410.1	2248599	2249481	-	NA	yeiE
MSTRG.1729	342.473	-0.0448873	0.183943	-0.244029	0.807209	0.999513	CP083410.1	2249579	2250629	+	NA	yeiH
MSTRG.173	78.0802	-0.378989	0.196019	-1.93343	0.0531833	0.999513	CP083410.1	235534	236002	-	NA	rnhA
MSTRG.1730	886.514	-0.0137122	0.12849	-0.106718	0.915013	0.999513	CP083410.1	2250702	2251560	+	NA	nfo
MSTRG.1731	565.054	-0.130216	0.149821	-0.869147	0.384767	0.999513	CP083410.1	2251562	2252651	+	NA	yeiI
MSTRG.1732	41.7418	-0.168607	0.196991	-0.855912	0.392046	0.999513	CP083410.1	2252757	2254008	-	NA	nupX
MSTRG.1733	30.0239	0.130878	0.201236	0.65037	0.515453	0.999513	CP083410.1	2254107	2255049	-	NA	rihB
MSTRG.1734	20.6615	0.474534	0.193221	2.45591	0.0140529	0.999513	CP083410.1	2255178	2255877	+	NA	yeiL
MSTRG.1735	93.3627	-0.0491075	0.190155	-0.258249	0.796214	0.999513	CP083410.1	2255947	2257198	-	NA	psuT
MSTRG.1736	70.6624	0.123957	0.193854	0.639435	0.52254	0.999513	CP083410.1	2257291	2259159	-	NA	psuG
MSTRG.1737	310.05	0.0844232	0.151755	0.556314	0.577996	0.999513	CP083410.1	2263725	2265158	+	NA	setB
MSTRG.1739	1958.17	-0.148739	0.173329	-0.858133	0.390819	0.999513	CP083410.1	2265312	2265885	+	NA	yeiP
MSTRG.174	770.055	-0.106943	0.13288	-0.804814	0.420927	0.999513	CP083410.1	236066	236798	+	NA	dnaQ
MSTRG.1740	1210.03	0.0531731	0.201353	0.264079	0.791719	0.999513	CP083410.1	2266107	2267574	+	NA	yeiQ
MSTRG.1741	350.184	-0.190669	0.197948	-0.963224	0.335435	0.999513	CP083410.1	2267691	2268678	+	NA	yeiR
MSTRG.1742	533.772	-0.173623	0.200878	-0.864321	0.387412	0.999513	CP083410.1	2268716	2269430	+	NA	lpxT
MSTRG.1743	5503.38	-0.123032	0.183779	-0.669452	0.503207	0.999513	CP083410.1	2269841	2270408	+	NA	mepS
MSTRG.1744	570.09	-0.0720973	0.135016	-0.533991	0.593348	0.999513	CP083410.1	2270588	2272145	+	NA	pdeN
MSTRG.1745	834.046	0.0783796	0.18791	0.417112	0.676597	0.999513	CP083410.1	2272226	2274041	+	NA	yejA
MSTRG.1746	520.414	-0.011746	0.164848	-0.0712534	0.943196	0.999513	CP083410.1	2274041	2276161	+	NA	yejB
MSTRG.1747	1195.38	-0.00870755	0.148653	-0.0585765	0.953289	0.999513	CP083410.1	2276162	2277752	+	NA	yejF
MSTRG.1748	1868.81	0.0801751	0.20044	0.399996	0.68916	0.999513	CP083410.1	2277755	2278100	-	NA	yejG
MSTRG.1749	1175.02	-0.201669	0.190105	-1.06083	0.288768	0.999513	CP083410.1	2278432	2279623	-	NA	bcr
MSTRG.175	17.1422	-0.0323016	0.188751	-0.171134	0.864119	0.999513	CP083410.1	236930	237007	+	NA	NA
MSTRG.1750	1526.92	-0.181705	0.190589	-0.953386	0.340395	0.999513	CP083410.1	2279650	2280346	-	NA	rsuA
MSTRG.1751	629.343	0.055581	0.170746	0.325518	0.744789	0.999513	CP083410.1	2280494	2282255	+	NA	radD
MSTRG.1752	13552.7	-0.140383	0.183511	-0.764986	0.44428	0.999513	CP083410.1	2282379	2282664	+	NA	rplY
MSTRG.1753	1991.26	-0.218531	0.186734	-1.17028	0.241889	0.999513	CP083410.1	2282802	2283810	-	NA	yejK
MSTRG.1754	693.75	-0.197242	0.198541	-0.993461	0.320485	0.999513	CP083410.1	2283991	2284219	+	NA	yejL
MSTRG.1755	1855.61	-0.205466	0.189402	-1.08481	0.278005	0.999513	CP083410.1	2284238	2285999	+	NA	yejM
MSTRG.1756	18.2125	-0.271379	0.200784	-1.3516	0.176504	0.999513	CP083410.1	2286073	2286150	+	NA	NA
MSTRG.1758	2738.7	0.15176	0.15607	0.972381	0.330861	0.999513	CP083410.1	2290362	2291010	+	NA	narP
MSTRG.176	187.97	-0.181054	0.198118	-0.91387	0.360785	0.999513	CP083410.1	237334	238120	+	NA	NA
MSTRG.1760	1292.21	-0.0180773	0.201135	-0.0898761	0.928386	0.999513	CP083410.1	2296224	2297507	-	NA	ccmB
MSTRG.1761	1219.35	-0.0126484	0.197247	-0.0641248	0.948871	0.999513	CP083410.1	2297519	2298122	-	NA	napC
MSTRG.1762	2272.38	-0.0506896	0.174663	-0.290214	0.771653	0.999513	CP083410.1	2298131	2300123	-	NA	napB
MSTRG.1763	7302.05	-0.0739739	0.140284	-0.527314	0.597976	0.999513	CP083410.1	2300129	2303360	-	NA	napA
MSTRG.1764	3963.8	0.119837	0.167985	0.71338	0.475611	0.999513	CP083410.1	2303362	2304889	+	NA	NA
MSTRG.1765	3669.62	-0.0126534	0.162995	-0.0776306	0.938122	0.999513	CP083410.1	2304871	2306617	-	NA	NA
MSTRG.1766	407.196	-0.40053	0.201303	-1.98969	0.0466249	0.999513	CP083410.1	2306834	2308478	-	NA	yojI
MSTRG.1767	767.068	0.0528286	0.159383	0.331457	0.7403	0.999513	CP083410.1	2308553	2310268	-	NA	alkB
MSTRG.1768	841.578	-0.197229	0.187341	-1.05278	0.292442	0.999513	CP083410.1	2310341	2311397	-	NA	apbE
MSTRG.1769	62227.3	-0.0253433	0.142176	-0.178253	0.858524	0.999513	CP083410.1	2311508	2312612	-	NA	ompC
MSTRG.177	59.351	-0.0432537	0.192795	-0.224351	0.822484	0.999513	CP083410.1	238256	238736	-	NA	NA
MSTRG.1770	3900.26	-0.175976	0.119632	-1.47097	0.141298	0.999513	CP083410.1	2313350	2316023	+	NA	rcsD
MSTRG.1771	4353.21	-0.122672	0.127685	-0.960744	0.336681	0.999513	CP083410.1	2316039	2316690	+	NA	rcsB
MSTRG.1772	1617.3	-0.145732	0.14047	-1.03746	0.299523	0.999513	CP083410.1	2316889	2319739	-	NA	rcsC
MSTRG.1773	898.561	0.214543	0.201305	1.06576	0.286531	0.999513	CP083410.1	2319741	2325941	+	NA	NA
MSTRG.1774	53.6167	-0.0966847	0.200569	-0.482052	0.629769	0.999513	CP083410.1	2325971	2327156	+	NA	atoB
MSTRG.1775	34.107	0.154911	0.1997	0.775718	0.437915	0.999513	CP083410.1	2327229	2328006	-	NA	yfaP
MSTRG.1776	95.5717	-0.125791	0.190671	-0.659732	0.509426	0.999513	CP083410.1	2328010	2329660	-	NA	yfaQ
MSTRG.1777	309.544	0.0335995	0.158377	0.212149	0.83199	0.999513	CP083410.1	2329660	2334175	-	NA	NA
MSTRG.1778	108.253	-0.0702574	0.192934	-0.364153	0.715744	0.999513	CP083410.1	2334198	2336507	-	NA	yfaT
MSTRG.1779	25369.7	-0.0726506	0.157165	-0.462256	0.643898	0.999513	CP083410.1	2336655	2339283	-	NA	gyrA
MSTRG.178	64.1123	-0.0130531	0.196985	-0.0662646	0.947167	0.999513	CP083410.1	238745	239378	-	NA	NA
MSTRG.1780	1228.54	-0.196419	0.19527	-1.00589	0.314471	0.999513	CP083410.1	2339429	2340152	+	NA	ubiG
MSTRG.1781	596.702	0.0402682	0.140064	0.2875	0.77373	0.999513	CP083410.1	2340279	2344032	-	NA	yfaL
MSTRG.1782	8468.68	-0.0426968	0.201081	-0.212337	0.831844	0.999513	CP083410.1	2344727	2347013	+	NA	nrdA
MSTRG.1783	255.067	0.13347	0.180591	0.739076	0.459861	0.999513	CP083410.1	2347212	2347248	-	NA	NA
MSTRG.1784	4877.52	0.0635061	0.160341	0.396068	0.692055	0.999513	CP083410.1	2347246	2348631	+	NA	nrdB
MSTRG.1785	396.736	-0.0128411	0.154241	-0.0832535	0.93365	0.999513	CP083410.1	2348684	2349335	-	NA	inaA
MSTRG.1786	104.163	0.213387	0.20123	1.06041	0.288957	0.999513	CP083410.1	2349513	2349756	+	NA	NA
MSTRG.1787	10529.5	0.163965	0.195423	0.839027	0.401454	0.999513	CP083410.1	2349797	2350874	-	NA	glpQ
MSTRG.1788	16868.6	0.175018	0.201181	0.869956	0.384325	0.999513	CP083410.1	2350878	2352237	-	NA	glpT
MSTRG.1789	112.488	-0.119791	0.187795	-0.637884	0.523549	0.999513	CP083410.1	2364416	2364842	+	NA	nudI
MSTRG.1790	13.6963	0.0805481	0.17892	0.450191	0.652573	0.999513	CP083410.1	2364880	2365483	-	NA	ais
MSTRG.1791	29978.2	0.160068	0.19904	0.8042	0.421282	0.999513	CP083410.1	2352509	2356574	+	NA	glpA
MSTRG.1792	80.7487	-0.071172	0.179861	-0.395705	0.692322	0.999513	CP083410.1	2356766	2357666	+	NA	rpnE
MSTRG.1793	82.0352	-0.14032	0.180601	-0.77696	0.437183	0.999513	CP083410.1	2357666	2357864	+	NA	NA
MSTRG.1794	115.308	-0.150207	0.178033	-0.843702	0.398836	0.999513	CP083410.1	2357904	2358708	-	NA	yfaU
MSTRG.1795	69.61	-0.0586627	0.18518	-0.316788	0.751405	0.999513	CP083410.1	2358725	2360015	-	NA	yfaV
MSTRG.1796	44.7497	0.120703	0.200109	0.603187	0.546384	0.999513	CP083410.1	2360071	2361277	-	NA	rhmD
MSTRG.1797	46.202	-0.00466836	0.198759	-0.0234876	0.981261	0.999513	CP083410.1	2361291	2362074	-	NA	yfaX
MSTRG.1798	1756.29	-0.0650388	0.145931	-0.445683	0.655826	0.999513	CP083410.1	2362293	2363496	-	NA	yfaY
MSTRG.1799	438.25	-0.126503	0.191769	-0.659664	0.509469	0.999513	CP083410.1	2363595	2364138	-	NA	yfaZ
MSTRG.18	489.025	-0.0540023	0.155806	-0.3466	0.728892	0.999513	CP083410.1	18720	19620	+	NA	nhaR
MSTRG.180	570.125	0.0345744	0.201363	0.171702	0.863672	0.999513	CP083410.1	239418	240189	-	NA	yafV
MSTRG.1800	136.491	-0.0646899	0.201135	-0.321624	0.747737	0.999513	CP083410.1	2365790	2366930	+	NA	arnB
MSTRG.1801	1643.02	0.100078	0.142094	0.704305	0.481243	0.999513	CP083410.1	2366933	2373401	+	NA	arnC
MSTRG.1802	185.779	0.0979832	0.168325	0.582105	0.560496	0.999513	CP083410.1	2373134	2373401	-	NA	pmrD
MSTRG.1803	6162.23	0.0668274	0.134074	0.498437	0.618176	0.999513	CP083410.1	2373510	2376682	-	NA	menE
MSTRG.1804	2674.84	0.0937177	0.17416	0.538111	0.5905	0.999513	CP083410.1	2376696	2379122	-	NA	menH
MSTRG.1805	534.91	-0.174358	0.196942	-0.885325	0.375982	0.999513	CP083410.1	2379210	2380506	-	NA	menF
MSTRG.1806	1982.39	0.21047	0.174635	1.2052	0.228125	0.999513	CP083410.1	2380584	2380890	-	NA	elaB
MSTRG.1807	262.558	-0.0409766	0.152175	-0.269273	0.78772	0.999513	CP083410.1	2380944	2381406	-	NA	elaA
MSTRG.1808	452.95	-0.0685245	0.19294	-0.355159	0.722471	0.999513	CP083410.1	2381470	2382388	+	NA	rbn
MSTRG.1809	110.128	0.0730475	0.187899	0.38876	0.697454	0.999513	CP083410.1	2382575	2383787	+	NA	elaD
MSTRG.181	2112.65	0.103023	0.163925	0.628477	0.529692	0.999513	CP083410.1	240369	240816	+	NA	ivy
MSTRG.1810	64.738	-0.0350459	0.1998	-0.175405	0.860761	0.999513	CP083410.1	2383857	2385585	-	NA	yfbK
MSTRG.1811	21.1305	-0.00632316	0.196991	-0.0320987	0.974393	0.999513	CP083410.1	2385722	2386694	+	NA	yfbL
MSTRG.1812	25.601	-0.126571	0.200841	-0.630203	0.528561	0.999513	CP083410.1	2386796	2387300	+	NA	yfbM
MSTRG.1814	34.8534	-0.118535	0.20136	-0.588673	0.556081	0.999513	CP083410.1	2387572	2388289	-	NA	NA
MSTRG.1815	45.4085	-0.161624	0.195081	-0.828495	0.40739	0.999513	CP083410.1	2388497	2388920	+	NA	NA
MSTRG.1816	312.023	-0.105434	0.178908	-0.589323	0.555645	0.999513	CP083410.1	2388978	2389827	+	NA	yfbP
MSTRG.1817	16855.9	-0.0631694	0.153238	-0.412229	0.680171	0.999513	CP083410.1	2389910	2391368	-	NA	nuoN
MSTRG.1818	22000.8	-0.0836139	0.150904	-0.554085	0.57952	0.999513	CP083410.1	2391374	2392904	-	NA	nuoM
MSTRG.1819	43011.4	-0.0829365	0.150677	-0.550425	0.582028	0.999513	CP083410.1	2393067	2395759	-	NA	nuoL
MSTRG.182	1288.43	0.102466	0.190838	0.536927	0.591318	0.999513	CP083410.1	240858	243303	-	NA	fadE
MSTRG.1820	11181	-0.0842223	0.140156	-0.60092	0.547893	0.999513	CP083410.1	2395770	2396313	-	NA	nuoI
MSTRG.1821	74385.8	-0.0341082	0.129598	-0.263185	0.792408	0.999513	CP083410.1	2396327	2400028	-	NA	nuoH
MSTRG.1822	39420	-0.067755	0.152673	-0.443793	0.657192	0.999513	CP083410.1	2400080	2401915	-	NA	nuoF
MSTRG.1823	159.64	0.308553	0.195659	1.57699	0.114797	0.999513	CP083410.1	2401897	2402328	+	NA	NA
MSTRG.1824	34749.1	-0.075293	0.161275	-0.466861	0.640599	0.999513	CP083410.1	2401917	2403720	-	NA	nuoC
MSTRG.1825	17918.7	-0.118697	0.170404	-0.696565	0.486075	0.999513	CP083410.1	2403813	2404476	-	NA	nuoB
MSTRG.1826	10313.5	-0.0942345	0.161623	-0.583053	0.559858	0.999513	CP083410.1	2404491	2404935	-	NA	nuoA
MSTRG.1827	2127.48	-0.123052	0.183465	-0.67071	0.502406	0.999513	CP083410.1	2407423	2408641	+	NA	alaA
MSTRG.1828	441.433	0.12688	0.184748	0.686776	0.492224	0.999513	CP083410.1	2408724	2409324	+	NA	yfbR
MSTRG.1829	3380.32	0.107035	0.185888	0.575806	0.564747	0.999513	CP083410.1	2409382	2411215	-	NA	yfbS
MSTRG.183	2897.25	-0.0171167	0.14325	-0.119489	0.904888	0.999513	CP083410.1	243542	244121	+	NA	lpcA
MSTRG.1830	1760.53	-0.0125204	0.162991	-0.0768162	0.93877	0.999513	CP083410.1	2411301	2411952	-	NA	hxpA
MSTRG.1831	2320.29	0.0518015	0.16125	0.32125	0.748021	0.999513	CP083410.1	2411962	2412457	-	NA	yfbU
MSTRG.1832	829.037	0.0205252	0.16902	0.121436	0.903345	0.999513	CP083410.1	2412539	2412995	-	NA	yfbV
MSTRG.1833	10275.7	0.156192	0.180284	0.866365	0.38629	0.999513	CP083410.1	2413332	2414535	+	NA	ackA
MSTRG.1834	16608	0.128676	0.199465	0.645109	0.518856	0.999513	CP083410.1	2414609	2416754	+	NA	pta
MSTRG.1835	208.984	0.184879	0.163205	1.1328	0.257298	0.999513	CP083410.1	2416943	2418464	+	NA	yfcC
MSTRG.1836	1617.28	-0.0076766	0.152474	-0.050347	0.959846	0.999513	CP083410.1	2418496	2419039	-	NA	yfcD
MSTRG.1837	1223.62	0.0651684	0.136245	0.478318	0.632424	0.999513	CP083410.1	2419096	2419648	-	NA	yfcE
MSTRG.1838	309.324	-0.0837093	0.188576	-0.443903	0.657113	0.999513	CP083410.1	2419703	2420348	-	NA	yfcF
MSTRG.1839	29.7579	-0.307978	0.200107	-1.53907	0.123788	0.999513	CP083410.1	2420483	2421131	+	NA	yfcG
MSTRG.184	2771.95	-0.149668	0.168749	-0.886923	0.37512	0.999513	CP083410.1	244326	245805	+	NA	yafJ
MSTRG.1840	886.29	-0.0820957	0.158199	-0.518941	0.603802	0.999513	CP083410.1	2421187	2421550	+	NA	folX
MSTRG.1841	1166.24	-0.0143532	0.163292	-0.0878989	0.929957	0.999513	CP083410.1	2421570	2422464	+	NA	yfcH
MSTRG.1842	9792.58	-0.0421024	0.114965	-0.366218	0.714203	0.999513	CP083410.1	2422452	2430626	-	NA	NA
MSTRG.1843	6057.17	-0.103957	0.175804	-0.591321	0.554306	0.999513	CP083410.1	2430884	2432805	-	NA	dedD
MSTRG.1844	9963.87	-0.177623	0.193291	-0.918941	0.358126	0.999513	CP083410.1	2432874	2433789	-	NA	accD
MSTRG.1845	1104.94	-0.157008	0.178764	-0.878298	0.379782	0.999513	CP083410.1	2433944	2434604	-	NA	dedA
MSTRG.1846	3364.3	-0.149103	0.173841	-0.857695	0.391061	0.999513	CP083410.1	2434686	2436512	-	NA	truA
MSTRG.1847	2069.04	-0.13337	0.181626	-0.734311	0.462759	0.999513	CP083410.1	2436577	2437714	-	NA	pdxB
MSTRG.1848	1142.52	-0.121418	0.170035	-0.714077	0.47518	0.999513	CP083410.1	2437812	2439983	+	NA	flk
MSTRG.185	8.82019	-0.0115002	0.144734	-0.0794575	0.936669	0.999513	CP083410.1	245064	245805	-	NA	ldtF
MSTRG.1850	869.4	-0.196497	0.185692	-1.05818	0.289971	0.999513	CP083410.1	2456189	2456675	-	NA	sixA
MSTRG.1851	4897.96	0.0688059	0.196191	0.350709	0.725807	0.999513	CP083410.1	2456877	2460332	-	NA	fadJ
MSTRG.1852	4061.51	0.161491	0.200982	0.80351	0.42168	0.999513	CP083410.1	2460512	2460797	-	NA	yfcZ
MSTRG.1853	14347.8	0.0699418	0.15115	0.46273	0.643558	0.999513	CP083410.1	2461168	2462509	+	NA	fadL
MSTRG.1854	12247.1	-0.0266217	0.126315	-0.210756	0.833077	0.999513	CP083410.1	2440247	2441468	-	NA	fabB
MSTRG.1855	1052.92	-0.0609635	0.157735	-0.386493	0.699132	0.999513	CP083410.1	2441626	2443633	+	NA	mnmC
MSTRG.1856	770.271	-0.174948	0.160511	-1.08994	0.27574	0.999513	CP083410.1	2443753	2444032	-	NA	yfcL
MSTRG.1857	3105.47	-0.140053	0.154327	-0.907508	0.364138	0.999513	CP083410.1	2444065	2446247	-	NA	epmC
MSTRG.1858	3965.35	-0.101767	0.115446	-0.881518	0.378038	0.999513	CP083410.1	2446250	2447336	-	NA	aroC
MSTRG.1859	4148.26	-0.0226966	0.139525	-0.162671	0.870778	0.999513	CP083410.1	2447370	2448303	-	NA	prmB
MSTRG.186	558.606	0.00463317	0.135604	0.0341668	0.972744	0.999513	CP083410.1	245960	246239	-	NA	yafQ
MSTRG.1860	752.701	0.046931	0.187203	0.250696	0.802049	0.999513	CP083410.1	2448468	2449020	+	NA	smrB
MSTRG.1861	605.501	-0.0414205	0.148785	-0.278392	0.780711	0.999513	CP083410.1	2449090	2449912	-	NA	yfcO
MSTRG.1862	82.4634	0.0379811	0.179979	0.21103	0.832864	0.999513	CP083410.1	2449913	2452199	-	NA	yfcP
MSTRG.1863	205.356	0.00710234	0.172243	0.0412343	0.967109	0.999513	CP083410.1	2452218	2454864	-	NA	yfcU
MSTRG.1864	14.5614	-0.137679	0.169769	-0.810979	0.417378	0.999513	CP083410.1	2454945	2455509	-	NA	yfcV
MSTRG.1865	112.86	-0.017014	0.191937	-0.0886435	0.929365	0.999513	CP083410.1	2462874	2463933	+	NA	NA
MSTRG.1866	2047.55	-0.056397	0.182465	-0.309085	0.757257	0.999513	CP083410.1	2464114	2464870	-	NA	mlaA
MSTRG.1867	38.028	-0.00763196	0.198606	-0.0384276	0.969347	0.999513	CP083410.1	2493629	2494265	-	NA	yfdX
MSTRG.1868	1024.65	0.022203	0.159834	0.138912	0.88952	0.999513	CP083410.1	2483617	2484232	+	NA	evgA
MSTRG.1869	1282.88	-0.088704	0.146163	-0.606886	0.543927	0.999513	CP083410.1	2484236	2487830	+	NA	evgS
MSTRG.187	816.224	0.0765527	0.149508	0.512031	0.608629	0.999513	CP083410.1	246241	246502	-	NA	dinJ
MSTRG.1870	33.7428	-0.0758215	0.200133	-0.378856	0.704795	0.999513	CP083410.1	2487885	2489031	-	NA	yfdE
MSTRG.1871	39.2009	0.090838	0.201254	0.45136	0.65173	0.999513	CP083410.1	2489104	2490049	-	NA	yfdV
MSTRG.1872	98.7309	-0.0141067	0.180016	-0.0783634	0.937539	0.999513	CP083410.1	2490118	2491813	-	NA	oxc
MSTRG.1873	128.503	0.28394	0.186493	1.52252	0.127879	0.999513	CP083410.1	2491866	2493117	-	NA	frc
MSTRG.1874	71.6725	0.144241	0.183452	0.786263	0.431714	0.999513	CP083410.1	2465163	2466096	+	NA	yfdC
MSTRG.1875	8.13672	0.0222554	0.169931	0.130967	0.895801	0.999513	CP083410.1	2466171	2466246	+	NA	NA
MSTRG.1876	272.171	-0.0271953	0.192273	-0.141442	0.887521	0.999513	CP083410.1	2466407	2467565	+	NA	intS
MSTRG.1877	4155.74	-0.173115	0.183637	-0.942703	0.345833	0.999513	CP083410.1	2467717	2470325	+	NA	yfdG
MSTRG.1878	37.5531	-0.0345348	0.201361	-0.171507	0.863825	0.999513	CP083410.1	2470359	2470506	-	NA	NA
MSTRG.1879	68.6854	0.0361237	0.198158	0.182298	0.855349	0.999513	CP083410.1	2470677	2471380	+	NA	NA
MSTRG.188	32.8116	0.0127404	0.201205	0.0633207	0.949511	0.999513	CP083410.1	246711	247461	+	NA	yafL
MSTRG.1880	0.258022	0.0112814	0.0393635	0.286595	0.774423	0.999513	CP083410.1	2470939	2471380	-	NA	yfdK
MSTRG.1881	4.66983	0.186987	0.137394	1.36096	0.173527	0.999513	CP083410.1	2471406	2471925	-	NA	NA
MSTRG.1882	3.27359	-0.00524827	0.127723	-0.041091	0.967223	0.999513	CP083410.1	2471974	2473448	-	NA	yfdM
MSTRG.1883	15.7173	-0.061875	0.185032	-0.334401	0.738077	0.999513	CP083410.1	2473466	2473829	+	NA	NA
MSTRG.1884	71.1517	0.0920162	0.193627	0.475225	0.634627	0.999513	CP083410.1	2473894	2474719	+	NA	yfdQ
MSTRG.1885	49.0093	0.0415968	0.200184	0.207793	0.835391	0.999513	CP083410.1	2474846	2476041	+	NA	yfdR
MSTRG.1886	186.654	0.244552	0.199545	1.22555	0.220368	0.999513	CP083410.1	2476172	2476373	+	NA	torI
MSTRG.1887	156.181	0.100294	0.180952	0.554255	0.579404	0.999513	CP083410.1	2476556	2477492	-	NA	dsdC
MSTRG.1888	92.2335	-0.0700301	0.18909	-0.370353	0.71112	0.999513	CP083410.1	2477709	2479047	+	NA	dsdX
MSTRG.1889	373.111	-0.259299	0.201351	-1.2878	0.197817	0.999513	CP083410.1	2479064	2480393	+	NA	dsdA
MSTRG.189	358.607	0.135726	0.199826	0.679221	0.496998	0.999513	CP083410.1	247636	248134	+	NA	rayT
MSTRG.1890	67.3171	-0.122733	0.18313	-0.670195	0.502734	0.999513	CP083410.1	2480500	2483202	-	NA	emrY
MSTRG.1891	9.9855	0.0938679	0.156798	0.598656	0.549402	0.999513	CP083410.1	2494560	2494836	+	NA	ypdI
MSTRG.1892	54.4993	0.0265632	0.196627	0.135094	0.892537	0.999513	CP083410.1	2494912	2495155	-	NA	yfdY
MSTRG.1893	634.008	-0.271555	0.166202	-1.63388	0.102284	0.999513	CP083410.1	2495302	2496914	+	NA	NA
MSTRG.1894	1246.99	0.105588	0.17445	0.605262	0.545005	0.999513	CP083410.1	2496919	2498158	-	NA	alaC
MSTRG.1895	17934.2	-0.0384029	0.17314	-0.221802	0.824468	0.999513	CP083410.1	2533626	2533884	+	NA	ptsH
MSTRG.1896	56261.9	-0.0514013	0.166251	-0.309179	0.757186	0.999513	CP083410.1	2533928	2535656	+	NA	ptsI
MSTRG.1897	18573.4	0.0256467	0.15688	0.163479	0.870141	0.999513	CP083410.1	2535696	2536206	+	NA	crr
MSTRG.1898	1178.02	0.027066	0.165352	0.163687	0.869978	0.999513	CP083410.1	2536248	2537100	-	NA	pdxK
MSTRG.1899	106.676	0.0877233	0.184778	0.47475	0.634965	0.999513	CP083410.1	2537204	2537579	+	NA	yfeK
MSTRG.19	49.6171	0.106816	0.194206	0.550016	0.582309	0.999513	CP083410.1	19657	19795	-	NA	NA
MSTRG.190	101.658	-0.0383643	0.192554	-0.199239	0.842075	0.999513	CP083410.1	248357	250827	-	NA	NA
MSTRG.1900	249.957	0.0976173	0.163462	0.597187	0.550382	0.999513	CP083410.1	2537611	2538346	+	NA	yfeS
MSTRG.1901	533.945	-0.0772899	0.163474	-0.472797	0.636358	0.999513	CP083410.1	2538534	2539446	-	NA	cysM
MSTRG.1902	346.65	0.108846	0.201332	0.540632	0.588761	0.999513	CP083410.1	2539579	2543391	-	NA	cysA
MSTRG.1903	586.827	0.00334098	0.172631	0.0193533	0.984559	0.999513	CP083410.1	2498533	2500231	+	NA	ypdA
MSTRG.1904	507.097	0.0553613	0.171908	0.322039	0.747423	0.999513	CP083410.1	2500245	2500980	+	NA	ypdB
MSTRG.1905	255.677	0.199072	0.200273	0.994004	0.320221	0.999513	CP083410.1	2500992	2501850	+	NA	ypdC
MSTRG.1906	199.168	-0.0661314	0.161241	-0.410141	0.681703	0.999513	CP083410.1	2501852	2504348	-	NA	ptsP
MSTRG.1907	86.0787	0.0647446	0.187583	0.345152	0.72998	0.999513	CP083410.1	2504372	2506495	-	NA	ypdE
MSTRG.1908	38.2878	-0.0934733	0.200202	-0.466894	0.640576	0.999513	CP083410.1	2506509	2507757	-	NA	fryC
MSTRG.191	5.58951	0.0337894	0.150055	0.225181	0.821839	0.999513	CP083410.1	250041	250827	+	NA	lafU
MSTRG.1910	3426.72	0.0230114	0.185988	0.123725	0.901533	0.999513	CP083410.1	2508323	2509289	-	NA	glk
MSTRG.1911	390.756	0.0915833	0.134429	0.681276	0.495697	0.999513	CP083410.1	2509492	2510749	+	NA	yfeO
MSTRG.1912	186.827	0.0550726	0.188163	0.292686	0.769762	0.999513	CP083410.1	2510863	2511190	+	NA	ypeC
MSTRG.1913	11939.4	0.010115	0.131612	0.0768551	0.938739	0.999513	CP083410.1	2511187	2518094	-	NA	NA
MSTRG.1914	74.3384	0.0466643	0.0848766	0.54979	0.582464	0.999513	CP083410.1	2512904	2514107	+	NA	nupC
MSTRG.1915	5.136	0.0882961	0.116162	0.760113	0.447187	0.999513	CP083410.1	2514193	2515306	+	NA	NA
MSTRG.1916	1010.6	0.12874	0.201241	0.639729	0.522349	0.999513	CP083410.1	2518314	2518674	+	NA	yfeC
MSTRG.1917	492.403	0.0693315	0.191274	0.362472	0.717	0.999513	CP083410.1	2518675	2519068	+	NA	yfeD
MSTRG.1918	19350.6	-0.0842953	0.161693	-0.521328	0.602138	0.999513	CP083410.1	2519062	2521203	-	NA	NA
MSTRG.1919	1649.92	-0.0544282	0.185765	-0.292995	0.769526	0.999513	CP083410.1	2520793	2520869	+	NA	NA
MSTRG.192	325.466	0.16632	0.187044	0.889204	0.373894	0.999513	CP083410.1	250897	251953	+	NA	dinB
MSTRG.1920	705.113	-0.0260128	0.187892	-0.138445	0.889889	0.999513	CP083410.1	2520913	2520989	+	NA	NA
MSTRG.1921	11.0619	0.256359	0.177825	1.44163	0.149406	0.999513	CP083410.1	2521035	2521111	+	NA	NA
MSTRG.1922	2.80371	0.0785333	0.127775	0.61462	0.538805	0.999513	CP083410.1	2521115	2521191	+	NA	NA
MSTRG.1923	27.6761	-0.101901	0.195704	-0.520689	0.602583	0.999513	CP083410.1	2521221	2521347	+	NA	NA
MSTRG.1924	147.888	-0.0711153	0.184354	-0.385753	0.69968	0.999513	CP083410.1	2521455	2522340	-	NA	xapR
MSTRG.1925	6.10479	-0.0712456	0.148034	-0.481277	0.630319	0.999513	CP083410.1	2522380	2522539	-	NA	NA
MSTRG.1926	105.995	0.348754	0.19626	1.777	0.0755685	0.999513	CP083410.1	2522591	2523848	-	NA	xapB
MSTRG.1927	19.0861	0.0902207	0.200047	0.450997	0.651992	0.999513	CP083410.1	2523907	2524741	-	NA	xapA
MSTRG.1928	29.4934	0.132168	0.200845	0.658059	0.5105	0.999513	CP083410.1	2524989	2525754	+	NA	NA
MSTRG.1929	203.585	0.0102849	0.170015	0.0604939	0.951762	0.999513	CP083410.1	2525792	2526719	-	NA	yfeR
MSTRG.193	112.705	0.136639	0.198388	0.68875	0.490981	0.999513	CP083410.1	252004	252298	+	NA	yafN
MSTRG.1930	1067.91	-0.0040974	0.183355	-0.0223469	0.982171	0.999513	CP083410.1	2526808	2528022	+	NA	yfeH
MSTRG.1931	14.1958	-0.0585306	0.189123	-0.309484	0.756954	0.999513	CP083410.1	2527803	2528022	-	NA	ypeB
MSTRG.1932	2240.59	-0.201761	0.17405	-1.15921	0.24637	0.999513	CP083410.1	2528023	2530039	-	NA	ligA
MSTRG.1933	4539.62	-0.165065	0.128044	-1.28912	0.197356	0.999513	CP083410.1	2530109	2531096	-	NA	zipA
MSTRG.1934	583.291	-0.0516239	0.192134	-0.268688	0.78817	0.999513	CP083410.1	2531325	2532087	+	NA	cysZ
MSTRG.1935	5897.18	0.0450101	0.190894	0.235786	0.813598	0.999513	CP083410.1	2532271	2533243	+	NA	cysK
MSTRG.1936	15316.4	-0.0280004	0.183395	-0.152678	0.878652	0.999513	CP083410.1	2575960	2578240	-	NA	maeB
MSTRG.1937	443.387	-0.00827923	0.14174	-0.0584114	0.953421	0.999513	CP083410.1	2578528	2579479	+	NA	tal
MSTRG.1938	796.317	0.0279959	0.16865	0.166	0.868157	0.999513	CP083410.1	2579498	2581502	+	NA	tkt
MSTRG.1939	182.001	-0.135608	0.167332	-0.810412	0.417704	0.999513	CP083410.1	2581596	2582640	-	NA	ypfG
MSTRG.194	83.6199	0.069623	0.186414	0.373486	0.708787	0.999513	CP083410.1	252300	252699	+	NA	yafO
MSTRG.1940	1074.77	-0.00696008	0.180555	-0.0385483	0.96925	0.999513	CP083410.1	2582765	2583341	-	NA	nudK
MSTRG.1941	1352.84	0.121962	0.200424	0.608519	0.542843	0.999513	CP083410.1	2583408	2585388	-	NA	aegA
MSTRG.1942	509.417	0.201012	0.183338	1.0964	0.272904	0.999513	CP083410.1	2585593	2587294	+	NA	narQ
MSTRG.1943	473.554	-0.0837113	0.163755	-0.511197	0.609213	0.999513	CP083410.1	2587457	2590571	+	NA	acrD
MSTRG.1944	112.758	0.113955	0.161756	0.704486	0.48113	0.999513	CP083410.1	2590669	2590729	-	NA	ypfM
MSTRG.1945	3683.63	0.106084	0.199072	0.532893	0.594108	0.999513	CP083410.1	2543694	2544486	-	NA	ucpA
MSTRG.1946	143.755	0.00935152	0.201218	0.0464745	0.962932	0.999513	CP083410.1	2544614	2545472	-	NA	murR
MSTRG.1947	400.465	-0.103476	0.200954	-0.514921	0.606608	0.999513	CP083410.1	2545635	2546532	+	NA	murQ
MSTRG.1948	302.69	-0.0578418	0.197678	-0.292606	0.769824	0.999513	CP083410.1	2546535	2547960	+	NA	murP
MSTRG.1949	217.913	-0.0862062	0.179648	-0.479861	0.631326	0.999513	CP083410.1	2547964	2549269	+	NA	pbp4b
MSTRG.195	46.2747	0.136731	0.200068	0.683422	0.494341	0.999513	CP083410.1	252708	253161	+	NA	yafP
MSTRG.1950	5572.96	0.0821965	0.195656	0.420107	0.674407	0.999513	CP083410.1	2549508	2550408	-	NA	yfeX
MSTRG.1951	926.482	-0.17719	0.175679	-1.0086	0.313165	0.999513	CP083410.1	2550503	2551079	-	NA	yfeY
MSTRG.1952	354.64	-0.164174	0.197147	-0.832753	0.404984	0.999513	CP083410.1	2551139	2552001	-	NA	yfeZ
MSTRG.1953	862.098	-0.0836989	0.163472	-0.512008	0.608645	0.999513	CP083410.1	2552214	2553084	+	NA	amiA
MSTRG.1954	466.124	-0.138477	0.15185	-0.911937	0.361802	0.999513	CP083410.1	2553087	2553987	+	NA	hemF
MSTRG.1955	127.066	0.0218202	0.167597	0.130194	0.896413	0.999513	CP083410.1	2553992	2555045	-	NA	eutR
MSTRG.1956	62.7141	0.0265264	0.196799	0.13479	0.892778	0.999513	CP083410.1	2555090	2555591	-	NA	eutK
MSTRG.1957	84.1086	0.189643	0.179874	1.05431	0.29174	0.999513	CP083410.1	2555603	2556263	-	NA	eutL
MSTRG.1958	127.659	-0.0375065	0.180028	-0.208337	0.834966	0.999513	CP083410.1	2556272	2557160	-	NA	eutC
MSTRG.1959	3642.47	0.0356328	0.175519	0.203014	0.839124	0.999513	CP083410.1	2557180	2575320	-	NA	NA
MSTRG.196	177.132	0.064716	0.197245	0.328099	0.742837	0.999513	CP083410.1	263327	263669	-	NA	ykfI
MSTRG.1968	11.5686	-0.0576167	0.186533	-0.308882	0.757411	0.999513	CP083410.1	2575332	2575668	-	NA	eutS
MSTRG.1969	2083.99	-0.0612234	0.124863	-0.490326	0.623903	0.999513	CP083410.1	2591109	2592825	+	NA	NA
MSTRG.197	142.07	-0.0977068	0.191945	-0.509036	0.610727	0.999513	CP083410.1	263689	264007	-	NA	yafW
MSTRG.1970	619.851	0.0802539	0.193519	0.414709	0.678355	0.999513	CP083410.1	2592934	2593633	-	NA	ypfH
MSTRG.1971	1327.79	-0.10234	0.150874	-0.678313	0.497573	0.999513	CP083410.1	2593706	2595722	-	NA	tmcA
MSTRG.1972	1545.41	0.0139572	0.140045	0.0996623	0.920612	0.999513	CP083410.1	2595736	2596600	-	NA	ypfJ
MSTRG.1973	2679.33	-0.048585	0.153486	-0.316543	0.75159	0.999513	CP083410.1	2596767	2597481	-	NA	purC
MSTRG.1974	8022.15	-0.152548	0.16613	-0.918247	0.35849	0.999513	CP083410.1	2597693	2598728	-	NA	bamC
MSTRG.1975	9479.41	-0.114574	0.162937	-0.703179	0.481944	0.999513	CP083410.1	2598744	2599623	-	NA	dapA
MSTRG.1976	3041.05	-0.195317	0.186882	-1.04514	0.295958	0.999513	CP083410.1	2599768	2600811	+	NA	gcvR
MSTRG.1977	3219.54	-0.161786	0.200526	-0.806806	0.419778	0.999513	CP083410.1	2621059	2622735	+	NA	purM
MSTRG.1978	6269.19	-0.0296049	0.13784	-0.214777	0.829941	0.999513	CP083410.1	2622906	2628971	+	NA	NA
MSTRG.198	50.1463	-0.226729	0.197097	-1.15034	0.250004	0.999513	CP083410.1	264025	264247	-	NA	ykfH
MSTRG.1980	11.9537	0.0516475	0.136097	0.379491	0.704323	0.999513	CP083410.1	2628982	2629135	-	NA	NA
MSTRG.1981	224.88	0.110459	0.179434	0.615597	0.538161	0.999513	CP083410.1	2629152	2629344	+	NA	yfgG
MSTRG.1982	56.7856	-0.0691462	0.193096	-0.358092	0.720274	0.999513	CP083410.1	2601063	2603699	+	NA	hyfA
MSTRG.1983	12.9587	-0.0624343	0.193157	-0.32323	0.746521	0.999513	CP083410.1	2603709	2604657	+	NA	hyfC
MSTRG.1984	21.1022	-0.234846	0.1623	-1.44698	0.147902	0.999513	CP083410.1	2604673	2606113	+	NA	hyfD
MSTRG.1985	14.2922	-0.0874637	0.18022	-0.485317	0.627452	0.999513	CP083410.1	2606124	2606775	+	NA	hyfE
MSTRG.1986	191.127	-0.145459	0.183332	-0.793419	0.427534	0.999513	CP083410.1	2606779	2610017	+	NA	hyfF
MSTRG.1987	130.65	0.0834571	0.168219	0.496123	0.619808	0.999513	CP083410.1	2610026	2611733	+	NA	hyfH
MSTRG.1988	111.918	-0.057015	0.179528	-0.317583	0.750802	0.999513	CP083410.1	2611762	2613775	+	NA	hyfR
MSTRG.1989	158.796	-0.0884602	0.172155	-0.513842	0.607363	0.999513	CP083410.1	2613796	2614645	+	NA	focB
MSTRG.199	99.8974	-0.101946	0.19581	-0.520636	0.602621	0.999513	CP083410.1	264255	264732	-	NA	ykfG
MSTRG.1990	625.703	-0.148697	0.145439	-1.0224	0.306591	0.999513	CP083410.1	2614682	2615744	-	NA	yfgO
MSTRG.1991	1628.56	-0.0768565	0.143157	-0.536868	0.591359	0.999513	CP083410.1	2615956	2617420	+	NA	bepA
MSTRG.1992	1508.34	-0.120245	0.16373	-0.734409	0.4627	0.999513	CP083410.1	2617440	2617800	+	NA	arsC
MSTRG.1993	1155.41	0.156106	0.179757	0.868427	0.385161	0.999513	CP083410.1	2617937	2618639	-	NA	hda
MSTRG.1994	2120.4	0.0318067	0.170599	0.186442	0.852098	0.999513	CP083410.1	2618733	2620023	-	NA	uraA
MSTRG.1995	8800.15	0.118948	0.135821	0.875774	0.381153	0.999513	CP083410.1	2620108	2620735	-	NA	upp
MSTRG.1996	20.9772	-0.139417	0.196929	-0.707955	0.478973	0.999513	CP083410.1	2629654	2630173	+	NA	yfgH
MSTRG.1997	56.9666	-0.0934252	0.199838	-0.467504	0.640139	0.999513	CP083410.1	2630188	2630728	+	NA	yfgI
MSTRG.1998	18269.2	0.0633039	0.142271	0.444954	0.656353	0.999513	CP083410.1	2630820	2632398	-	NA	guaA
MSTRG.1999	12103.2	0.0442224	0.165656	0.266953	0.789506	0.999513	CP083410.1	2632466	2633933	-	NA	guaB
MSTRG.2	1945.72	-0.18445	0.14887	-1.23899	0.215347	0.999513	CP083410.1	336	2799	+	NA	thrA
MSTRG.20	228.858	-0.0531971	0.158676	-0.335256	0.737432	0.999513	CP083410.1	19810	20508	-	NA	NA
MSTRG.200	365.013	-0.214773	0.156375	-1.37345	0.169614	0.999513	CP083410.1	264747	265206	-	NA	yafX
MSTRG.2000	2347.5	-0.0453779	0.154127	-0.294419	0.768438	0.999513	CP083410.1	2634094	2635677	+	NA	xseA
MSTRG.2001	39.6879	-0.068969	0.178458	-0.386472	0.699147	0.999513	CP083410.1	2635461	2635677	-	NA	yfgJ
MSTRG.2002	3040.13	-0.143576	0.152091	-0.944011	0.345164	0.999513	CP083410.1	2635746	2637219	-	NA	der
MSTRG.2003	5922.02	-0.0836184	0.164724	-0.507628	0.611714	0.999513	CP083410.1	2637336	2638515	-	NA	bamB
MSTRG.2004	3671.12	-0.169068	0.172133	-0.982189	0.326007	0.999513	CP083410.1	2638525	2639146	-	NA	yfgM
MSTRG.2005	7488.81	-0.141521	0.175389	-0.806896	0.419726	0.999513	CP083410.1	2639163	2640438	-	NA	hisS
MSTRG.2006	8705.93	-0.0931787	0.126696	-0.735453	0.462064	0.999513	CP083410.1	2640548	2642707	-	NA	NA
MSTRG.2007	2467.47	-0.136286	0.200904	-0.678366	0.49754	0.999513	CP083410.1	2642991	2644146	-	NA	rlmN
MSTRG.2008	2453.75	-0.17119	0.196194	-0.872552	0.382907	0.999513	CP083410.1	2644295	2644727	-	NA	ndk
MSTRG.2009	271.426	-0.0315104	0.157187	-0.200465	0.841117	0.999513	CP083410.1	2644875	2647188	-	NA	pbpC
MSTRG.201	104.723	-0.256462	0.169447	-1.51353	0.130146	0.999513	CP083410.1	265303	265543	-	NA	ykfF
MSTRG.2010	2255.31	-0.0515874	0.155855	-0.330995	0.740648	0.999513	CP083410.1	2647188	2652150	-	NA	yfhM
MSTRG.2011	7549.42	0.134174	0.201153	0.667024	0.504757	0.999513	CP083410.1	2652356	2653202	+	NA	sseA
MSTRG.2012	6070.93	-0.108329	0.168374	-0.64338	0.519977	0.999513	CP083410.1	2691518	2695406	-	NA	purL
MSTRG.2013	1000.58	0.175027	0.1535	1.14024	0.254187	0.999513	CP083410.1	2685697	2686888	+	NA	hmpA
MSTRG.2014	1034.85	-0.0670658	0.14129	-0.474666	0.635025	0.999513	CP083410.1	2686932	2687271	-	NA	glnB
MSTRG.2015	1277.64	-0.0732866	0.172796	-0.424121	0.671478	0.999513	CP083410.1	2687331	2689369	-	NA	glrR
MSTRG.2016	583.75	-0.162845	0.177247	-0.918744	0.35823	0.999513	CP083410.1	2689533	2690961	-	NA	qseE
MSTRG.2017	43338.5	-0.163403	0.123714	-1.32082	0.186563	0.999513	CP083410.1	2654019	2664248	-	NA	NA
MSTRG.2018	0.80777	-0.0520581	0.0664067	-0.783929	0.433082	0.999513	CP083410.1	2663304	2664108	+	NA	suhB
MSTRG.2019	45.4392	-0.212926	0.200596	-1.06147	0.288476	0.999513	CP083410.1	2664252	2665107	+	NA	yfhR
MSTRG.202	1147.76	0.100795	0.137137	0.734994	0.462343	0.999513	CP083410.1	265619	266087	-	NA	NA
MSTRG.2020	808.734	-0.114039	0.142899	-0.79804	0.424848	0.999513	CP083410.1	2665297	2667709	+	NA	csiE
MSTRG.2021	16.331	-0.10009	0.160783	-0.622518	0.533602	0.999513	CP083410.1	2666569	2667709	-	NA	hcaT
MSTRG.2022	670.541	0.0697278	0.201347	0.346307	0.729112	0.999513	CP083410.1	2667868	2668759	-	NA	hcaR
MSTRG.2023	536.447	-0.168604	0.140285	-1.20186	0.229416	0.999513	CP083410.1	2668894	2673631	+	NA	hcaE
MSTRG.2024	152.134	0.125896	0.164479	0.76542	0.444022	0.999513	CP083410.1	2673678	2674551	-	NA	yphB
MSTRG.2025	222.576	0.0336372	0.159383	0.211046	0.832851	0.999513	CP083410.1	2674562	2675657	-	NA	yphC
MSTRG.2026	58.4771	0.0324309	0.191832	0.169059	0.86575	0.999513	CP083410.1	2675689	2676688	-	NA	yphD
MSTRG.2027	39.5261	0.0972507	0.142299	0.683426	0.494338	0.999513	CP083410.1	2676712	2678224	-	NA	yphE
MSTRG.2028	19.6061	0.214806	0.19604	1.09573	0.273197	0.999513	CP083410.1	2678246	2679230	-	NA	yphF
MSTRG.2029	122.516	-0.155988	0.172516	-0.904198	0.36589	0.999513	CP083410.1	2679326	2682608	-	NA	yphG
MSTRG.203	213.677	0.0903747	0.174373	0.518285	0.604259	0.999513	CP083410.1	266109	266967	-	NA	NA
MSTRG.2030	258.102	-0.120157	0.172735	-0.695618	0.486668	0.999513	CP083410.1	2682725	2683919	+	NA	yphH
MSTRG.2031	19072.9	-0.0345093	0.152842	-0.225785	0.821369	0.999513	CP083410.1	2684116	2685370	-	NA	glyA
MSTRG.2032	487.562	-0.0415515	0.191761	-0.216683	0.828455	0.999513	CP083410.1	2695663	2697720	+	NA	mltF
MSTRG.2033	207.297	-0.111876	0.162602	-0.688033	0.491432	0.999513	CP083410.1	2697216	2697720	-	NA	tadA
MSTRG.2034	536.963	0.0247405	0.152841	0.161871	0.871408	0.999513	CP083410.1	2697777	2698413	-	NA	yfhb
MSTRG.2035	251.296	-0.0169838	0.165354	-0.102712	0.918192	0.999513	CP083410.1	2698621	2699470	+	NA	yfhH
MSTRG.2036	183.337	-0.325889	0.201298	-1.61894	0.105461	0.999513	CP083410.1	2699525	2699786	+	NA	yfhL
MSTRG.2037	24.7602	0.0919326	0.201006	0.457363	0.64741	0.999513	CP083410.1	2699979	2700060	-	NA	shoB
MSTRG.2038	3010.75	-0.121531	0.142474	-0.853004	0.393657	0.999513	CP083410.1	2700480	2701592	-	NA	acpS
MSTRG.2039	1270.02	-0.161976	0.16016	-1.01134	0.311854	0.999513	CP083410.1	2701603	2702332	-	NA	recO
MSTRG.204	79.3431	-0.0923581	0.197568	-0.467475	0.64016	0.999513	CP083410.1	267183	268005	-	NA	yafZ
MSTRG.2040	5928.82	-0.110017	0.189129	-0.581703	0.560767	0.999513	CP083410.1	2702343	2703926	-	NA	era
MSTRG.2041	4143.85	-0.0631218	0.174351	-0.362038	0.717324	0.999513	CP083410.1	2704197	2705172	-	NA	lepB
MSTRG.2042	7968.01	-0.0925181	0.194222	-0.476352	0.633824	0.999513	CP083410.1	2705187	2706987	-	NA	lepA
MSTRG.2043	10755.2	-0.0657725	0.163912	-0.401266	0.688224	0.999513	CP083410.1	2707184	2709267	-	NA	rseC
MSTRG.2044	5653.59	-0.121883	0.161912	-0.752774	0.451586	0.999513	CP083410.1	2709299	2710027	-	NA	rpoE
MSTRG.2045	751.18	-0.0858669	0.147501	-0.582145	0.560469	0.999513	CP083410.1	2710282	2712627	+	NA	nadB
MSTRG.2047	4102.91	-0.122691	0.178761	-0.68634	0.492498	0.999513	CP083410.1	2712758	2714093	+	NA	srmB
MSTRG.2048	220.313	0.0751344	0.164297	0.457308	0.64745	0.999513	CP083410.1	2714301	2715183	-	NA	yfiE
MSTRG.2049	108.737	0.182799	0.200928	0.909774	0.362942	0.999513	CP083410.1	2715285	2715873	+	NA	eamB
MSTRG.205	271.387	0.0171467	0.171615	0.0999135	0.920413	0.999513	CP083410.1	268096	268960	-	NA	ykfA
MSTRG.2050	22147.1	0.242083	0.198716	1.21824	0.223135	0.999513	CP083410.1	2715928	2716312	-	NA	grcA
MSTRG.2051	979.91	-0.00531931	0.163038	-0.0326263	0.973973	0.999513	CP083410.1	2716616	2717306	+	NA	ung
MSTRG.2052	4244.67	-0.04626	0.131833	-0.350899	0.725664	0.999513	CP083410.1	2717353	2718391	-	NA	yfiF
MSTRG.2053	1012.9	0.0412128	0.167893	0.24547	0.806093	0.999513	CP083410.1	2718597	2719017	+	NA	trxC
MSTRG.2054	225.224	-0.0940862	0.160019	-0.587968	0.556554	0.999513	CP083410.1	2719085	2719784	+	NA	tapT
MSTRG.2055	4202.43	0.103001	0.200358	0.514087	0.607191	0.999513	CP083410.1	2719815	2722476	+	NA	pat
MSTRG.2056	3563.12	-0.0697162	0.183974	-0.378946	0.704728	0.999513	CP083410.1	2722564	2723945	+	NA	NA
MSTRG.2057	11234.3	-0.0524872	0.128501	-0.408458	0.682938	0.999513	CP083410.1	2723990	2725609	+	NA	yfiM
MSTRG.2059	35.5525	-0.100115	0.200438	-0.499478	0.617443	0.999513	CP083410.1	2765375	2765639	-	NA	yfjM
MSTRG.206	160.106	0.0141421	0.184715	0.076562	0.938972	0.999513	CP083410.1	269288	270182	-	NA	perR
MSTRG.2060	3646.89	-0.0400415	0.148136	-0.270302	0.786928	0.999513	CP083410.1	2765780	2767218	+	NA	rnlA
MSTRG.2061	58.2221	-0.0276849	0.0926751	-0.29873	0.765146	0.999513	CP083410.1	2767572	2768436	+	NA	yfjP
MSTRG.2062	14.691	0.0155679	0.159708	0.0974774	0.922347	0.999513	CP083410.1	2768527	2769349	+	NA	yfjQ
MSTRG.2063	35.5096	0.039334	0.201117	0.195577	0.844941	0.999513	CP083410.1	2769565	2770267	+	NA	yfjR
MSTRG.2064	47.5937	-0.0475468	0.198095	-0.24002	0.810315	0.999513	CP083410.1	2770307	2770987	+	NA	NA
MSTRG.2065	78.7942	0.0839251	0.185545	0.452316	0.651041	0.999513	CP083410.1	2771010	2771478	+	NA	NA
MSTRG.2066	289.12	-0.0583396	0.157612	-0.370147	0.711273	0.999513	CP083410.1	2771702	2773170	-	NA	NA
MSTRG.2067	448.337	-0.0626607	0.175252	-0.357546	0.720683	0.999513	CP083410.1	2773180	2774884	+	NA	NA
MSTRG.2068	4.68285	0.0741989	0.142535	0.520568	0.602668	0.999513	CP083410.1	2775455	2775679	+	NA	NA
MSTRG.2069	17.5803	-0.0456176	0.198731	-0.229545	0.818445	0.999513	CP083410.1	2775781	2776240	+	NA	yfjX
MSTRG.207	100.267	0.0842033	0.196823	0.427812	0.668788	0.999513	CP083410.1	270277	270535	+	NA	NA
MSTRG.2070	11.3247	-0.00961769	0.186506	-0.0515678	0.958873	0.999513	CP083410.1	2776248	2776731	+	NA	yfjY
MSTRG.2071	9.65394	0.0744442	0.170715	0.436073	0.662784	0.999513	CP083410.1	2776739	2776940	+	NA	ypjJ
MSTRG.2072	17.3237	0.0289194	0.199288	0.145113	0.884621	0.999513	CP083410.1	2776977	2777295	+	NA	yfjZ
MSTRG.2073	18.5415	0.135405	0.197739	0.684769	0.49349	0.999513	CP083410.1	2777315	2777645	+	NA	ypjF
MSTRG.2074	344.01	-0.017047	0.175022	-0.0973988	0.92241	0.999513	CP083410.1	2778008	2782589	-	NA	ypjA
MSTRG.2075	0.867981	-0.0119487	0.0750018	-0.159313	0.873423	0.999513	CP083410.1	2782653	2782773	-	NA	NA
MSTRG.2076	4.32777	0.0524608	0.156592	0.335016	0.737613	0.999513	CP083410.1	2782927	2783146	-	NA	NA
MSTRG.2077	0.757058	0.0246559	0.0747485	0.329851	0.741513	0.999513	CP083410.1	2785624	2785700	-	NA	NA
MSTRG.2078	4.36787	0.0529554	0.131972	0.401263	0.688226	0.999513	CP083410.1	2725933	2726049	-	NA	rrf
MSTRG.2079	209787	-0.0686644	0.13643	-0.503294	0.614758	0.999513	CP083410.1	2726143	2747810	-	NA	NA
MSTRG.208	4300.3	0.169101	0.200008	0.84547	0.397849	0.999513	CP083410.1	270602	271754	+	NA	NA
MSTRG.2080	3766.46	-0.14006	0.185848	-0.753628	0.451073	0.999513	CP083410.1	2736008	2736746	+	NA	bamD
MSTRG.2081	54392.6	0.138975	0.173846	0.799418	0.424048	0.999513	CP083410.1	2737016	2737358	+	NA	raiA
MSTRG.2082	21.9818	0.144007	0.195867	0.735231	0.462199	0.999513	CP083410.1	2737461	2737509	+	NA	pheL
MSTRG.2083	967.956	-0.115522	0.153491	-0.752629	0.451673	0.999513	CP083410.1	2737607	2738768	+	NA	pheA
MSTRG.2084	563.511	-0.0523426	0.159848	-0.327453	0.743326	0.999513	CP083410.1	2738810	2739932	-	NA	tyrA
[truncated: 2,306 more rows]

## Sheet: L3.3(G20V) v L3.2(preG20V)
geneID	basemean	log2foldchange	stderr	wald	p-value	a p-value	chr	start	end	strand	na	Gene name		geneID	Gene name	log2foldchange	a p-value < 0.01
[truncated: 3,502 more rows]

[truncated: 5 more sheets: L3.3(G20V) v Pots, L5.3(preL183F) v Pots, L6.4(L183F) v L5.3(preL183F), L6.4(L183F) v Pots, Genome Annotation]
