# Supplementary material for: The rapid evolution of flagellar ion selectivity in experimental populations of E. coli
Source: Sci Adv. 2022 Nov 23;8(47):eabq2492. doi: 10.1126/sciadv.abq2492 (PMC9683732; doi:10.1126/sciadv.abq2492)
Supplement: Supplementary file 3 — Movies S1 to S8 [file sciadv.abq2492_movies_s1_to_s8.zip]

Archive with 8 entries (8 files):
- sciadv.abq2492_movie_s1.avi
- sciadv.abq2492_movie_s2.avi
- sciadv.abq2492_movie_s3.avi
- sciadv.abq2492_movie_s4.avi
- sciadv.abq2492_movie_s5.avi
- sciadv.abq2492_movie_s6.avi
- sciadv.abq2492_movie_s7.avi
- sciadv.abq2492_movie_s8.avi
